# Supplementary material for: USP39 is essential for mammalian epithelial morphogenesis through upregulation of planar cell polarity components
Source: Commun Biol. 2022 Apr 19;5:378. doi: 10.1038/s42003-022-03254-7 (PMC9018712; doi:10.1038/s42003-022-03254-7)
Supplement: Supplementary file 4 — Supplementary Data 1 [file 42003_2022_3254_MOESM4_ESM.txt]

m.value	p.value	q.value	rank	estimatedDEG	Chromosome	Start	End	Gene Length	Strand	Gene Name	Gene Type	Transcript ID	Entrez Gene ID	Description	Cellular Component Accession	Cellular Component Name	Molecular Function Accession	Molecular Function Name	Biological Process Accession	Biological Process Name	KEGG Pathway
-8.848228072	1.15E-07	1.47E-05	301	1	chr13	115035273	115101921	1057	-	Gm49395	protein_coding	ENSMUST00000224495.1;ENSMUST00000224997.1;ENSMUST00000225093.1;ENSMUST00000225486.1	-	predicted gene, 49395 [Source:MGI Symbol;Acc:MGI:6121627]	-	-	-	-	-	-	-
-8.41744759	3.62E-06	0.000298887	464	1	chr9	57687928	57703824	2697	+	Cyp1a1	protein_coding	ENSMUST00000034865.5;ENSMUST00000216433.1	13076	cytochrome P450, family 1, subfamily a, polypeptide 1 [Source:MGI Symbol;Acc:MGI:88588]	GO:0016020 // GO:0005737 // GO:0043231 // GO:0005739 // GO:0005743 // GO:0005783 // GO:0005789 // GO:0031090	membrane // cytoplasm // intracellular membrane-bounded organelle // mitochondrion // mitochondrial inner membrane // endoplasmic reticulum // endoplasmic reticulum membrane // organelle membrane	GO:0020037 // GO:0005506 // GO:0016705 // GO:0016712 // GO:0046872 // GO:0004497 // GO:0016491 // GO:0016829 // GO:0008391 // GO:0019899 // GO:0070330 // GO:0008395 // GO:0030544 // GO:0051879 // GO:0003824 // GO:0016679 // GO:0016711 // GO:0032451 // GO:0070576 // GO:0101020 // GO:0101021	heme binding // iron ion binding // oxidoreductase activity, acting on paired donors, with incorporation or reduction of molecular oxygen // oxidoreductase activity, acting on paired donors, with incorporation or reduction of molecular oxygen, reduced flavin or flavoprotein as one donor, and incorporation of one atom of oxygen // metal ion binding // monooxygenase activity // lyase activity // ar…	GO:0055114 // GO:0006629 // GO:0006694 // GO:0006631 // GO:0008202 // GO:0017144 // GO:0050665 // GO:1900087 // GO:0071407 // GO:0042572 // GO:0009636 // GO:0009404 // GO:0042904 // GO:0009308 // GO:0008210 // GO:0002933 // GO:0006778 // GO:0009804 // GO:0009812 // GO:0017143 // GO:0019341 // GO:0046483 // GO:0001666 // GO:0001889 // GO:0007568 // GO:0008283 // GO:0009611 // GO:0009615 // GO:0009…	oxidation-reduction process // lipid metabolic process // steroid biosynthetic process // fatty acid metabolic process // steroid metabolic process // drug metabolic process // hydrogen peroxide biosynthetic process // positive regulation of G1/S transition of mitotic cell cycle // cellular response to organic cyclic compound // retinol metabolic process // response to toxic substance // toxin me…	Steroid hormone biosynthesis // Tryptophan metabolism // Retinol metabolism // Metabolism of xenobiotics by cytochrome P450 // Metabolic pathways // Ovarian steroidogenesis // Chemical carcinogenesis
-8.175944751	1.71E-06	0.000153499	427	1	chr5	37893772	37897917	1525	+	Gm20052	lincRNA	ENSMUST00000200831.1;ENSMUST00000201043.1;ENSMUST00000201327.1;ENSMUST00000202443.1;ENSMUST00000202451.1	-	predicted gene, 20052 [Source:MGI Symbol;Acc:MGI:5012237]	-	-	-	-	-	-	-
-7.623975572	0.000557672	0.018172617	1175	1	chr9	59577917	59607292	3087	+	Celf6	protein_coding	ENSMUST00000034840.9;ENSMUST00000118164.2;ENSMUST00000118549.7;ENSMUST00000121266.7;ENSMUST00000129357.7;ENSMUST00000129728.1;ENSMUST00000143916.7;ENSMUST00000146503.1	76183	CUGBP, Elav-like family member 6 [Source:MGI Symbol;Acc:MGI:1923433]	GO:0005634 // GO:0045202 // GO:0005737 // GO:1990904	nucleus // synapse // cytoplasm // ribonucleoprotein complex	GO:0003676 // GO:0003723 // GO:0003729	nucleic acid binding // RNA binding // mRNA binding	GO:0006397 // GO:0000381 // GO:0006376 // GO:0071625 // GO:0099153	mRNA processing // regulation of alternative mRNA splicing, via spliceosome // mRNA splice site selection // vocalization behavior // synaptic transmission, serotonergic	-
-7.131813609	0.00070154	0.021829281	1230	1	chr16	26913553	26991652	4084	-	Gmnc	protein_coding	ENSMUST00000089832.5;ENSMUST00000231299.1;ENSMUST00000231417.1;ENSMUST00000231969.1	239789	geminin coiled-coil domain containing [Source:MGI Symbol;Acc:MGI:2685452]	GO:0005634 // GO:0005575	nucleus // cellular_component	GO:0003682 // GO:0003674	chromatin binding // molecular_function	GO:0006270 // GO:0006260 // GO:0007049 // GO:0060271	DNA replication initiation // cell cycle // cilium assembly	-
-6.825692052	9.39E-06	0.000664889	541	1	chr19	35958734	36057507	3155	-	Htr7	protein_coding	ENSMUST00000099505.3;ENSMUST00000164639.7;ENSMUST00000164781.1;ENSMUST00000165215.7;ENSMUST00000166074.1;ENSMUST00000170360.1	15566	5-hydroxytryptamine (serotonin) receptor 7 [Source:MGI Symbol;Acc:MGI:99841]	GO:0016021 // GO:0016020 // GO:0005886 // GO:0005887 // GO:0008021 // GO:0030425 // GO:0043679 // GO:0043025 // GO:0099056 // GO:0005791 // GO:0099055 // GO:0045202	integral component of membrane // plasma membrane // integral component of plasma membrane // synaptic vesicle // dendrite // axon terminus // neuronal cell body // integral component of presynaptic membrane // rough endoplasmic reticulum // integral component of postsynaptic membrane // synapse	GO:0004930 // GO:0004993 // GO:0030594	G protein-coupled receptor activity // G protein-coupled serotonin receptor activity // neurotransmitter receptor activity	GO:0007186 // GO:0006939 // GO:0042310 // GO:0007268 // GO:0007623 // GO:0007165 // GO:0007187 // GO:0098664 // GO:0007613 // GO:0010976 // GO:0071542 // GO:0060291 // GO:0048266 // GO:0050966 // GO:2000300 // GO:0042322 // GO:0007192 // GO:0007210 // GO:0014063 // GO:0014832 // GO:0051412 // GO:0060073 // GO:0062086	G protein-coupled receptor signaling pathway // smooth muscle contraction // vasoconstriction // chemical synaptic transmission // circadian rhythm // signal transduction // G protein-coupled receptor signaling pathway, coupled to cyclic nucleotide second messenger // G protein-coupled serotonin receptor signaling pathway // memory // positive regulation of neuron projection development // dopami…	Ras signaling pathway // Calcium signaling pathway // Neuroactive ligand-receptor interaction // Serotonergic synapse
-6.411493613	0.001069749	0.030155279	1359	1	chr5	142525838	142530076	4239	-	Papolb	protein_coding	ENSMUST00000099400.2	56522	poly (A) polymerase beta (testis specific) [Source:MGI Symbol;Acc:MGI:1932115]	GO:0005634	nucleus	GO:0003723 // GO:0016779 // GO:0004652 // GO:0016740 // GO:0046872 // GO:0000166 // GO:0005524	RNA binding // nucleotidyltransferase activity // polynucleotide adenylyltransferase activity // metal ion binding // nucleotide binding // ATP binding	GO:0043631 // GO:0031123 // GO:0006397	RNA polyadenylation // RNA 3'-end processing // mRNA processing	mRNA surveillance pathway
-6.390313052	0.000180616	0.007531971	918	1	chr11	8826708	8973266	7631	-	Pkd1l1	protein_coding	ENSMUST00000154153.7;ENSMUST00000155886.1;ENSMUST00000178195.1	171395	polycystic kidney disease 1 like 1 [Source:MGI Symbol;Acc:MGI:2156538]	GO:0016020 // GO:0016021 // GO:0034704 // GO:0097730	membrane // integral component of membrane // calcium channel complex // non-motile cilium	GO:0005515 // GO:0005262	protein binding // calcium channel activity	GO:0070588	calcium ion transmembrane transport	-
-6.352294027	2.81E-83	1.08E-78	1	1	chr7	79792241	79793788	1275	-	Mesp1	protein_coding	ENSMUST00000032760.5	17292	mesoderm posterior 1 [Source:MGI Symbol;Acc:MGI:107785]	GO:0005634	nucleus	GO:0003700 // GO:0046983 // GO:0003677 // GO:0000978 // GO:0044212 // GO:0001228 // GO:0035326	DNA-binding transcription factor activity // protein dimerization activity // DNA binding // RNA polymerase II cis-regulatory region sequence-specific DNA binding // transcription regulatory region DNA binding // DNA-binding transcription activator activity, RNA polymerase II-specific // cis-regulatory region binding	GO:0045747 // GO:0042664 // GO:0045944 // GO:0007275 // GO:0007219 // GO:0010467 // GO:0022008 // GO:0003007 // GO:0055007 // GO:0001947 // GO:0001707 // GO:0090082 // GO:0023019 // GO:0045892 // GO:0045893 // GO:0003139 // GO:0045446 // GO:0007369 // GO:0001756 // GO:0008078 // GO:0035481 // GO:0003143 // GO:0003211 // GO:0003210 // GO:0003260 // GO:0060921 // GO:0060947 // GO:0003236 // GO:0003…	positive regulation of Notch signaling pathway // negative regulation of endodermal cell fate specification // positive regulation of transcription by RNA polymerase II // multicellular organism development // gene expression // neurogenesis // heart morphogenesis // cardiac muscle cell differentiation // heart looping // mesoderm formation // positive regulation of heart induction by negative re…	-
-6.231277239	1.32E-05	0.000879544	577	1	chr11	50832031	50841552	2414	-	Zfp879	protein_coding	ENSMUST00000049625.1;ENSMUST00000109133.1;ENSMUST00000109134.7	214779	zinc finger protein 879 [Source:MGI Symbol;Acc:MGI:3053099]	GO:0005634	nucleus	GO:0003676 // GO:0046872 // GO:0003677	nucleic acid binding // metal ion binding // DNA binding	GO:0006355	regulation of transcription, DNA-templated	Herpes simplex virus 1 infection
-5.962491649	8.79E-05	0.004245157	792	1	chr7	104263386	104288094	3655	-	Trim5	protein_coding	ENSMUST00000051795.9;ENSMUST00000098179.8	667823	tripartite motif-containing 5 [Source:MGI Symbol;Acc:MGI:3646853]	GO:0005737 // GO:0000932 // GO:1990462	cytoplasm // P-body // omegasome	GO:0008270 // GO:0005515 // GO:0004842 // GO:0046872 // GO:0042802 // GO:0042803 // GO:0030674 // GO:0019901 // GO:0038187	zinc ion binding // protein binding // ubiquitin-protein transferase activity // metal ion binding // identical protein binding // protein homodimerization activity // protein binding, bridging // protein kinase binding // pattern recognition receptor activity	GO:0006914 // GO:0045087 // GO:0051607 // GO:0016567	autophagy // innate immune response // defense response to virus // protein ubiquitination	-
-5.380380084	5.26E-05	0.002757936	730	1	chr7	45617289	45621059	2580	+	Fut1	protein_coding	ENSMUST00000008605.5;ENSMUST00000209379.1;ENSMUST00000210150.1	14343	fucosyltransferase 1 [Source:MGI Symbol;Acc:MGI:109375]	GO:0016020 // GO:0005794 // GO:0032580	membrane // Golgi apparatus // Golgi cisterna membrane	GO:0008107 // GO:0016740 // GO:0016757	galactoside 2-alpha-L-fucosyltransferase activity // transferase activity, transferring glycosyl groups	GO:0005975 // GO:0006486 // GO:0036065 // GO:0001954 // GO:0010595 // GO:1903672 // GO:1904906	carbohydrate metabolic process // protein glycosylation // fucosylation // positive regulation of cell-matrix adhesion // positive regulation of endothelial cell migration // positive regulation of sprouting angiogenesis // positive regulation of endothelial cell-matrix adhesion via fibronectin	Glycosphingolipid biosynthesis - lacto and neolacto series // Glycosphingolipid biosynthesis - globo and isoglobo series // Metabolic pathways
-5.175101937	1.58E-05	0.001015494	597	1	chr13	31806633	31812476	5844	+	Foxc1	protein_coding	ENSMUST00000062292.4	17300	forkhead box C1 [Source:MGI Symbol;Acc:MGI:1347466]	GO:0005634 // GO:0005654 // GO:0005829 // GO:0005720	nucleus // nucleoplasm // cytosol // nuclear heterochromatin	GO:0003700 // GO:0043565 // GO:0003677 // GO:0001228 // GO:0000977 // GO:0000981 // GO:0008134 // GO:0003713 // GO:0044212 // GO:1990841 // GO:0008301 // GO:0001223	DNA-binding transcription factor activity // sequence-specific DNA binding // DNA-binding transcription activator activity, RNA polymerase II-specific // RNA polymerase II regulatory region sequence-specific DNA binding // DNA-binding transcription factor activity, RNA polymerase II-specific // transcription factor binding // transcription coactivator activity // transcription regulatory region D…	GO:0006355 // GO:0045944 // GO:0007275 // GO:0045893 // GO:0030154 // GO:0016477 // GO:0001701 // GO:0006357 // GO:0001822 // GO:0001503 // GO:0007507 // GO:0007420 // GO:0045930 // GO:0071364 // GO:0001541 // GO:0001525 // GO:0030199 // GO:0001568 // GO:0000122 // GO:0001501 // GO:0001654 // GO:0010628 // GO:0001974 // GO:0003007 // GO:0043010 // GO:0048844 // GO:0008283 // GO:0016525 // GO:0001…	regulation of transcription, DNA-templated // positive regulation of transcription by RNA polymerase II // multicellular organism development // positive regulation of transcription, DNA-templated // cell differentiation // cell migration // in utero embryonic development // kidney development // ossification // heart development // brain development // negative regulation of mitotic cell cycle /…	-
-4.843702863	2.92E-06	0.0002476	452	1	chr6	55451978	55501451	6107	+	Adcyap1r1	protein_coding	ENSMUST00000070736.11;ENSMUST00000070756.11;ENSMUST00000165786.1;ENSMUST00000165857.7;ENSMUST00000166962.7;ENSMUST00000167234.7;ENSMUST00000167484.1;ENSMUST00000172084.7	11517	adenylate cyclase activating polypeptide 1 receptor 1 [Source:MGI Symbol;Acc:MGI:108449]	GO:0016021 // GO:0016020 // GO:0005623 // GO:0005886 // GO:0009986 // GO:0005737 // GO:0043231 // GO:0043005 // GO:0005768 // GO:0005923 // GO:0043235 // GO:0005901 // GO:0005791	integral component of membrane // cell // plasma membrane // cell surface // cytoplasm // intracellular membrane-bounded organelle // neuron projection // endosome // bicellular tight junction // receptor complex // caveola // rough endoplasmic reticulum	GO:0004930 // GO:0004999 // GO:0004888 // GO:0005515 // GO:0017046 // GO:0008179 // GO:0008528 // GO:0030306 // GO:0042923	G protein-coupled receptor activity // vasoactive intestinal polypeptide receptor activity // transmembrane signaling receptor activity // protein binding // peptide hormone binding // adenylate cyclase binding // G protein-coupled peptide receptor activity // ADP-ribosylation factor binding // neuropeptide binding	GO:0007186 // GO:0007166 // GO:0007165 // GO:0007275 // GO:0007283 // GO:0030154 // GO:0060548 // GO:0051057 // GO:0010524 // GO:0019933 // GO:0007202 // GO:0060732 // GO:0043950 // GO:0032355 // GO:0033555 // GO:0042493 // GO:0045471 // GO:0046545	G protein-coupled receptor signaling pathway // cell surface receptor signaling pathway // signal transduction // multicellular organism development // spermatogenesis // cell differentiation // negative regulation of cell death // positive regulation of small GTPase mediated signal transduction // positive regulation of calcium ion transport into cytosol // cAMP-mediated signaling // activation …	cAMP signaling pathway // Neuroactive ligand-receptor interaction // Circadian entrainment // Insulin secretion // Renin secretion
-4.768241075	4.99E-08	7.10E-06	269	1	chr7	79810727	79813439	1944	+	Mesp2	protein_coding	ENSMUST00000107394.2	17293	mesoderm posterior 2 [Source:MGI Symbol;Acc:MGI:1096325]	-	-	GO:0003700 // GO:0046983	DNA-binding transcription factor activity // protein dimerization activity	GO:0006355	regulation of transcription, DNA-templated	-
-4.661070884	1.21E-07	1.53E-05	303	1	chr6	17988940	18030585	2255	-	Wnt2	protein_coding	ENSMUST00000010941.5	22413	wingless-type MMTV integration site family, member 2 [Source:MGI Symbol;Acc:MGI:98954]	GO:0005576 // GO:0005615 // GO:0005737 // GO:0062023 // GO:0031232	extracellular region // extracellular space // cytoplasm // collagen-containing extracellular matrix // extrinsic component of external side of plasma membrane	GO:0005102 // GO:0005125 // GO:0048018 // GO:0005109	signaling receptor binding // cytokine activity // receptor ligand activity // frizzled binding	GO:0007275 // GO:0016055 // GO:0045944 // GO:0030182 // GO:0051091 // GO:0048146 // GO:0008284 // GO:0060716 // GO:0060070 // GO:0045165 // GO:0007267 // GO:1904948 // GO:0001938 // GO:0060492 // GO:0060317 // GO:0002053 // GO:0060045 // GO:1904954 // GO:0033278 // GO:0055009 // GO:0060501 // GO:0030324 // GO:0050769 // GO:0061180 // GO:0071560	multicellular organism development // Wnt signaling pathway // positive regulation of transcription by RNA polymerase II // neuron differentiation // positive regulation of DNA-binding transcription factor activity // positive regulation of fibroblast proliferation // positive regulation of cell population proliferation // labyrinthine layer blood vessel development // canonical Wnt signaling pat…	mTOR signaling pathway // Wnt signaling pathway // Hippo signaling pathway // Signaling pathways regulating pluripotency of stem cells // Melanogenesis // Cushing syndrome // Alzheimer disease // Human papillomavirus infection // Pathways in cancer // Proteoglycans in cancer // Basal cell carcinoma // Breast cancer // Hepatocellular carcinoma // Gastric cancer
-4.398648748	3.80E-10	9.70E-08	150	1	chr9	21242912	21248443	2500	-	S1pr5	protein_coding	ENSMUST00000122088.1	94226	sphingosine-1-phosphate receptor 5 [Source:MGI Symbol;Acc:MGI:2150641]	GO:0016021 // GO:0016020 // GO:0005886	integral component of membrane // plasma membrane	GO:0004930 // GO:0038036	G protein-coupled receptor activity // sphingosine-1-phosphate receptor activity	GO:0007186 // GO:0007165 // GO:0003376 // GO:0045664	G protein-coupled receptor signaling pathway // signal transduction // sphingosine-1-phosphate receptor signaling pathway // regulation of neuron differentiation	Sphingolipid signaling pathway // Neuroactive ligand-receptor interaction
-4.341306633	0.001199983	0.032871744	1398	1	chr11	80880169	81968457	3436	-	Asic2	protein_coding	ENSMUST00000021045.12;ENSMUST00000066197.6	11418	acid-sensing (proton-gated) ion channel 2 [Source:MGI Symbol;Acc:MGI:1100867]	GO:0016021 // GO:0016020 // GO:0005886 // GO:0043005 // GO:0005887 // GO:0045202 // GO:0043025 // GO:0043197	integral component of membrane // plasma membrane // neuron projection // integral component of plasma membrane // synapse // neuronal cell body // dendritic spine	GO:0005272 // GO:0015280 // GO:0005515 // GO:0005261 // GO:0005248 // GO:0005216 // GO:0022839	sodium channel activity // ligand-gated sodium channel activity // protein binding // cation channel activity // voltage-gated sodium channel activity // ion gated channel activity	GO:0006814 // GO:0006811 // GO:0098655 // GO:0035725 // GO:0006812 // GO:0007605 // GO:0007602 // GO:0043066 // GO:0050915 // GO:0051965 // GO:0042391 // GO:0035690 // GO:0034220 // GO:0034765 // GO:0010447 // GO:2001259 // GO:0009612 // GO:0050974 // GO:0071468 // GO:0019229 // GO:0035418 // GO:0003026	sodium ion transport // cation transmembrane transport // sodium ion transmembrane transport // cation transport // sensory perception of sound // phototransduction // negative regulation of apoptotic process // sensory perception of sour taste // positive regulation of synapse assembly // regulation of membrane potential // cellular response to drug // regulation of ion transmembrane transport /…	Taste transduction // Inflammatory mediator regulation of TRP channels
-4.312428519	0.000327109	0.012060828	1039	1	chr3	36515057	36532384	3110	-	Gm11549	protein_coding	ENSMUST00000124606.2;ENSMUST00000199064.1;ENSMUST00000238836.1	-	predicted gene 11549 [Source:MGI Symbol;Acc:MGI:3650339]	GO:0016020 // GO:0016021	membrane // integral component of membrane	-	-	-	-	-
-4.107428415	6.05E-22	9.26E-19	25	1	chr8	102632095	102785642	5647	-	Cdh11	protein_coding	ENSMUST00000075190.4;ENSMUST00000210425.1;ENSMUST00000210578.1	12552	cadherin 11 [Source:MGI Symbol;Acc:MGI:99217]	GO:0005886 // GO:0016020 // GO:0016021 // GO:0005737 // GO:0045202 // GO:0098978 // GO:0009986 // GO:0005912 // GO:0016342 // GO:0098685	plasma membrane // integral component of membrane // cytoplasm // synapse // glutamatergic synapse // cell surface // adherens junction // catenin complex // Schaffer collateral - CA1 synapse	GO:0005509 // GO:0046872 // GO:0008092 // GO:0045296	calcium ion binding // metal ion binding // cytoskeletal protein binding // cadherin binding	GO:0007156 // GO:0007155 // GO:0098609 // GO:0007275 // GO:0000902 // GO:0007043 // GO:0016339 // GO:0034332 // GO:0044331 // GO:0050804 // GO:0021957	homophilic cell adhesion via plasma membrane adhesion molecules // cell-cell adhesion // multicellular organism development // cell morphogenesis // cell-cell junction assembly // calcium-dependent cell-cell adhesion via plasma membrane cell adhesion molecules // adherens junction organization // cell-cell adhesion mediated by cadherin // modulation of chemical synaptic transmission // corticospi…	-
-4.089039895	0.000341753	0.012480662	1049	1	chr4	138565360	138635884	7486	-	Vwa5b1	protein_coding	ENSMUST00000030533.11;ENSMUST00000105812.9;ENSMUST00000133319.1;ENSMUST00000137206.1;ENSMUST00000154312.7	75718	von Willebrand factor A domain containing 5B1 [Source:MGI Symbol;Acc:MGI:1922968]	GO:0005575 // GO:0005576	cellular_component // extracellular region	GO:0003674	molecular_function	GO:0008150	biological_process	-
-3.994775225	0.001761105	0.044037978	1532	1	chr6	127689011	127769472	2724	-	Prmt8	protein_coding	ENSMUST00000032500.8	381813	protein arginine N-methyltransferase 8 [Source:MGI Symbol;Acc:MGI:3043083]	GO:0016020 // GO:0005886 // GO:0098753	membrane // plasma membrane // anchored component of the cytoplasmic side of the plasma membrane	GO:0008168 // GO:0016740 // GO:0042802 // GO:0042803 // GO:0019899 // GO:0008757 // GO:1904047 // GO:0008469 // GO:0035241 // GO:0035242	methyltransferase activity // identical protein binding // protein homodimerization activity // enzyme binding // S-adenosylmethionine-dependent methyltransferase activity // S-adenosyl-L-methionine binding // histone-arginine N-methyltransferase activity // protein-arginine omega-N monomethyltransferase activity // protein-arginine omega-N asymmetric methyltransferase activity	GO:0006479 // GO:0032259 // GO:0034969 // GO:0051260 // GO:0016571 // GO:0019919 // GO:0018216	protein methylation // histone arginine methylation // protein homooligomerization // histone methylation // peptidyl-arginine methylation, to asymmetrical-dimethyl arginine	-
-3.939534928	4.30E-06	0.000341672	482	1	chr10	26229707	26272172	2620	+	Samd3	protein_coding	ENSMUST00000060716.5;ENSMUST00000164660.7;ENSMUST00000218301.1;ENSMUST00000219318.1;ENSMUST00000219738.1;ENSMUST00000220219.1	268288	sterile alpha motif domain containing 3 [Source:MGI Symbol;Acc:MGI:2685469]	GO:0005575	cellular_component	GO:0005515 // GO:0003674	protein binding // molecular_function	GO:0008150	biological_process	-
-3.915341454	5.69E-05	0.002933995	743	1	chr5	31116712	31137630	1434	+	Trim54	protein_coding	ENSMUST00000013771.14;ENSMUST00000202769.1	58522	tripartite motif-containing 54 [Source:MGI Symbol;Acc:MGI:1889623]	GO:0005737 // GO:0005856 // GO:0005874 // GO:0005875 // GO:0030018	cytoplasm // cytoskeleton // microtubule // microtubule associated complex // Z disc	GO:0008270 // GO:0046872 // GO:0005515 // GO:0008017	zinc ion binding // metal ion binding // protein binding // microtubule binding	GO:0007275 // GO:0030154 // GO:0007026	multicellular organism development // cell differentiation // negative regulation of microtubule depolymerization	-
-3.910583359	0.001622562	0.041577738	1495	1	chr16	48842551	48844461	599	+	Retnla	protein_coding	ENSMUST00000023329.6;ENSMUST00000238847.1	57262	resistin like alpha [Source:MGI Symbol;Acc:MGI:1888504]	GO:0005576 // GO:0005615	extracellular region // extracellular space	GO:0005179	hormone activity	GO:0007165	signal transduction	-
-3.835187779	0.00159505	0.040982419	1491	1	chr2	155018266	155027104	3243	+	Gm14226	protein_coding	ENSMUST00000130870.1	50518	predicted gene 14226 [Source:MGI Symbol;Acc:MGI:3649244]	GO:0016020 // GO:0016021 // GO:0005575	membrane // integral component of membrane // cellular_component	GO:0003674	molecular_function	GO:0008150	biological_process	Melanogenesis
-3.683076135	0.000247808	0.009706835	978	1	chr2	119351229	119354381	1637	+	Chac1	protein_coding	ENSMUST00000028780.3	69065	ChaC, cation transport regulator 1 [Source:MGI Symbol;Acc:MGI:1916315]	GO:0005794 // GO:0005829 // GO:0005737 // GO:0005802	Golgi apparatus // cytosol // cytoplasm // trans-Golgi network	GO:0003839 // GO:0016829 // GO:0005112 // GO:0061928	gamma-glutamylcyclotransferase activity // lyase activity // Notch binding // glutathione specific gamma-glutamylcyclotransferase activity	GO:0006751 // GO:0007219 // GO:0006915 // GO:0007399 // GO:0010955 // GO:0022008 // GO:0006986 // GO:0045746 // GO:0070059	glutathione catabolic process // Notch signaling pathway // apoptotic process // nervous system development // negative regulation of protein processing // neurogenesis // response to unfolded protein // negative regulation of Notch signaling pathway // intrinsic apoptotic signaling pathway in response to endoplasmic reticulum stress	Glutathione metabolism // Metabolic pathways
-3.562391378	6.87E-51	4.38E-47	6	1	chr1	180893108	180899103	2473	+	Lefty2	protein_coding	ENSMUST00000085797.5;ENSMUST00000155546.1	320202	left-right determination factor 2 [Source:MGI Symbol;Acc:MGI:2443573]	GO:0005615 // GO:0005576	extracellular space // extracellular region	GO:0008083 // GO:0005160 // GO:0005125	growth factor activity // transforming growth factor beta receptor binding // cytokine activity	GO:0007275 // GO:0010862 // GO:0060395 // GO:0030509	multicellular organism development // positive regulation of pathway-restricted SMAD protein phosphorylation // SMAD protein signal transduction // BMP signaling pathway	TGF-beta signaling pathway // Signaling pathways regulating pluripotency of stem cells
-3.511625873	0.00030202	0.011332111	1021	1	chr12	84100654	84111349	3622	+	Acot6	protein_coding	ENSMUST00000056822.3;ENSMUST00000222921.1	217700	acyl-CoA thioesterase 6 [Source:MGI Symbol;Acc:MGI:1921287]	GO:0005777	peroxisome	GO:0016790 // GO:0016787 // GO:0047617 // GO:0052689	thiolester hydrolase activity // acyl-CoA hydrolase activity // carboxylic ester hydrolase activity	GO:0006637 // GO:0006629 // GO:0006631	acyl-CoA metabolic process // lipid metabolic process // fatty acid metabolic process	-
-3.502759877	5.82E-30	2.48E-26	9	1	chr17	8434423	8442496	2046	+	T	protein_coding	ENSMUST00000074667.8;ENSMUST00000136922.7;ENSMUST00000177118.1	20997	brachyury, T-box transcription factor T [Source:MGI Symbol;Acc:MGI:98472]	GO:0005634 // GO:0005654 // GO:0005737 // GO:0000790 // GO:0000785	nucleus // nucleoplasm // cytoplasm // nuclear chromatin	GO:0003700 // GO:0003677 // GO:0005515 // GO:0000977 // GO:0001228 // GO:0000978 // GO:0043565 // GO:0000981 // GO:0001102 // GO:0001085	DNA-binding transcription factor activity // DNA binding // protein binding // RNA polymerase II regulatory region sequence-specific DNA binding // DNA-binding transcription activator activity, RNA polymerase II-specific // RNA polymerase II cis-regulatory region sequence-specific DNA binding // DNA-binding transcription factor activity, RNA polymerase II-specific // RNA polymerase II activating …	GO:0006355 // GO:0007275 // GO:0045944 // GO:0000122 // GO:0001570 // GO:0006357 // GO:0009952 // GO:0014028 // GO:0008284 // GO:0001756 // GO:0001843 // GO:0036342 // GO:0003007 // GO:0048706 // GO:0001708 // GO:0022414 // GO:0009653 // GO:0060349 // GO:0055007 // GO:0061371 // GO:0001707 // GO:0043433 // GO:0023019 // GO:0003257 // GO:0060395 // GO:0007341 // GO:0007498 // GO:0001839 // GO:0007…	regulation of transcription, DNA-templated // multicellular organism development // positive regulation of transcription by RNA polymerase II // negative regulation of transcription by RNA polymerase II // vasculogenesis // anterior/posterior pattern specification // notochord formation // positive regulation of cell population proliferation // somitogenesis // neural tube closure // post-anal ta…	-
-3.450534304	0.001166884	0.032201636	1388	1	chr15	16728756	16857094	3539	+	Cdh9	protein_coding	ENSMUST00000026432.7;ENSMUST00000228307.1	12565	cadherin 9 [Source:MGI Symbol;Acc:MGI:107433]	GO:0005886 // GO:0016020 // GO:0016021 // GO:0099055 // GO:0099056	plasma membrane // integral component of membrane // integral component of postsynaptic membrane // integral component of presynaptic membrane	GO:0005509	calcium ion binding	GO:0007156 // GO:0007155 // GO:0098609 // GO:0007416 // GO:0099560	homophilic cell adhesion via plasma membrane adhesion molecules // cell-cell adhesion // synapse assembly // synaptic membrane adhesion	-
-3.435755949	0.00202742	0.049126146	1581	1	chr2	27079379	27108981	5956	+	Adamtsl2	protein_coding	ENSMUST00000091233.6;ENSMUST00000130600.1;ENSMUST00000139633.1;ENSMUST00000143246.1;ENSMUST00000169787.7	77794	ADAMTS-like 2 [Source:MGI Symbol;Acc:MGI:1925044]	GO:0005576 // GO:0031012	extracellular region // extracellular matrix	GO:0008233 // GO:0050436	peptidase activity // microfibril binding	GO:0006508 // GO:0030198 // GO:0030512 // GO:0060481	proteolysis // extracellular matrix organization // negative regulation of transforming growth factor beta receptor signaling pathway // lobar bronchus epithelium development	-
-3.418886516	0.00088144	0.026054856	1296	1	chr15	89322720	89324731	1298	+	Adm2	protein_coding	ENSMUST00000066991.6	223780	adrenomedullin 2 [Source:MGI Symbol;Acc:MGI:2675256]	GO:0005576	extracellular region	GO:0005179 // GO:0044877	hormone activity // protein-containing complex binding	GO:0010628 // GO:0001525 // GO:0007631 // GO:0006468 // GO:0045766 // GO:0045776 // GO:0007189 // GO:0007586	positive regulation of gene expression // angiogenesis // feeding behavior // protein phosphorylation // positive regulation of angiogenesis // negative regulation of blood pressure // adenylate cyclase-activating G protein-coupled receptor signaling pathway // digestion	-
-3.329293829	0.000279727	0.010716056	1000	1	chr13	35798750	35802136	3387	+	Gm48706	TEC	ENSMUST00000224988.1	-	predicted gene, 48706 [Source:MGI Symbol;Acc:MGI:6098347]	-	-	-	-	-	-	-
-3.316035579	2.82E-05	0.001658325	652	1	chr5	75932827	75978458	5924	-	Kdr	protein_coding	ENSMUST00000113516.1;ENSMUST00000149573.1;ENSMUST00000202473.3	16542	kinase insert domain protein receptor [Source:MGI Symbol;Acc:MGI:96683]	GO:0016021 // GO:0016020 // GO:0005768 // GO:0005783 // GO:0005794 // GO:0005886 // GO:0005887 // GO:0045121	integral component of membrane // endosome // endoplasmic reticulum // Golgi apparatus // plasma membrane // integral component of plasma membrane // membrane raft	GO:0005524 // GO:0004672 // GO:0004714 // GO:0004713 // GO:0005021 // GO:0019838 // GO:0016740 // GO:0000166 // GO:0016301 // GO:0005178 // GO:0042802 // GO:0045296	ATP binding // protein kinase activity // transmembrane receptor protein tyrosine kinase activity // vascular endothelial growth factor-activated receptor activity // growth factor binding // transferase activity // nucleotide binding // integrin binding // identical protein binding // cadherin binding	GO:0006468 // GO:0007169 // GO:0048010 // GO:0016310 // GO:0001934 // GO:0001938 // GO:0008284 // GO:0008360 // GO:0010595 // GO:0010629 // GO:0014068 // GO:0016239 // GO:0018108 // GO:0030335 // GO:0035584 // GO:0035924 // GO:0036324 // GO:0038033 // GO:0043066 // GO:0043410 // GO:0043491 // GO:0043536 // GO:0045766 // GO:0046777 // GO:0050927 // GO:0051770 // GO:0051894 // GO:0051901 // GO:0070…	protein phosphorylation // transmembrane receptor protein tyrosine kinase signaling pathway // vascular endothelial growth factor receptor signaling pathway // positive regulation of protein phosphorylation // positive regulation of endothelial cell proliferation // positive regulation of cell population proliferation // regulation of cell shape // positive regulation of endothelial cell migratio…	EGFR tyrosine kinase inhibitor resistance // MAPK signaling pathway // Ras signaling pathway // Rap1 signaling pathway // PI3K-Akt signaling pathway // VEGF signaling pathway // Focal adhesion // Proteoglycans in cancer // Fluid shear stress and atherosclerosis
-3.290917455	5.47E-24	1.31E-20	16	1	chr4	134251110	134254106	1226	-	Grrp1	protein_coding	ENSMUST00000060050.5;ENSMUST00000138366.1	72690	glycine/arginine rich protein 1 [Source:MGI Symbol;Acc:MGI:1919940]	GO:0005575	cellular_component	GO:0003674	molecular_function	GO:0008150	biological_process	-
-3.264964853	4.54E-25	1.34E-21	13	1	chr7	28293553	28302238	2618	-	Dll3	protein_coding	ENSMUST00000108315.3;ENSMUST00000138721.1;ENSMUST00000145512.1	13389	delta like canonical Notch ligand 3 [Source:MGI Symbol;Acc:MGI:1096877]	GO:0016020 // GO:0016021 // GO:0005886	membrane // integral component of membrane // plasma membrane	GO:0005509 // GO:0005515 // GO:0005112	calcium ion binding // protein binding // Notch binding	GO:0007275 // GO:0030154 // GO:0007219 // GO:0050768 // GO:0007399 // GO:0050769 // GO:0001501 // GO:0001756 // GO:0001701 // GO:0045746 // GO:0007386 // GO:0001709 // GO:0048712 // GO:0009888 // GO:0048339	multicellular organism development // cell differentiation // Notch signaling pathway // negative regulation of neurogenesis // nervous system development // positive regulation of neurogenesis // skeletal system development // somitogenesis // in utero embryonic development // negative regulation of Notch signaling pathway // compartment pattern specification // cell fate determination // negati…	Endocrine resistance // Notch signaling pathway // Th1 and Th2 cell differentiation // Pathways in cancer // Breast cancer
-3.2265019	1.48E-06	0.000134866	420	1	chr11	116918863	116986948	4258	+	Mgat5b	protein_coding	ENSMUST00000103027.9;ENSMUST00000126757.1;ENSMUST00000136584.1;ENSMUST00000139905.1	268510	mannoside acetylglucosaminyltransferase 5, isoenzyme B [Source:MGI Symbol;Acc:MGI:3606200]	GO:0016020 // GO:0016021 // GO:0000139 // GO:0005794	membrane // integral component of membrane // Golgi membrane // Golgi apparatus	GO:0030144 // GO:0016740 // GO:0016757 // GO:0046872 // GO:0030145	alpha-1,6-mannosylglycoprotein 6-beta-N-acetylglucosaminyltransferase activity // transferase activity, transferring glycosyl groups // metal ion binding // manganese ion binding	GO:0006487 // GO:0006486 // GO:0018242	protein N-linked glycosylation // protein glycosylation // protein O-linked glycosylation via serine	N-Glycan biosynthesis // Mannose type O-glycan biosynthesis // Metabolic pathways
-3.155582929	0.000122407	0.0056092	836	1	chr8	121084386	121088144	2415	+	Foxf1	protein_coding	ENSMUST00000181504.1	15227	forkhead box F1 [Source:MGI Symbol;Acc:MGI:1347470]	GO:0005634	nucleus	GO:0003700 // GO:0043565 // GO:0003677 // GO:0000978 // GO:0001228 // GO:0000977 // GO:0000981 // GO:0044212	DNA-binding transcription factor activity // sequence-specific DNA binding // RNA polymerase II cis-regulatory region sequence-specific DNA binding // DNA-binding transcription activator activity, RNA polymerase II-specific // RNA polymerase II regulatory region sequence-specific DNA binding // DNA-binding transcription factor activity, RNA polymerase II-specific // transcription regulatory regio…	GO:0006355 // GO:0045944 // GO:0098609 // GO:0045893 // GO:0071345 // GO:0000122 // GO:0001701 // GO:0001570 // GO:0007507 // GO:0010811 // GO:0030198 // GO:0001568 // GO:0007368 // GO:0001756 // GO:0048565 // GO:0009887 // GO:0030324 // GO:0031016 // GO:0071407 // GO:0030335 // GO:0048286 // GO:0001763 // GO:0050728 // GO:0060441 // GO:0060425 // GO:0060463 // GO:0007224 // GO:0048557 // GO:0060…	regulation of transcription, DNA-templated // positive regulation of transcription by RNA polymerase II // cell-cell adhesion // positive regulation of transcription, DNA-templated // cellular response to cytokine stimulus // negative regulation of transcription by RNA polymerase II // in utero embryonic development // vasculogenesis // heart development // positive regulation of cell-substrate a…	-
-2.986133105	4.14E-06	0.000333053	476	1	chr17	13330748	13333842	3095	+	Gm36684	lincRNA	ENSMUST00000233737.1	-	predicted gene, 36684 [Source:MGI Symbol;Acc:MGI:5595843]	-	-	-	-	-	-	-
-2.97488214	0.000283325	0.010801261	1004	1	chr7	24370263	24386690	3637	+	Kcnn4	protein_coding	ENSMUST00000171904.2;ENSMUST00000205428.1;ENSMUST00000205626.1;ENSMUST00000205881.1;ENSMUST00000206910.1	16534	potassium intermediate/small conductance calcium-activated channel, subfamily N, member 4 [Source:MGI Symbol;Acc:MGI:1277957]	GO:0016021 // GO:0005623 // GO:0016020 // GO:0005886 // GO:0016324 // GO:0005887 // GO:0043005 // GO:0016323 // GO:0043025 // GO:0045121 // GO:0031982	integral component of membrane // cell // plasma membrane // apical plasma membrane // integral component of plasma membrane // neuron projection // basolateral plasma membrane // neuronal cell body // membrane raft // vesicle	GO:0005516 // GO:0015269 // GO:0016286 // GO:0005267 // GO:0019903 // GO:0022894	calmodulin binding // calcium-activated potassium channel activity // small conductance calcium-activated potassium channel activity // protein phosphatase binding // Intermediate conductance calcium-activated potassium channel activity	GO:0006813 // GO:0006811 // GO:0002376 // GO:0097623 // GO:0071805 // GO:0006820 // GO:0006816 // GO:0050714 // GO:0045332 // GO:0006884 // GO:0030322 // GO:0046541 // GO:0050862	potassium ion transport // immune system process // potassium ion export across plasma membrane // potassium ion transmembrane transport // anion transport // calcium ion transport // positive regulation of protein secretion // phospholipid translocation // cell volume homeostasis // stabilization of membrane potential // saliva secretion // positive regulation of T cell receptor signaling pathway	Insulin secretion // GnRH secretion // Salivary secretion // Protein digestion and absorption
-2.947482733	6.62E-08	9.13E-06	278	1	chr7	144838083	144844436	2299	+	Fgf3	protein_coding	ENSMUST00000105898.1;ENSMUST00000155320.7	14174	fibroblast growth factor 3 [Source:MGI Symbol;Acc:MGI:95517]	GO:0005576	extracellular region	GO:0008083 // GO:0005104	growth factor activity // fibroblast growth factor receptor binding	GO:0008543 // GO:0008284 // GO:0055026	fibroblast growth factor receptor signaling pathway // positive regulation of cell population proliferation // negative regulation of cardiac muscle tissue development	MAPK signaling pathway // Ras signaling pathway // Rap1 signaling pathway // PI3K-Akt signaling pathway // Regulation of actin cytoskeleton // Pathways in cancer // Melanoma // Breast cancer // Gastric cancer
-2.946106684	0.000650725	0.020450058	1219	1	chr11	96365752	96368256	2086	+	Hoxb1	protein_coding	ENSMUST00000019117.2;ENSMUST00000123805.1	15407	homeobox B1 [Source:MGI Symbol;Acc:MGI:96182]	GO:0005634 // GO:0005654	nucleus // nucleoplasm	GO:0003677 // GO:0043565 // GO:0000978 // GO:0001228 // GO:0000977 // GO:0019904	DNA binding // sequence-specific DNA binding // RNA polymerase II cis-regulatory region sequence-specific DNA binding // DNA-binding transcription activator activity, RNA polymerase II-specific // RNA polymerase II regulatory region sequence-specific DNA binding // protein domain specific binding	GO:0006355 // GO:0007275 // GO:0045944 // GO:0009952 // GO:0048704 // GO:0009653 // GO:0048646 // GO:0021612 // GO:0021546 // GO:0021570 // GO:0021571 // GO:0021754	regulation of transcription, DNA-templated // multicellular organism development // positive regulation of transcription by RNA polymerase II // anterior/posterior pattern specification // embryonic skeletal system morphogenesis // anatomical structure morphogenesis // anatomical structure formation involved in morphogenesis // facial nerve structural organization // rhombomere development // rho…	Signaling pathways regulating pluripotency of stem cells
-2.821245116	0.0020142	0.048867618	1579	1	chr7	126781483	126785560	1727	+	Tbx6	protein_coding	ENSMUST00000094037.4;ENSMUST00000172352.7	21389	T-box 6 [Source:MGI Symbol;Acc:MGI:102539]	GO:0005634 // GO:0000790	nucleus // nuclear chromatin	GO:0003700 // GO:0003677 // GO:0000977 // GO:0001228 // GO:0000978 // GO:0001227 // GO:0001102 // GO:0001085	DNA-binding transcription factor activity // DNA binding // RNA polymerase II regulatory region sequence-specific DNA binding // DNA-binding transcription activator activity, RNA polymerase II-specific // RNA polymerase II cis-regulatory region sequence-specific DNA binding // DNA-binding transcription repressor activity, RNA polymerase II-specific // RNA polymerase II activating transcription fa…	GO:0006355 // GO:0007275 // GO:0045944 // GO:0000122 // GO:0001708 // GO:0010977 // GO:0001707 // GO:0001947 // GO:0043433 // GO:0023019 // GO:0032525 // GO:0001570 // GO:0014043	regulation of transcription, DNA-templated // multicellular organism development // positive regulation of transcription by RNA polymerase II // negative regulation of transcription by RNA polymerase II // cell fate specification // negative regulation of neuron projection development // mesoderm formation // heart looping // negative regulation of DNA-binding transcription factor activity // sig…	-
-2.797642048	0.001400995	0.03714236	1445	1	chr2	12106632	12301922	5812	-	Itga8	protein_coding	ENSMUST00000028106.10;ENSMUST00000129370.1;ENSMUST00000130548.2;ENSMUST00000141477.7;ENSMUST00000148055.1;ENSMUST00000172716.2;ENSMUST00000172791.7	241226	integrin alpha 8 [Source:MGI Symbol;Acc:MGI:109442]	GO:0008305 // GO:0016020 // GO:0016021 // GO:0005886 // GO:0009986 // GO:0005783 // GO:0014069 // GO:0045177 // GO:0043204 // GO:0032591	integrin complex // membrane // integral component of membrane // plasma membrane // cell surface // endoplasmic reticulum // postsynaptic density // apical part of cell // perikaryon // dendritic spine membrane	GO:0046872	metal ion binding	GO:0007155 // GO:0007275 // GO:0030154 // GO:0007229 // GO:0042472 // GO:0001822 // GO:0007613 // GO:0007399 // GO:0030198 // GO:0007160 // GO:0001656 // GO:0030030 // GO:0030511 // GO:0034446 // GO:0007420 // GO:0045184 // GO:0048333 // GO:0048745 // GO:2000721	cell adhesion // multicellular organism development // cell differentiation // integrin-mediated signaling pathway // inner ear morphogenesis // kidney development // memory // nervous system development // extracellular matrix organization // cell-matrix adhesion // metanephros development // cell projection organization // positive regulation of transforming growth factor beta receptor signalin…	PI3K-Akt signaling pathway // Focal adhesion // ECM-receptor interaction // Cell adhesion molecules (CAMs) // Regulation of actin cytoskeleton // Human papillomavirus infection // Hypertrophic cardiomyopathy (HCM) // Arrhythmogenic right ventricular cardiomyopathy (ARVC) // Dilated cardiomyopathy (DCM)
-2.794323012	6.10E-16	4.33E-13	54	1	chr2	85136225	85139923	3699	+	Aplnr	protein_coding	ENSMUST00000057019.8;ENSMUST00000184728.1	23796	apelin receptor [Source:MGI Symbol;Acc:MGI:1346086]	GO:0016021 // GO:0005623 // GO:0016020 // GO:0005886	integral component of membrane // cell // plasma membrane	GO:0004930 // GO:0060182	G protein-coupled receptor activity // apelin receptor activity	GO:0007186 // GO:0007165 // GO:0007275 // GO:0001525 // GO:0007507 // GO:0050878 // GO:0051281 // GO:0043951 // GO:0045766 // GO:0001568 // GO:0007369 // GO:0001570 // GO:0060976 // GO:1903589 // GO:1904325 // GO:0007512 // GO:0060183	G protein-coupled receptor signaling pathway // signal transduction // multicellular organism development // angiogenesis // heart development // regulation of body fluid levels // positive regulation of release of sequestered calcium ion into cytosol // negative regulation of cAMP-mediated signaling // positive regulation of angiogenesis // blood vessel development // gastrulation // vasculogene…	Neuroactive ligand-receptor interaction // Apelin signaling pathway
-2.725134566	0.000656227	0.020589178	1221	1	chr4	89679436	89694772	4079	+	Dmrta1	protein_coding	ENSMUST00000052478.2;ENSMUST00000131576.1	242523	doublesex and mab-3 related transcription factor like family A1 [Source:MGI Symbol;Acc:MGI:2653627]	GO:0005634	nucleus	GO:0005515 // GO:0003700 // GO:0043565 // GO:0046872 // GO:0003677 // GO:0042802	protein binding // DNA-binding transcription factor activity // sequence-specific DNA binding // metal ion binding // identical protein binding	GO:0006355 // GO:0001541 // GO:0060179	regulation of transcription, DNA-templated // ovarian follicle development // male mating behavior	-
-2.72074765	0.000320353	0.011891862	1032	1	chr5	128757791	128953486	6966	-	Rimbp2	protein_coding	ENSMUST00000111346.5;ENSMUST00000196085.4;ENSMUST00000196569.1;ENSMUST00000198941.4;ENSMUST00000199537.4;ENSMUST00000199737.4;ENSMUST00000200470.4;ENSMUST00000238334.1;ENSMUST00000239036.1	231760	RIMS binding protein 2 [Source:MGI Symbol;Acc:MGI:2443235]	GO:0016020 // GO:0005886 // GO:0030054 // GO:0045202 // GO:0098831	membrane // plasma membrane // cell junction // synapse // presynaptic active zone cytoplasmic component	GO:0005515	protein binding	GO:0010923 // GO:0007274	negative regulation of phosphatase activity // neuromuscular synaptic transmission	-
-2.707325245	0.000944492	0.027578168	1312	1	chr7	143778363	143784500	3761	-	Mrgpre	protein_coding	ENSMUST00000054048.9	244238	MAS-related GPR, member E [Source:MGI Symbol;Acc:MGI:2441884]	GO:0016021 // GO:0016020 // GO:0005886	integral component of membrane // plasma membrane	GO:0004930	G protein-coupled receptor activity	GO:0007186 // GO:0007165	G protein-coupled receptor signaling pathway // signal transduction	-
-2.672265967	8.11E-07	8.16E-05	381	1	chr1	133045667	133108687	7928	+	Pik3c2b	protein_coding	ENSMUST00000077730.6;ENSMUST00000124934.7;ENSMUST00000145153.7;ENSMUST00000153707.7;ENSMUST00000239467.1	240752	phosphatidylinositol-4-phosphate 3-kinase catalytic subunit type 2 beta [Source:MGI Symbol;Acc:MGI:2685045]	GO:0005886 // GO:0005654 // GO:0005829 // GO:0016020 // GO:0005737 // GO:0005942 // GO:0030139	plasma membrane // nucleoplasm // cytosol // cytoplasm // phosphatidylinositol 3-kinase complex // endocytic vesicle	GO:0005515 // GO:0001727 // GO:0016303 // GO:0035005 // GO:0052742 // GO:0016301 // GO:0035091 // GO:0016740	protein binding // lipid kinase activity // 1-phosphatidylinositol-3-kinase activity // 1-phosphatidylinositol-4-phosphate 3-kinase activity // phosphatidylinositol kinase activity // phosphatidylinositol binding // transferase activity	GO:0046854 // GO:0048015 // GO:0016236 // GO:0016477 // GO:0009267 // GO:0043491 // GO:0036092 // GO:1905037 // GO:0014065 // GO:0016310	phosphatidylinositol phosphorylation // phosphatidylinositol-mediated signaling // macroautophagy // cell migration // cellular response to starvation // protein kinase B signaling // phosphatidylinositol-3-phosphate biosynthetic process // autophagosome organization // phosphatidylinositol 3-kinase signaling	Inositol phosphate metabolism // Metabolic pathways // Phosphatidylinositol signaling system
-2.598846294	0.001502673	0.039294127	1465	1	chr18	40256962	40531630	2767	+	Kctd16	protein_coding	ENSMUST00000091927.4;ENSMUST00000096572.1;ENSMUST00000235241.1;ENSMUST00000236301.1;ENSMUST00000236525.1;ENSMUST00000236889.1;ENSMUST00000237456.1;ENSMUST00000237764.1;ENSMUST00000237805.1;ENSMUST00000238039.1	383348	potassium channel tetramerisation domain containing 16 [Source:MGI Symbol;Acc:MGI:1914659]	GO:0016020 // GO:0005886 // GO:0030054 // GO:0045202 // GO:0045211 // GO:0042995 // GO:0043235 // GO:0042734 // GO:0016021	membrane // plasma membrane // cell junction // synapse // postsynaptic membrane // cell projection // receptor complex // presynaptic membrane // integral component of membrane	GO:0005515 // GO:0003674	protein binding // molecular_function	GO:0051260 // GO:0008277	protein homooligomerization // regulation of G protein-coupled receptor signaling pathway	-
-2.596356041	4.73E-22	7.54E-19	24	1	chr13	60174405	60177365	2961	-	Gas1	protein_coding	ENSMUST00000065086.5;ENSMUST00000223933.1	14451	growth arrest specific 1 [Source:MGI Symbol;Acc:MGI:95655]	GO:0016020 // GO:0005886 // GO:0031225 // GO:0046658	membrane // plasma membrane // anchored component of membrane // anchored component of plasma membrane	GO:0005515	protein binding	GO:0007050 // GO:0007049 // GO:0060021 // GO:0050680 // GO:0045930 // GO:0043066 // GO:0008284 // GO:0030308 // GO:0043010 // GO:0048706 // GO:0021587 // GO:0045880 // GO:0042733 // GO:0010955 // GO:0042476 // GO:0048701 // GO:0007411 // GO:0045165 // GO:2001240 // GO:0009953 // GO:0021904 // GO:0050679 // GO:0008589 // GO:0048592 // GO:0042474 // GO:0045879 // GO:0048589 // GO:0002053 // GO:0042…	cell cycle arrest // roof of mouth development // negative regulation of epithelial cell proliferation // negative regulation of mitotic cell cycle // negative regulation of apoptotic process // positive regulation of cell population proliferation // negative regulation of cell growth // camera-type eye development // embryonic skeletal system development // cerebellum morphogenesis // positive r…	Hedgehog signaling pathway
-2.589186203	0.000124678	0.00569285	839	1	chr7	109138572	109175207	1282	-	Lmo1	protein_coding	ENSMUST00000036992.8;ENSMUST00000207178.1;ENSMUST00000208136.1	109594	LIM domain only 1 [Source:MGI Symbol;Acc:MGI:102812]	GO:0005634	nucleus	GO:0046872 // GO:0005515	metal ion binding // protein binding	GO:0045944 // GO:0000122 // GO:0046013	positive regulation of transcription by RNA polymerase II // negative regulation of transcription by RNA polymerase II // regulation of T cell homeostatic proliferation	-
-2.537188513	7.56E-10	1.80E-07	161	1	chr14	52110704	52163546	7878	+	Rpgrip1	protein_coding	ENSMUST00000111600.10;ENSMUST00000111603.9;ENSMUST00000180388.1;ENSMUST00000180433.1;ENSMUST00000180484.7;ENSMUST00000180500.7;ENSMUST00000180513.1;ENSMUST00000180646.7;ENSMUST00000180901.7;ENSMUST00000181017.7;ENSMUST00000181208.1;ENSMUST00000181297.7;ENSMUST00000181401.7;ENSMUST00000181627.7;ENSMUST00000181673.2;ENSMUST00000181709.1;ENSMUST00000181736.1;ENSMUST00000181823.8;ENSMUST00000181862.1	77945	retinitis pigmentosa GTPase regulator interacting protein 1 [Source:MGI Symbol;Acc:MGI:1932134]	GO:0032391 // GO:0016020 // GO:0016021 // GO:0042995 // GO:0097730 // GO:0005930 // GO:0005929 // GO:0035869 // GO:0035253 // GO:0120206	photoreceptor connecting cilium // membrane // integral component of membrane // cell projection // non-motile cilium // axoneme // ciliary transition zone // ciliary rootlet // photoreceptor distal connecting cilium	GO:0005515	protein binding	GO:0007601 // GO:0042462 // GO:0050896 // GO:0060041 // GO:0061351	visual perception // eye photoreceptor cell development // response to stimulus // retina development in camera-type eye // neural precursor cell proliferation	-
-2.537170766	1.06E-06	0.000101334	399	1	chr3	49743296	49757325	5168	-	Pcdh18	protein_coding	ENSMUST00000035931.12;ENSMUST00000191794.1;ENSMUST00000193600.1;ENSMUST00000194603.1;ENSMUST00000195086.1	73173	protocadherin 18 [Source:MGI Symbol;Acc:MGI:1920423]	GO:0005886 // GO:0016020 // GO:0016021 // GO:0005887	plasma membrane // integral component of membrane // integral component of plasma membrane	GO:0005509 // GO:0005515	calcium ion binding // protein binding	GO:0007156 // GO:0007155 // GO:0007399 // GO:0016339 // GO:0007420	homophilic cell adhesion via plasma membrane adhesion molecules // nervous system development // calcium-dependent cell-cell adhesion via plasma membrane cell adhesion molecules // brain development	-
-2.51090698	1.34E-06	0.000124069	413	1	chr5	100210692	100218049	1107	+	2310034O05Rik	lincRNA	ENSMUST00000185221.6;ENSMUST00000188902.1	-	RIKEN cDNA 2310034O05 gene [Source:MGI Symbol;Acc:MGI:1916821]	-	-	-	-	-	-	-
-2.494897755	0.000141234	0.006211885	871	1	chr7	142283210	142290418	2358	+	Gm45889	lincRNA	ENSMUST00000209535.1;ENSMUST00000211255.1	-	predicted gene 45889 [Source:MGI Symbol;Acc:MGI:5805004]	-	-	-	-	-	-	-
-2.480227728	5.40E-05	0.002820349	734	1	chr11	35121224	35708507	5228	+	Slit3	protein_coding	ENSMUST00000069837.3;ENSMUST00000124438.1;ENSMUST00000153098.1;ENSMUST00000156571.7	20564	slit guidance ligand 3 [Source:MGI Symbol;Acc:MGI:1315202]	GO:0005615 // GO:0005576 // GO:0016020 // GO:0005739 // GO:0005886	extracellular space // extracellular region // membrane // mitochondrion // plasma membrane	GO:0005515 // GO:0005509 // GO:0005102 // GO:0008201 // GO:0048495	protein binding // calcium ion binding // signaling receptor binding // heparin binding // Roundabout binding	GO:0060412 // GO:0007275 // GO:0010629 // GO:0030154 // GO:0008285 // GO:0007399 // GO:0030308 // GO:0007411 // GO:0050919 // GO:0009887 // GO:0003181 // GO:0003180 // GO:0048846 // GO:0070100 // GO:0035385 // GO:0032870 // GO:0051414 // GO:0061364	ventricular septum morphogenesis // multicellular organism development // negative regulation of gene expression // cell differentiation // negative regulation of cell population proliferation // nervous system development // negative regulation of cell growth // axon guidance // negative chemotaxis // animal organ morphogenesis // atrioventricular valve morphogenesis // aortic valve morphogenesi…	Axon guidance
-2.469111875	6.31E-07	6.57E-05	368	1	chr17	75435896	75529054	4720	+	Rasgrp3	protein_coding	ENSMUST00000095204.5;ENSMUST00000164192.8;ENSMUST00000234011.1;ENSMUST00000234640.1;ENSMUST00000234644.1;ENSMUST00000234660.1;ENSMUST00000235103.1	240168	RAS, guanyl releasing protein 3 [Source:MGI Symbol;Acc:MGI:3028579]	GO:0048471 // GO:0005737 // GO:0032045	perinuclear region of cytoplasm // guanyl-nucleotide exchange factor complex	GO:0005085 // GO:0005509 // GO:0005096 // GO:0046872 // GO:0019900 // GO:0017016 // GO:0005088	guanyl-nucleotide exchange factor activity // calcium ion binding // GTPase activator activity // metal ion binding // kinase binding // Ras GTPase binding // Ras guanyl-nucleotide exchange factor activity	GO:0035556 // GO:0007264 // GO:0043087 // GO:0007265 // GO:0043547	intracellular signal transduction // small GTPase mediated signal transduction // regulation of GTPase activity // Ras protein signal transduction // positive regulation of GTPase activity	MAPK signaling pathway // Ras signaling pathway // Rap1 signaling pathway // B cell receptor signaling pathway // Pathways in cancer
-2.452877916	8.43E-05	0.004102656	787	1	chr4	128755364	128769298	3390	+	A3galt2	protein_coding	ENSMUST00000030585.7;ENSMUST00000106077.7	215493	alpha 1,3-galactosyltransferase 2 (isoglobotriaosylceramide synthase) [Source:MGI Symbol;Acc:MGI:2685279]	GO:0016020 // GO:0016021 // GO:0005794 // GO:0032580 // GO:0031982	membrane // integral component of membrane // Golgi apparatus // Golgi cisterna membrane // vesicle	GO:0016758 // GO:0016740 // GO:0016757 // GO:0046872 // GO:0047276 // GO:0001962	transferase activity, transferring hexosyl groups // transferase activity, transferring glycosyl groups // metal ion binding // N-acetyllactosaminide 3-alpha-galactosyltransferase activity // alpha-1,3-galactosyltransferase activity	GO:0005975 // GO:0030259 // GO:0006688 // GO:0071287	carbohydrate metabolic process // lipid glycosylation // glycosphingolipid biosynthetic process // cellular response to manganese ion	Glycosphingolipid biosynthesis - globo and isoglobo series // Metabolic pathways
-2.443437076	3.03E-05	0.001758891	660	1	chr10	61838236	61979108	3162	-	Col13a1	protein_coding	ENSMUST00000051826.13;ENSMUST00000105451.7;ENSMUST00000105452.8;ENSMUST00000105453.7;ENSMUST00000105454.2;ENSMUST00000145469.7;ENSMUST00000153120.1;ENSMUST00000239309.1	12817	collagen, type XIII, alpha 1 [Source:MGI Symbol;Acc:MGI:1277201]	GO:0016020 // GO:0016021 // GO:0005615 // GO:0005886 // GO:0030054 // GO:0045202 // GO:0045211 // GO:0005911 // GO:0031012 // GO:0005581	membrane // integral component of membrane // extracellular space // plasma membrane // cell junction // synapse // postsynaptic membrane // cell-cell junction // extracellular matrix // collagen trimer	GO:0008201 // GO:0005201	heparin binding // extracellular matrix structural constituent	GO:0007275 // GO:0098609 // GO:0007155 // GO:0030154 // GO:0030198 // GO:0007160 // GO:0001503 // GO:0001958 // GO:0001763	multicellular organism development // cell-cell adhesion // cell differentiation // extracellular matrix organization // cell-matrix adhesion // ossification // endochondral ossification // morphogenesis of a branching structure	Protein digestion and absorption
-2.437618893	1.69E-07	2.07E-05	312	1	chr10	127225696	127263348	6295	-	Kif5a	protein_coding	ENSMUST00000099172.4;ENSMUST00000217895.1;ENSMUST00000218298.1	16572	kinesin family member 5A [Source:MGI Symbol;Acc:MGI:109564]	GO:0005623 // GO:0005829 // GO:0005737 // GO:0005856 // GO:0043005 // GO:0005874 // GO:0030424 // GO:0030425 // GO:0043204 // GO:0005871 // GO:0048471 // GO:0043025 // GO:0000932 // GO:1904115 // GO:0032839 // GO:0097440 // GO:0035253 // GO:0090724	cell // cytosol // cytoplasm // cytoskeleton // neuron projection // microtubule // axon // dendrite // perikaryon // kinesin complex // perinuclear region of cytoplasm // neuronal cell body // P-body // axon cytoplasm // dendrite cytoplasm // apical dendrite // ciliary rootlet // central region of growth cone	GO:0005524 // GO:0008017 // GO:0003777 // GO:0016887 // GO:0005515 // GO:0000166 // GO:0044877 // GO:0008574 // GO:0097110 // GO:0019894	ATP binding // microtubule binding // microtubule motor activity // ATPase activity // protein binding // nucleotide binding // protein-containing complex binding // ATP-dependent microtubule motor activity, plus-end-directed // scaffold protein binding // kinesin binding	GO:0007018 // GO:0016192 // GO:0007411 // GO:0030705 // GO:1990049 // GO:0099641 // GO:0048489 // GO:0098971	microtubule-based movement // vesicle-mediated transport // axon guidance // cytoskeleton-dependent intracellular transport // retrograde neuronal dense core vesicle transport // anterograde axonal protein transport // synaptic vesicle transport // anterograde dendritic transport of neurotransmitter receptor complex	Endocytosis // Dopaminergic synapse // Alzheimer disease // Parkinson disease // Huntington disease
-2.403862129	3.30E-56	4.21E-52	3	1	chr1	180693043	180697034	2294	-	Mixl1	protein_coding	ENSMUST00000027778.7	27217	Mix1 homeobox-like 1 (Xenopus laevis) [Source:MGI Symbol;Acc:MGI:1351322]	GO:0005634 // GO:0005654 // GO:0000790	nucleus // nucleoplasm // nuclear chromatin	GO:0003677 // GO:0043565 // GO:0001228 // GO:0000978 // GO:0005515 // GO:0042802 // GO:0001103 // GO:0001085 // GO:0042803 // GO:0000987	DNA binding // sequence-specific DNA binding // DNA-binding transcription activator activity, RNA polymerase II-specific // RNA polymerase II cis-regulatory region sequence-specific DNA binding // protein binding // identical protein binding // RNA polymerase II repressing transcription factor binding // RNA polymerase II transcription factor binding // protein homodimerization activity	GO:0006355 // GO:0002244 // GO:0007492 // GO:0045944 // GO:0007275 // GO:0030154 // GO:0030097 // GO:0007507 // GO:0048565 // GO:0007369 // GO:0001706 // GO:0042074 // GO:2000382 // GO:0035987 // GO:1901533	regulation of transcription, DNA-templated // hematopoietic progenitor cell differentiation // endoderm development // positive regulation of transcription by RNA polymerase II // multicellular organism development // hemopoiesis // heart development // digestive tract development // gastrulation // endoderm formation // cell migration involved in gastrulation // positive regulation of mesoderm d…	-
-2.403530506	0.000825497	0.024803117	1275	1	chr3	93319749	93333570	11187	+	Hrnr	protein_coding	ENSMUST00000090856.9;ENSMUST00000093774.3	68723	hornerin [Source:MGI Symbol;Acc:MGI:3046938]	GO:0001533	cornified envelope	GO:0005509 // GO:0046914 // GO:0046872	calcium ion binding // transition metal ion binding	-	-	-
-2.402894499	1.22E-07	1.53E-05	304	1	chr6	96831203	97060413	3766	-	Tafa4	protein_coding	ENSMUST00000089295.5;ENSMUST00000203930.1	320701	TAFA chemokine like family member 4 [Source:MGI Symbol;Acc:MGI:2444563]	GO:0005615 // GO:0005576	extracellular space // extracellular region	GO:0048018	receptor ligand activity	GO:0007165 // GO:0051930 // GO:0006909 // GO:0042391 // GO:0010469 // GO:0048246 // GO:0042554	signal transduction // regulation of sensory perception of pain // phagocytosis // regulation of membrane potential // regulation of signaling receptor activity // macrophage chemotaxis // superoxide anion generation	-
-2.36873332	2.62E-25	8.36E-22	12	1	chr3	131110471	131224356	3656	+	Lef1	protein_coding	ENSMUST00000029611.13;ENSMUST00000066849.12;ENSMUST00000098611.3;ENSMUST00000106341.8;ENSMUST00000132737.5;ENSMUST00000136147.7;ENSMUST00000198624.1;ENSMUST00000200166.4	16842	lymphoid enhancer binding factor 1 [Source:MGI Symbol;Acc:MGI:96770]	GO:0005634 // GO:0005737 // GO:0005667 // GO:0032993 // GO:1990907	nucleus // cytoplasm // transcription factor complex // protein-DNA complex // beta-catenin-TCF complex	GO:0008013 // GO:0003677 // GO:0003700 // GO:0043565 // GO:0005515 // GO:0003682 // GO:0044212 // GO:0000978 // GO:0001228 // GO:0000977 // GO:0000981 // GO:0042393 // GO:0008134 // GO:0000987 // GO:0035326 // GO:0042826 // GO:0030331 // GO:0030284 // GO:0043027 // GO:0070742 // GO:0070016 // GO:0045295 // GO:0008301	beta-catenin binding // DNA binding // DNA-binding transcription factor activity // sequence-specific DNA binding // protein binding // chromatin binding // transcription regulatory region DNA binding // RNA polymerase II cis-regulatory region sequence-specific DNA binding // DNA-binding transcription activator activity, RNA polymerase II-specific // RNA polymerase II regulatory region sequence-s…	GO:0006357 // GO:0016055 // GO:0006355 // GO:0045944 // GO:0042100 // GO:0010628 // GO:0045893 // GO:0071345 // GO:0043401 // GO:0000122 // GO:0045892 // GO:0030879 // GO:0060325 // GO:0043392 // GO:0006915 // GO:0043066 // GO:0006366 // GO:0043923 // GO:0043966 // GO:0008284 // GO:0043586 // GO:0001756 // GO:0060070 // GO:0022409 // GO:0043154 // GO:0048468 // GO:0021766 // GO:0030307 // GO:0043…	regulation of transcription by RNA polymerase II // Wnt signaling pathway // regulation of transcription, DNA-templated // positive regulation of transcription by RNA polymerase II // B cell proliferation // positive regulation of gene expression // positive regulation of transcription, DNA-templated // cellular response to cytokine stimulus // steroid hormone mediated signaling pathway // negati…	Wnt signaling pathway // Hippo signaling pathway // Adherens junction // Melanogenesis // Cushing syndrome // Salmonella infection // Pathways in cancer // Colorectal cancer // Endometrial cancer // Prostate cancer // Thyroid cancer // Basal cell carcinoma // Acute myeloid leukemia // Breast cancer // Hepatocellular carcinoma // Gastric cancer // Arrhythmogenic right ventricular cardiomyopathy (A…
-2.305064617	0.001712702	0.043165714	1520	1	chr6	91212455	91272540	4786	+	Fbln2	protein_coding	ENSMUST00000041544.7;ENSMUST00000113498.8;ENSMUST00000132021.1;ENSMUST00000134286.1;ENSMUST00000134974.1;ENSMUST00000137029.1;ENSMUST00000147371.7;ENSMUST00000153364.1;ENSMUST00000203406.1	14115	fibulin 2 [Source:MGI Symbol;Acc:MGI:95488]	GO:0005576 // GO:0062023	extracellular region // collagen-containing extracellular matrix	GO:0005515 // GO:0005509 // GO:0005201 // GO:0050840	protein binding // calcium ion binding // extracellular matrix structural constituent // extracellular matrix binding	GO:0030198 // GO:0010811	extracellular matrix organization // positive regulation of cell-substrate adhesion	-
-2.304669986	6.53E-12	2.36E-09	106	1	chr12	71309884	71320107	3650	+	Dact1	protein_coding	ENSMUST00000061273.11;ENSMUST00000150639.1	59036	dishevelled-binding antagonist of beta-catenin 1 [Source:MGI Symbol;Acc:MGI:1891740]	GO:0005634 // GO:0005654 // GO:0005737 // GO:0030054 // GO:0045202 // GO:0030877	nucleus // nucleoplasm // cytoplasm // cell junction // synapse // beta-catenin destruction complex	GO:0005515 // GO:0005080 // GO:0042826 // GO:0051018 // GO:0001085 // GO:0008013 // GO:0070097	protein binding // protein kinase C binding // histone deacetylase binding // protein kinase A binding // RNA polymerase II transcription factor binding // beta-catenin binding // delta-catenin binding	GO:0007275 // GO:0016055 // GO:0050808 // GO:0032091 // GO:0000122 // GO:2000134 // GO:0048813 // GO:0007399 // GO:0090090 // GO:0045732 // GO:0031647 // GO:0021915 // GO:0090263 // GO:0030178 // GO:0032092 // GO:0030177 // GO:0060828 // GO:0046329 // GO:0001702 // GO:0045600 // GO:1903364 // GO:0048598 // GO:0030111 // GO:2000095 // GO:1904864 // GO:0048619	multicellular organism development // Wnt signaling pathway // synapse organization // negative regulation of protein binding // negative regulation of transcription by RNA polymerase II // negative regulation of G1/S transition of mitotic cell cycle // dendrite morphogenesis // nervous system development // negative regulation of canonical Wnt signaling pathway // positive regulation of protein …	-
-2.270747392	4.10E-07	4.53E-05	346	1	chr9	95399292	95406722	7328	-	Chst2	protein_coding	ENSMUST00000036267.7	54371	carbohydrate sulfotransferase 2 [Source:MGI Symbol;Acc:MGI:1891160]	GO:0000139 // GO:0016020 // GO:0016021 // GO:0005794 // GO:0005654 // GO:0005829 // GO:0005802	Golgi membrane // integral component of membrane // Golgi apparatus // nucleoplasm // cytosol // trans-Golgi network	GO:0008146 // GO:0016740 // GO:0001517	sulfotransferase activity // N-acetylglucosamine 6-O-sulfotransferase activity	GO:0005975 // GO:0006954 // GO:0006790 // GO:0006044	carbohydrate metabolic process // inflammatory response // sulfur compound metabolic process // N-acetylglucosamine metabolic process	Glycosaminoglycan biosynthesis - keratan sulfate
-2.224183648	1.31E-06	0.000121808	411	1	chr3	131109026	131112090	3065	-	Lef1os1	antisense	ENSMUST00000196419.1	-	LEF1 opposite strand RNA 1 [Source:MGI Symbol;Acc:MGI:5663489]	-	-	-	-	-	-	-
-2.176867006	3.25E-05	0.001857323	669	1	chrX	93654863	93749951	4888	+	Pcyt1b	protein_coding	ENSMUST00000045898.3;ENSMUST00000113933.8;ENSMUST00000146263.1	236899	phosphate cytidylyltransferase 1, choline, beta isoform [Source:MGI Symbol;Acc:MGI:2147987]	GO:0005783	endoplasmic reticulum	GO:0003824 // GO:0016740 // GO:0016779 // GO:0031210 // GO:0004105	catalytic activity // transferase activity // nucleotidyltransferase activity // phosphatidylcholine binding // choline-phosphate cytidylyltransferase activity	GO:0009058 // GO:0007283 // GO:0006629 // GO:0008654 // GO:0001541 // GO:0006657 // GO:0006656	biosynthetic process // spermatogenesis // lipid metabolic process // phospholipid biosynthetic process // ovarian follicle development // CDP-choline pathway // phosphatidylcholine biosynthetic process	Phosphonate and phosphinate metabolism // Glycerophospholipid metabolism // Metabolic pathways // Choline metabolism in cancer
-2.167617264	2.22E-07	2.65E-05	322	1	chr7	30633616	30635852	1048	-	Etv2	protein_coding	ENSMUST00000108147.2	14008	ets variant 2 [Source:MGI Symbol;Acc:MGI:99253]	GO:0005634	nucleus	GO:0003700 // GO:0043565 // GO:0003677 // GO:0000981 // GO:0000978 // GO:0001228	DNA-binding transcription factor activity // sequence-specific DNA binding // DNA-binding transcription factor activity, RNA polymerase II-specific // RNA polymerase II cis-regulatory region sequence-specific DNA binding // DNA-binding transcription activator activity, RNA polymerase II-specific	GO:0006355 // GO:0045944 // GO:0010628 // GO:0030154 // GO:0001701 // GO:0006357 // GO:0030097 // GO:0048514 // GO:0001890 // GO:0001824 // GO:0030218 // GO:0007219 // GO:0016055 // GO:0001707 // GO:0045603 // GO:0060803 // GO:2000382	regulation of transcription, DNA-templated // positive regulation of transcription by RNA polymerase II // positive regulation of gene expression // cell differentiation // in utero embryonic development // hemopoiesis // blood vessel morphogenesis // placenta development // blastocyst development // erythrocyte differentiation // Notch signaling pathway // Wnt signaling pathway // mesoderm forma…	-
-2.154405736	0.000415616	0.014634023	1088	1	chr1	128588199	128592293	1805	-	Cxcr4	protein_coding	ENSMUST00000052172.6;ENSMUST00000142893.1	12767	chemokine (C-X-C motif) receptor 4 [Source:MGI Symbol;Acc:MGI:109563]	GO:0016021 // GO:0016020 // GO:0005634 // GO:0005737 // GO:0005764 // GO:0005768 // GO:0005769 // GO:0005770 // GO:0005886 // GO:0009986 // GO:0031252 // GO:0031410 // GO:0032991	integral component of membrane // nucleus // cytoplasm // lysosome // endosome // early endosome // late endosome // plasma membrane // cell surface // cell leading edge // cytoplasmic vesicle // protein-containing complex	GO:0004930 // GO:0004950 // GO:0019955 // GO:0003779 // GO:0008144 // GO:0016494 // GO:0019957 // GO:0031625 // GO:0032027 // GO:0038147 // GO:0042802 // GO:0043130	G protein-coupled receptor activity // chemokine receptor activity // cytokine binding // actin binding // drug binding // C-X-C chemokine receptor activity // C-C chemokine binding // ubiquitin protein ligase binding // myosin light chain binding // C-X-C motif chemokine 12 receptor activity // identical protein binding // ubiquitin binding	GO:0007186 // GO:0006935 // GO:0007165 // GO:0001666 // GO:0001764 // GO:0002064 // GO:0008038 // GO:0014823 // GO:0016477 // GO:0019722 // GO:0022008 // GO:0022029 // GO:0030155 // GO:0030335 // GO:0035470 // GO:0035690 // GO:0038160 // GO:0043067 // GO:0043278 // GO:0045446 // GO:0050769 // GO:0050792 // GO:0050920 // GO:0050921 // GO:0050965 // GO:0050966 // GO:0051924 // GO:0060048 // GO:0061…	G protein-coupled receptor signaling pathway // chemotaxis // signal transduction // response to hypoxia // neuron migration // epithelial cell development // neuron recognition // response to activity // cell migration // calcium-mediated signaling // neurogenesis // telencephalon cell migration // regulation of cell adhesion // positive regulation of cell migration // positive regulation of vas…	Calcium signaling pathway // Cytokine-cytokine receptor interaction // Viral protein interaction with cytokine and cytokine receptor // Chemokine signaling pathway // Endocytosis // Axon guidance // Leukocyte transendothelial migration // Intestinal immune network for IgA production // Regulation of actin cytoskeleton // Human cytomegalovirus infection // Human immunodeficiency virus 1 infection …
-2.059994943	4.16E-05	0.002288158	697	1	chr17	14279506	14404790	3972	+	Smoc2	protein_coding	ENSMUST00000024660.8;ENSMUST00000232923.1;ENSMUST00000232936.1;ENSMUST00000233344.1;ENSMUST00000233526.1;ENSMUST00000233540.1;ENSMUST00000233686.1	64074	SPARC related modular calcium binding 2 [Source:MGI Symbol;Acc:MGI:1929881]	GO:0062023 // GO:0005615 // GO:0071944 // GO:0005576 // GO:0031012 // GO:0005614 // GO:0005604	collagen-containing extracellular matrix // extracellular space // cell periphery // extracellular region // interstitial matrix // basement membrane	GO:0005515 // GO:0005509 // GO:0046872 // GO:0008201 // GO:0005539	protein binding // calcium ion binding // metal ion binding // heparin binding // glycosaminoglycan binding	GO:0010811 // GO:0030198 // GO:1900748 // GO:0045766 // GO:0010595 // GO:2000573 // GO:0035470 // GO:0045931 // GO:0045743 // GO:2001028	positive regulation of cell-substrate adhesion // extracellular matrix organization // positive regulation of vascular endothelial growth factor signaling pathway // positive regulation of angiogenesis // positive regulation of endothelial cell migration // positive regulation of DNA biosynthetic process // positive regulation of vascular wound healing // positive regulation of mitotic cell cycle…	-
-2.03312435	0.000585544	0.018821179	1191	1	chr3	95160457	95174024	5095	+	Sema6c	protein_coding	ENSMUST00000090821.9;ENSMUST00000090823.7;ENSMUST00000107217.5;ENSMUST00000126597.1;ENSMUST00000130662.1;ENSMUST00000130814.7;ENSMUST00000131620.7;ENSMUST00000131742.7;ENSMUST00000134125.7;ENSMUST00000141607.7;ENSMUST00000142306.1;ENSMUST00000142449.8;ENSMUST00000168321.7;ENSMUST00000202315.2;ENSMUST00000204709.2	20360	sema domain, transmembrane domain (TM), and cytoplasmic domain, (semaphorin) 6C [Source:MGI Symbol;Acc:MGI:1338032]	GO:0016020 // GO:0016021 // GO:0005615 // GO:0005886 // GO:0009986 // GO:0005737 // GO:0005887	membrane // integral component of membrane // extracellular space // plasma membrane // cell surface // cytoplasm // integral component of plasma membrane	GO:0030215 // GO:0005515 // GO:0045499	semaphorin receptor binding // protein binding // chemorepellent activity	GO:0007411 // GO:0007275 // GO:0030154 // GO:0007399 // GO:0050919 // GO:0030517 // GO:0001755 // GO:0030335 // GO:0048843 // GO:0071526	axon guidance // multicellular organism development // cell differentiation // nervous system development // negative chemotaxis // negative regulation of axon extension // neural crest cell migration // positive regulation of cell migration // negative regulation of axon extension involved in axon guidance // semaphorin-plexin signaling pathway	Axon guidance
-2.028053838	0.000292833	0.011046534	1015	1	chr7	128373621	128418758	880	-	Rgs10	protein_coding	ENSMUST00000033133.11;ENSMUST00000129120.1;ENSMUST00000129144.1;ENSMUST00000134144.1;ENSMUST00000145739.2;ENSMUST00000147840.1	67865	regulator of G-protein signalling 10 [Source:MGI Symbol;Acc:MGI:1915115]	GO:0005634 // GO:0005829 // GO:0005737 // GO:0043679 // GO:0043025 // GO:0043197	nucleus // cytosol // cytoplasm // axon terminus // neuronal cell body // dendritic spine	GO:0001965 // GO:0005096 // GO:0005515	G-protein alpha-subunit binding // GTPase activator activity // protein binding	GO:0008277 // GO:0043547 // GO:0009968 // GO:0007213 // GO:0001975	regulation of G protein-coupled receptor signaling pathway // positive regulation of GTPase activity // negative regulation of signal transduction // G protein-coupled acetylcholine receptor signaling pathway // response to amphetamine	-
-2.003582816	5.68E-06	0.000430801	505	1	chrX	96455359	96574485	4743	+	Heph	protein_coding	ENSMUST00000033553.13;ENSMUST00000079322.11;ENSMUST00000113838.7;ENSMUST00000135212.1;ENSMUST00000154413.7	15203	hephaestin [Source:MGI Symbol;Acc:MGI:1332240]	GO:0005886 // GO:0005623 // GO:0016020 // GO:0016021 // GO:0048471 // GO:0016323	plasma membrane // cell // integral component of membrane // perinuclear region of cytoplasm // basolateral plasma membrane	GO:0016491 // GO:0005507 // GO:0046872 // GO:0004322 // GO:0008198	oxidoreductase activity // copper ion binding // metal ion binding // ferroxidase activity // ferrous iron binding	GO:0055114 // GO:0006826 // GO:0006879 // GO:0006811 // GO:0006825 // GO:0055072	oxidation-reduction process // iron ion transport // cellular iron ion homeostasis // copper ion transport	Porphyrin and chlorophyll metabolism // Mineral absorption
-2.00285577	0.002049738	0.049558288	1584	1	chr11	5896637	5898782	590	-	Myl7	protein_coding	ENSMUST00000102921.3	17898	myosin, light polypeptide 7, regulatory [Source:MGI Symbol;Acc:MGI:107495]	GO:0016459 // GO:0043197 // GO:0031672	myosin complex // dendritic spine // A band	GO:0005509 // GO:0046872 // GO:0005515	calcium ion binding // metal ion binding // protein binding	-	-	Focal adhesion // Leukocyte transendothelial migration // Regulation of actin cytoskeleton
-2.001389818	0.001639284	0.041894159	1499	1	chr7	45816460	45824782	2681	-	Kcnj14	protein_coding	ENSMUST00000071937.6;ENSMUST00000210232.1	211480	potassium inwardly-rectifying channel, subfamily J, member 14 [Source:MGI Symbol;Acc:MGI:2384820]	GO:0016021 // GO:0016020 // GO:0030425 // GO:0043025	integral component of membrane // dendrite // neuronal cell body	GO:0005242 // GO:0005244	inward rectifier potassium channel activity // voltage-gated ion channel activity	GO:0006813 // GO:0006811 // GO:0034765 // GO:1990573 // GO:0071805 // GO:0034220	potassium ion transport // regulation of ion transmembrane transport // potassium ion import across plasma membrane // potassium ion transmembrane transport	Cholinergic synapse // Oxytocin signaling pathway
-1.998777675	0.000373228	0.013425337	1065	1	chr3	92080271	92083142	1779	-	Lor	protein_coding	ENSMUST00000058150.7	16939	loricrin [Source:MGI Symbol;Acc:MGI:96816]	GO:0001533 // GO:0005737 // GO:0009898	cornified envelope // cytoplasm // cytoplasmic side of plasma membrane	GO:0030280 // GO:0005200	structural constituent of skin epidermis // structural constituent of cytoskeleton	GO:0007010 // GO:0031424	cytoskeleton organization // keratinization	-
-1.976364429	9.48E-44	5.19E-40	7	1	chr3	95897768	95904691	1709	-	Car14	protein_coding	ENSMUST00000036181.14;ENSMUST00000126722.1;ENSMUST00000147962.2;ENSMUST00000149202.1	23831	carbonic anhydrase 14 [Source:MGI Symbol;Acc:MGI:1344341]	GO:0016020 // GO:0016021	membrane // integral component of membrane	GO:0008270 // GO:0004089 // GO:0046872 // GO:0016829	zinc ion binding // carbonate dehydratase activity // metal ion binding // lyase activity	GO:0006885 // GO:0015670	regulation of pH // carbon dioxide transport	Nitrogen metabolism // Metabolic pathways
-1.941325662	0.000142483	0.006238151	875	1	chr5	122989354	122998345	1896	+	A930024E05Rik	antisense	ENSMUST00000148466.1	-	RIKEN cDNA A930024E05 gene [Source:MGI Symbol;Acc:MGI:1924414]	-	-	-	-	-	-	-
-1.933416259	1.60E-38	7.66E-35	8	1	chr9	110939603	110946158	1932	-	Tdgf1	protein_coding	ENSMUST00000035075.12;ENSMUST00000197460.4;ENSMUST00000199196.1;ENSMUST00000199782.1	21667	teratocarcinoma-derived growth factor 1 [Source:MGI Symbol;Acc:MGI:98658]	GO:0016020 // GO:0005886 // GO:0005615 // GO:0009986 // GO:0016324 // GO:0045121	membrane // plasma membrane // extracellular space // cell surface // apical plasma membrane // membrane raft	GO:0008083 // GO:0005102	growth factor activity // signaling receptor binding	GO:0007165 // GO:0000187 // GO:0002042 // GO:0007507 // GO:0008284 // GO:0009966 // GO:0010595 // GO:0018105 // GO:0030335 // GO:0035729 // GO:0043066 // GO:0044344 // GO:0050731 // GO:0071346 // GO:0071354 // GO:0071356 // GO:0071364	signal transduction // activation of MAPK activity // cell migration involved in sprouting angiogenesis // heart development // positive regulation of cell population proliferation // regulation of signal transduction // positive regulation of endothelial cell migration // peptidyl-serine phosphorylation // positive regulation of cell migration // cellular response to hepatocyte growth factor sti…	-
-1.909122348	5.52E-06	0.000421387	502	1	chr6	52308389	52314832	2916	-	Evx1os	antisense	ENSMUST00000125305.1;ENSMUST00000137258.1	-	even skipped homeotic gene 1, opposite strand [Source:MGI Symbol;Acc:MGI:1917843]	-	-	-	-	-	-	-
-1.904226506	0.000178164	0.00744306	917	1	chr13	114953096	115101964	10967	-	Itga1	protein_coding	ENSMUST00000061673.8;ENSMUST00000224119.1;ENSMUST00000224268.1;ENSMUST00000224493.1;ENSMUST00000224541.1;ENSMUST00000224865.1	109700	integrin alpha 1 [Source:MGI Symbol;Acc:MGI:96599]	GO:0008305 // GO:0016020 // GO:0016021 // GO:0009897 // GO:0009986 // GO:0005925 // GO:0043005 // GO:0043204 // GO:0045121 // GO:0005886 // GO:0001669 // GO:0034665 // GO:0045178	integrin complex // membrane // integral component of membrane // external side of plasma membrane // cell surface // focal adhesion // neuron projection // perikaryon // membrane raft // acrosomal vesicle // integrin alpha1-beta1 complex // basal part of cell	GO:0046872 // GO:0005515 // GO:0005102 // GO:0005518 // GO:0019903 // GO:0098639	metal ion binding // protein binding // signaling receptor binding // collagen binding // protein phosphatase binding // collagen binding involved in cell-matrix adhesion	GO:0007155 // GO:0000187 // GO:0007229 // GO:0048812 // GO:0008285 // GO:0030593 // GO:0007160 // GO:0043525 // GO:0060326 // GO:0042311 // GO:0032516 // GO:0045123 // GO:0042059	cell adhesion // activation of MAPK activity // integrin-mediated signaling pathway // neuron projection morphogenesis // negative regulation of cell population proliferation // neutrophil chemotaxis // cell-matrix adhesion // positive regulation of neuron apoptotic process // cell chemotaxis // vasodilation // positive regulation of phosphoprotein phosphatase activity // cellular extravasation /…	PI3K-Akt signaling pathway // Focal adhesion // ECM-receptor interaction // Hematopoietic cell lineage // Regulation of actin cytoskeleton // Human papillomavirus infection // Hypertrophic cardiomyopathy (HCM) // Arrhythmogenic right ventricular cardiomyopathy (ARVC) // Dilated cardiomyopathy (DCM)
-1.903268033	1.53E-08	2.46E-06	238	1	chr16	3730510	3731022	513	+	Tdgf1-ps1	processed_pseudogene	ENSMUST00000179882.2	-	teratocarcinoma-derived growth factor, pseudogene 1 [Source:MGI Symbol;Acc:MGI:107367]	-	-	-	-	-	-	-
-1.866951938	1.40E-23	2.98E-20	18	1	chr7	144896531	144900953	1810	+	Fgf15	protein_coding	ENSMUST00000033389.6;ENSMUST00000207033.1;ENSMUST00000207040.1;ENSMUST00000207229.1;ENSMUST00000208515.1	14170	fibroblast growth factor 15 [Source:MGI Symbol;Acc:MGI:1096383]	GO:0005576	extracellular region	GO:0008083 // GO:0005104	growth factor activity // fibroblast growth factor receptor binding	GO:0008543 // GO:0009617 // GO:0001934 // GO:0010629 // GO:0007507 // GO:0046326 // GO:0008284 // GO:0070374 // GO:0046330 // GO:0070858 // GO:0001755 // GO:0007165	fibroblast growth factor receptor signaling pathway // response to bacterium // positive regulation of protein phosphorylation // negative regulation of gene expression // heart development // positive regulation of glucose import // positive regulation of cell population proliferation // positive regulation of ERK1 and ERK2 cascade // positive regulation of JNK cascade // negative regulation of …	MAPK signaling pathway // Ras signaling pathway // Rap1 signaling pathway // PI3K-Akt signaling pathway // Regulation of actin cytoskeleton // Pathways in cancer // Melanoma // Breast cancer // Gastric cancer
-1.866340205	1.19E-13	5.72E-11	80	1	chr18	80966376	80986771	7079	-	Sall3	protein_coding	ENSMUST00000057950.8;ENSMUST00000235746.1;ENSMUST00000238808.1	20689	spalt like transcription factor 3 [Source:MGI Symbol;Acc:MGI:109295]	GO:0005634	nucleus	GO:0003676 // GO:0046872 // GO:0003677 // GO:0003700	nucleic acid binding // metal ion binding // DNA binding // DNA-binding transcription factor activity	GO:0006355 // GO:0035136 // GO:0021891 // GO:0045879 // GO:0035137	regulation of transcription, DNA-templated // forelimb morphogenesis // olfactory bulb interneuron development // negative regulation of smoothened signaling pathway // hindlimb morphogenesis	-
-1.848743622	3.65E-11	1.16E-08	120	1	chr1	180935022	180938400	1620	+	Lefty1	protein_coding	ENSMUST00000037361.8;ENSMUST00000132087.1	13590	left right determination factor 1 [Source:MGI Symbol;Acc:MGI:107405]	GO:0005615 // GO:0005576	extracellular space // extracellular region	GO:0008083 // GO:0005160 // GO:0005125 // GO:0038100	growth factor activity // transforming growth factor beta receptor binding // cytokine activity // nodal binding	GO:0007275 // GO:0032526 // GO:0008285 // GO:0010862 // GO:0060395 // GO:0000122 // GO:0030509 // GO:0009948 // GO:0042074 // GO:0003007 // GO:0007368 // GO:1900108 // GO:1900124	multicellular organism development // response to retinoic acid // negative regulation of cell population proliferation // positive regulation of pathway-restricted SMAD protein phosphorylation // SMAD protein signal transduction // negative regulation of transcription by RNA polymerase II // BMP signaling pathway // anterior/posterior axis specification // cell migration involved in gastrulation…	TGF-beta signaling pathway // Signaling pathways regulating pluripotency of stem cells
-1.818692313	0.00154896	0.040202655	1476	1	chr9	21958897	21963506	1761	-	Epor	protein_coding	ENSMUST00000006397.6;ENSMUST00000213181.1	13857	erythropoietin receptor [Source:MGI Symbol;Acc:MGI:95408]	GO:0016021 // GO:0016020 // GO:0005623 // GO:0009897 // GO:0005886 // GO:0005737 // GO:0005576 // GO:0016607	integral component of membrane // cell // external side of plasma membrane // cytoplasm // extracellular region // nuclear speck	GO:0005515 // GO:0004888 // GO:0004896 // GO:0042802 // GO:0004900	protein binding // transmembrane signaling receptor activity // cytokine receptor activity // identical protein binding // erythropoietin receptor activity	GO:0019221 // GO:0007204 // GO:0007507 // GO:0007420 // GO:0007165 // GO:0010976 // GO:0008284 // GO:0070374 // GO:0043524 // GO:0055008 // GO:0060979 // GO:0016032 // GO:0045019 // GO:0046697 // GO:1903206 // GO:0003007 // GO:0055010 // GO:0061032 // GO:0038162	cytokine-mediated signaling pathway // positive regulation of cytosolic calcium ion concentration // heart development // brain development // signal transduction // positive regulation of neuron projection development // positive regulation of cell population proliferation // positive regulation of ERK1 and ERK2 cascade // negative regulation of neuron apoptotic process // cardiac muscle tissue …	Cytokine-cytokine receptor interaction // PI3K-Akt signaling pathway // JAK-STAT signaling pathway // Hematopoietic cell lineage // Pathways in cancer
-1.817255919	0.000186304	0.007710711	925	1	chr12	31958476	32061296	3378	-	Prkar2b	protein_coding	ENSMUST00000003079.11;ENSMUST00000036497.15;ENSMUST00000146865.1	19088	protein kinase, cAMP dependent regulatory, type II beta [Source:MGI Symbol;Acc:MGI:97760]	GO:0005952 // GO:0016020 // GO:0005886 // GO:0048471 // GO:0005829 // GO:0005737 // GO:0098978 // GO:0030425 // GO:0005813 // GO:0043025 // GO:0045121 // GO:0098794 // GO:0097546 // GO:0043197 // GO:0043198	cAMP-dependent protein kinase complex // membrane // plasma membrane // perinuclear region of cytoplasm // cytosol // glutamatergic synapse // dendrite // centrosome // neuronal cell body // membrane raft // postsynapse // ciliary base // dendritic spine // dendritic shaft	GO:0008603 // GO:0000166 // GO:0030552 // GO:0019904 // GO:0005515 // GO:0031625 // GO:0034236 // GO:0047555 // GO:0019901 // GO:0004862	cAMP-dependent protein kinase regulator activity // nucleotide binding // cAMP binding // protein domain specific binding // protein binding // ubiquitin protein ligase binding // protein kinase A catalytic subunit binding // 3',5'-cyclic-GMP phosphodiesterase activity // protein kinase binding // cAMP-dependent protein kinase inhibitor activity	GO:0001932 // GO:0045859 // GO:0006631 // GO:0050804 // GO:0007612 // GO:0019934 // GO:2000480 // GO:0097332 // GO:0097338 // GO:2000479	regulation of protein phosphorylation // regulation of protein kinase activity // fatty acid metabolic process // modulation of chemical synaptic transmission // learning // cGMP-mediated signaling // negative regulation of cAMP-dependent protein kinase activity // response to antipsychotic drug // response to clozapine	Insulin signaling pathway
-1.814245791	0.001688352	0.042777172	1512	1	chr17	43801351	44039516	3313	+	Rcan2	protein_coding	ENSMUST00000044792.5;ENSMUST00000044895.12;ENSMUST00000177857.8;ENSMUST00000228972.1;ENSMUST00000229240.1;ENSMUST00000229744.1;ENSMUST00000229939.1	53901	regulator of calcineurin 2 [Source:MGI Symbol;Acc:MGI:1858219]	GO:0005737	cytoplasm	GO:0003676 // GO:0008597	nucleic acid binding // calcium-dependent protein serine/threonine phosphatase regulator activity	GO:0019722 // GO:0043666 // GO:0006979 // GO:0007219 // GO:0031987 // GO:0007614 // GO:0033173 // GO:0070884	calcium-mediated signaling // regulation of phosphoprotein phosphatase activity // response to oxidative stress // Notch signaling pathway // locomotion involved in locomotory behavior // short-term memory // calcineurin-NFAT signaling cascade // regulation of calcineurin-NFAT signaling cascade	Thyroid hormone signaling pathway
-1.802865592	0.000131929	0.005904048	856	1	chr17	23776916	23786081	891	-	Flywch2	protein_coding	ENSMUST00000024704.9;ENSMUST00000122991.1;ENSMUST00000127144.1	76917	FLYWCH family member 2 [Source:MGI Symbol;Acc:MGI:1924167]	GO:0005575	cellular_component	GO:0003674	molecular_function	GO:0008150	biological_process	-
-1.773257028	1.22E-09	2.79E-07	168	1	chr5	30711564	30799375	5191	+	Dpysl5	protein_coding	ENSMUST00000088081.10;ENSMUST00000101442.3;ENSMUST00000114729.7;ENSMUST00000127365.1;ENSMUST00000136657.1;ENSMUST00000138625.1;ENSMUST00000198503.4	65254	dihydropyrimidinase-like 5 [Source:MGI Symbol;Acc:MGI:1929772]	GO:0005737 // GO:0032991 // GO:0005829 // GO:0030425 // GO:0043025	cytoplasm // protein-containing complex // cytosol // dendrite // neuronal cell body	GO:0016787 // GO:0008017 // GO:0016810 // GO:0005515 // GO:0016812	hydrolase activity // microtubule binding // hydrolase activity, acting on carbon-nitrogen (but not peptide) bonds // protein binding // hydrolase activity, acting on carbon-nitrogen (but not peptide) bonds, in cyclic amides	GO:0007411 // GO:0007399	axon guidance // nervous system development	Axon guidance
-1.770392342	2.06E-11	6.97E-09	113	1	chr6	52313498	52318378	2877	+	Evx1	protein_coding	ENSMUST00000031787.7;ENSMUST00000129243.2	14028	even-skipped homeobox 1 [Source:MGI Symbol;Acc:MGI:95461]	GO:0005634 // GO:0005654	nucleus // nucleoplasm	GO:0003677 // GO:0043565	DNA binding // sequence-specific DNA binding	GO:0006355 // GO:0007275 // GO:0045944 // GO:0021913 // GO:0009792	regulation of transcription, DNA-templated // multicellular organism development // positive regulation of transcription by RNA polymerase II // regulation of transcription from RNA polymerase II promoter involved in ventral spinal cord interneuron specification // embryo development ending in birth or egg hatching	-
-1.76785037	0.0001819	0.007557941	922	1	chrX	20059560	20097521	2206	+	Chst7	protein_coding	ENSMUST00000044138.7	60322	carbohydrate (N-acetylglucosamino) sulfotransferase 7 [Source:MGI Symbol;Acc:MGI:1891767]	GO:0000139 // GO:0016020 // GO:0016021 // GO:0005794 // GO:0005802	Golgi membrane // integral component of membrane // Golgi apparatus // trans-Golgi network	GO:0008146 // GO:0016740 // GO:0001517 // GO:0008459	sulfotransferase activity // N-acetylglucosamine 6-O-sulfotransferase activity // chondroitin 6-sulfotransferase activity	GO:0005975 // GO:0030206 // GO:0006790 // GO:0006044	carbohydrate metabolic process // chondroitin sulfate biosynthetic process // sulfur compound metabolic process // N-acetylglucosamine metabolic process	Glycosaminoglycan biosynthesis - chondroitin sulfate / dermatan sulfate
-1.747669503	0.000569391	0.018516815	1178	1	chr18	46557291	46574533	4204	-	Ticam2	protein_coding	ENSMUST00000070084.10;ENSMUST00000149929.1	225471	toll-like receptor adaptor molecule 2 [Source:MGI Symbol;Acc:MGI:3040056]	GO:0016020 // GO:0005794 // GO:0005886 // GO:0005737 // GO:0042995 // GO:0005783 // GO:0005768 // GO:0005769 // GO:0005770 // GO:0005793 // GO:0030134 // GO:0001891 // GO:0045323	membrane // Golgi apparatus // plasma membrane // cytoplasm // cell projection // endoplasmic reticulum // endosome // early endosome // late endosome // endoplasmic reticulum-Golgi intermediate compartment // COPII-coated ER to Golgi transport vesicle // phagocytic cup // interleukin-1 receptor complex	GO:0005515 // GO:0046982 // GO:0005543 // GO:0005149	protein binding // protein heterodimerization activity // phospholipid binding // interleukin-1 receptor binding	GO:0007165 // GO:0002376 // GO:0045087 // GO:0071222 // GO:0006888 // GO:0006886 // GO:0006954 // GO:0006909 // GO:0051607 // GO:0007030 // GO:0032755 // GO:0043122 // GO:0034145 // GO:0035669 // GO:0071651 // GO:0001817 // GO:0032729 // GO:0034144 // GO:0071650 // GO:2000494 // GO:0070671	signal transduction // immune system process // innate immune response // cellular response to lipopolysaccharide // endoplasmic reticulum to Golgi vesicle-mediated transport // intracellular protein transport // inflammatory response // phagocytosis // defense response to virus // Golgi organization // positive regulation of interleukin-6 production // regulation of I-kappaB kinase/NF-kappaB sig…	NF-kappa B signaling pathway // Necroptosis // Toll-like receptor signaling pathway // Pertussis // Hepatitis B // PD-L1 expression and PD-1 checkpoint pathway in cancer
-1.741370929	1.89E-10	5.13E-08	141	1	chr15	59648350	59657099	4330	+	Trib1	protein_coding	ENSMUST00000067543.7;ENSMUST00000118228.1	211770	tribbles pseudokinase 1 [Source:MGI Symbol;Acc:MGI:2443397]	GO:0005634 // GO:0005737	nucleus // cytoplasm	GO:0005524 // GO:0004672 // GO:0008134 // GO:0004860 // GO:0031625 // GO:0031434 // GO:0055106	ATP binding // protein kinase activity // transcription factor binding // protein kinase inhibitor activity // ubiquitin protein ligase binding // mitogen-activated protein kinase kinase binding // ubiquitin-protein transferase regulator activity	GO:0006468 // GO:0032496 // GO:0032436 // GO:0048662 // GO:0007254 // GO:0043433 // GO:0006469 // GO:0014912 // GO:0031665 // GO:0043405 // GO:0051443 // GO:0045645 // GO:0045651 // GO:0045659	protein phosphorylation // response to lipopolysaccharide // positive regulation of proteasomal ubiquitin-dependent protein catabolic process // negative regulation of smooth muscle cell proliferation // JNK cascade // negative regulation of DNA-binding transcription factor activity // negative regulation of protein kinase activity // negative regulation of smooth muscle cell migration // negativ…	-
-1.740112044	4.31E-06	0.000341672	483	1	chr6	119432531	119544347	2371	-	Wnt5b	protein_coding	ENSMUST00000117171.7;ENSMUST00000118120.7;ENSMUST00000119369.1;ENSMUST00000178696.7	22419	wingless-type MMTV integration site family, member 5B [Source:MGI Symbol;Acc:MGI:98959]	GO:0005576 // GO:0005615 // GO:0031012 // GO:0009986 // GO:0005788	extracellular region // extracellular space // extracellular matrix // cell surface // endoplasmic reticulum lumen	GO:0005102 // GO:0005109	signaling receptor binding // frizzled binding	GO:0007275 // GO:0016055 // GO:0030182 // GO:0007165 // GO:0090090 // GO:0009887 // GO:0030335 // GO:0045165 // GO:0007267 // GO:0045600 // GO:0002062 // GO:0042060	multicellular organism development // Wnt signaling pathway // neuron differentiation // signal transduction // negative regulation of canonical Wnt signaling pathway // animal organ morphogenesis // positive regulation of cell migration // cell fate commitment // cell-cell signaling // positive regulation of fat cell differentiation // chondrocyte differentiation // wound healing	mTOR signaling pathway // Wnt signaling pathway // Axon guidance // Hippo signaling pathway // Signaling pathways regulating pluripotency of stem cells // Melanogenesis // Cushing syndrome // Alzheimer disease // Human papillomavirus infection // Pathways in cancer // Proteoglycans in cancer // Basal cell carcinoma // Breast cancer // Hepatocellular carcinoma // Gastric cancer
-1.738101765	1.41E-10	3.91E-08	138	1	chr10	75831114	75837424	2254	-	Gstt2	protein_coding	ENSMUST00000038257.6;ENSMUST00000218034.1;ENSMUST00000218500.1;ENSMUST00000218646.1;ENSMUST00000218745.1;ENSMUST00000219343.1;ENSMUST00000220195.1;ENSMUST00000220440.1	14872	glutathione S-transferase, theta 2 [Source:MGI Symbol;Acc:MGI:106188]	GO:0005634 // GO:0005654 // GO:0005829 // GO:0005737	nucleus // nucleoplasm // cytosol // cytoplasm	GO:0005515 // GO:0016740 // GO:0004364 // GO:0004602	protein binding // transferase activity // glutathione transferase activity // glutathione peroxidase activity	GO:0098869 // GO:0006749 // GO:1990830	cellular oxidant detoxification // glutathione metabolic process // cellular response to leukemia inhibitory factor	Glutathione metabolism // Metabolism of xenobiotics by cytochrome P450 // Drug metabolism - cytochrome P450 // Drug metabolism - other enzymes // Metabolic pathways // Platinum drug resistance // Pathways in cancer // Chemical carcinogenesis // Hepatocellular carcinoma // Fluid shear stress and atherosclerosis
-1.731665243	6.39E-07	6.63E-05	369	1	chr11	102799579	102819700	3413	-	Gjc1	protein_coding	ENSMUST00000068933.11;ENSMUST00000092567.10;ENSMUST00000107075.8;ENSMUST00000131164.1;ENSMUST00000155089.1	14615	gap junction protein, gamma 1 [Source:MGI Symbol;Acc:MGI:95718]	GO:0005922 // GO:0016020 // GO:0016021 // GO:0005886 // GO:0045202 // GO:0030054 // GO:0005921	connexin complex // membrane // integral component of membrane // plasma membrane // synapse // cell junction // gap junction	GO:0005515 // GO:0005216 // GO:0005243 // GO:0086077	protein binding // ion channel activity // gap junction channel activity // gap junction channel activity involved in AV node cell-bundle of His cell electrical coupling	GO:0007154 // GO:0034220 // GO:0055085 // GO:0001570 // GO:0007507 // GO:0048738 // GO:0007268 // GO:0048468 // GO:0007601 // GO:0007267 // GO:0016264 // GO:0086053	cell communication // ion transmembrane transport // vasculogenesis // heart development // cardiac muscle tissue development // chemical synaptic transmission // cell development // visual perception // cell-cell signaling // gap junction assembly // AV node cell to bundle of His cell communication by electrical coupling	-
-1.73128409	4.41E-16	3.38E-13	50	1	chr8	70329817	70331587	1349	+	Gdf1	protein_coding	ENSMUST00000207684.1	14559	growth differentiation factor 1 [Source:MGI Symbol;Acc:MGI:95683]	GO:0005615 // GO:0005576	extracellular space // extracellular region	GO:0008083 // GO:0005125	growth factor activity // cytokine activity	GO:0001701 // GO:0007492 // GO:0007165 // GO:0010862 // GO:0060395 // GO:0030509 // GO:0007498	in utero embryonic development // endoderm development // signal transduction // positive regulation of pathway-restricted SMAD protein phosphorylation // SMAD protein signal transduction // BMP signaling pathway // mesoderm development	Cytokine-cytokine receptor interaction
-1.730646167	0.000841611	0.025168846	1281	1	chrX	147470375	147554081	4930	-	Lrch2	protein_coding	ENSMUST00000112819.8;ENSMUST00000134265.7;ENSMUST00000136789.7;ENSMUST00000137665.1;ENSMUST00000151730.1;ENSMUST00000152838.7	210297	leucine-rich repeats and calponin homology (CH) domain containing 2 [Source:MGI Symbol;Acc:MGI:2147870]	-	-	GO:0005515 // GO:0003674	protein binding // molecular_function	-	-	-
-1.729540208	0.001814389	0.045046927	1543	1	chr6	122626410	122630272	833	+	Dppa3	protein_coding	ENSMUST00000049644.8;ENSMUST00000123429.1	73708	developmental pluripotency-associated 3 [Source:MGI Symbol;Acc:MGI:1920958]	GO:0005634 // GO:0005737 // GO:0001939 // GO:0001940	nucleus // cytoplasm // female pronucleus	GO:0035064 // GO:0005515	methylated histone binding // protein binding	GO:0007275 // GO:0006325 // GO:0040016 // GO:2000653 // GO:0044726 // GO:1901536	multicellular organism development // chromatin organization // embryonic cleavage // regulation of genetic imprinting // protection of DNA demethylation of female pronucleus // negative regulation of DNA demethylation	-
-1.722761544	1.83E-05	0.001145905	612	1	chr2	84838850	84863594	3927	+	Slc43a1	protein_coding	ENSMUST00000028469.13;ENSMUST00000111624.7;ENSMUST00000111625.1;ENSMUST00000121114.7;ENSMUST00000145004.1;ENSMUST00000146816.7	72401	solute carrier family 43, member 1 [Source:MGI Symbol;Acc:MGI:1931352]	GO:0016020 // GO:0016021	membrane // integral component of membrane	GO:0015179 // GO:0015175	L-amino acid transmembrane transporter activity // neutral amino acid transmembrane transporter activity	GO:0055085 // GO:1902475 // GO:0006865 // GO:0015804 // GO:0015807	transmembrane transport // L-alpha-amino acid transmembrane transport // amino acid transport // neutral amino acid transport // L-amino acid transport	-
-1.720042327	0.000286585	0.01089433	1007	1	chr5	115466262	115474722	557	+	Pla2g1b	protein_coding	ENSMUST00000031495.10;ENSMUST00000112071.7;ENSMUST00000125568.1;ENSMUST00000145785.7;ENSMUST00000202822.1	18778	phospholipase A2, group IB, pancreas [Source:MGI Symbol;Acc:MGI:101842]	GO:0005576 // GO:0005615 // GO:0009986 // GO:0030141	extracellular region // extracellular space // cell surface // secretory granule	GO:0005509 // GO:0004623 // GO:0016787 // GO:0102567 // GO:0102568 // GO:0046872 // GO:0005102 // GO:0047498	calcium ion binding // phospholipase A2 activity // hydrolase activity // phospholipase A2 activity (consuming 1,2-dipalmitoylphosphatidylcholine) // phospholipase A2 activity consuming 1,2-dioleoylphosphatidylethanolamine) // metal ion binding // signaling receptor binding // calcium-dependent phospholipase A2 activity	GO:0006644 // GO:0016042 // GO:0050482 // GO:0006629 // GO:0019731 // GO:0050830 // GO:0048146 // GO:0008284 // GO:0061844 // GO:0006633 // GO:0002227 // GO:0046470 // GO:0009395	phospholipid metabolic process // lipid catabolic process // arachidonic acid secretion // antibacterial humoral response // defense response to Gram-positive bacterium // positive regulation of fibroblast proliferation // positive regulation of cell population proliferation // antimicrobial humoral immune response mediated by antimicrobial peptide // fatty acid biosynthetic process // innate imm…	Glycerophospholipid metabolism // Ether lipid metabolism // Arachidonic acid metabolism // Linoleic acid metabolism // alpha-Linolenic acid metabolism // Metabolic pathways // Ras signaling pathway // Vascular smooth muscle contraction // Pancreatic secretion // Fat digestion and absorption
-1.719105502	2.88E-10	7.62E-08	145	1	chr2	172868012	172940321	3670	-	Bmp7	protein_coding	ENSMUST00000009143.7;ENSMUST00000137247.1	12162	bone morphogenetic protein 7 [Source:MGI Symbol;Acc:MGI:103302]	GO:0005615 // GO:0005576 // GO:0031982 // GO:0062023	extracellular space // extracellular region // vesicle // collagen-containing extracellular matrix	GO:0008083 // GO:0008201 // GO:0005515 // GO:0005125 // GO:0070700	growth factor activity // heparin binding // protein binding // cytokine activity // BMP receptor binding	GO:0010718 // GO:0007275 // GO:0045944 // GO:0048593 // GO:0010628 // GO:0045893 // GO:0030154 // GO:0045892 // GO:0060548 // GO:0001822 // GO:0010800 // GO:0048812 // GO:0050768 // GO:0008285 // GO:0043065 // GO:0001654 // GO:0045665 // GO:0035239 // GO:0051216 // GO:0048468 // GO:0009887 // GO:1900006 // GO:0034116 // GO:0007389 // GO:0045669 // GO:0042475 // GO:0030855 // GO:0045746 // GO:0071…	positive regulation of epithelial to mesenchymal transition // multicellular organism development // positive regulation of transcription by RNA polymerase II // camera-type eye morphogenesis // positive regulation of gene expression // positive regulation of transcription, DNA-templated // cell differentiation // negative regulation of transcription, DNA-templated // negative regulation of cell …	Cytokine-cytokine receptor interaction // TGF-beta signaling pathway // Axon guidance // Hippo signaling pathway
-1.713931973	1.89E-05	0.00117347	616	1	chr1	192844488	192855756	3350	-	Sertad4	protein_coding	ENSMUST00000016406.13;ENSMUST00000125391.1;ENSMUST00000155503.2;ENSMUST00000155579.7	214791	SERTA domain containing 4 [Source:MGI Symbol;Acc:MGI:2443496]	GO:0005634 // GO:0005575	nucleus // cellular_component	GO:0003674	molecular_function	GO:0008150	biological_process	-
-1.709438426	3.87E-06	0.000315482	470	1	chr18	43320984	43438286	5479	-	Dpysl3	protein_coding	ENSMUST00000025379.13;ENSMUST00000118043.7;ENSMUST00000118071.1;ENSMUST00000121805.8;ENSMUST00000124207.7;ENSMUST00000237707.1	22240	dihydropyrimidinase-like 3 [Source:MGI Symbol;Acc:MGI:1349762]	GO:0005737 // GO:0005615 // GO:0005829 // GO:0030027 // GO:0030426 // GO:0031941 // GO:0044297 // GO:0045202 // GO:0070382 // GO:0042995	cytoplasm // extracellular space // cytosol // lamellipodium // growth cone // filamentous actin // cell body // synapse // exocytic vesicle // cell projection	GO:0016787 // GO:0016810 // GO:0017124 // GO:0031005 // GO:0035374 // GO:0042802 // GO:0005515 // GO:0016812 // GO:0051219	hydrolase activity // hydrolase activity, acting on carbon-nitrogen (but not peptide) bonds // SH3 domain binding // filamin binding // chondroitin sulfate binding // identical protein binding // hydrolase activity, acting on carbon-nitrogen (but not peptide) bonds, in cyclic amides // phosphoprotein binding	GO:0030334 // GO:0051017 // GO:0010975 // GO:0048678 // GO:0051491 // GO:0010976 // GO:0010977 // GO:0030336 // GO:0048666 // GO:0051764 // GO:0007399 // GO:0051260 // GO:0071345	regulation of cell migration // actin filament bundle assembly // regulation of neuron projection development // response to axon injury // positive regulation of filopodium assembly // positive regulation of neuron projection development // negative regulation of neuron projection development // negative regulation of cell migration // neuron development // actin crosslink formation // nervous s…	-
-1.708436442	2.87E-05	0.001678552	654	1	chr4	21931329	21996839	4465	+	Faxc	protein_coding	ENSMUST00000029908.7;ENSMUST00000123319.7;ENSMUST00000123481.1;ENSMUST00000124440.7;ENSMUST00000155220.1	76132	failed axon connections homolog [Source:MGI Symbol;Acc:MGI:1923382]	GO:0016020 // GO:0016021 // GO:0005575	membrane // integral component of membrane // cellular_component	GO:0003674	molecular_function	GO:0008150	biological_process	-
-1.668197758	1.28E-05	0.000857529	573	1	chr11	101999652	102028461	4121	-	Mpp3	protein_coding	ENSMUST00000062801.10;ENSMUST00000100400.8;ENSMUST00000107167.1;ENSMUST00000107168.7;ENSMUST00000127053.1;ENSMUST00000132094.7;ENSMUST00000141403.1;ENSMUST00000147838.7;ENSMUST00000155751.1	13384	membrane protein, palmitoylated 3 (MAGUK p55 subfamily member 3) [Source:MGI Symbol;Acc:MGI:1328354]	-	-	GO:0005515 // GO:0016301 // GO:0030165	protein binding // kinase activity // PDZ domain binding	GO:0016310	phosphorylation	-
-1.667808783	0.001321031	0.035538897	1424	1	chr5	88886486	89239653	7931	+	Slc4a4	protein_coding	ENSMUST00000113216.8;ENSMUST00000113218.9;ENSMUST00000130041.7;ENSMUST00000134303.1;ENSMUST00000135283.1;ENSMUST00000144713.1;ENSMUST00000148750.7;ENSMUST00000156238.7;ENSMUST00000238265.1;ENSMUST00000239214.1	54403	solute carrier family 4 (anion exchanger), member 4 [Source:MGI Symbol;Acc:MGI:1927555]	GO:0016021 // GO:0016020 // GO:0005623 // GO:0005886 // GO:0009986 // GO:0005887 // GO:0016323	integral component of membrane // cell // plasma membrane // cell surface // integral component of plasma membrane // basolateral plasma membrane	GO:0005452 // GO:0008509 // GO:0005515 // GO:0042802 // GO:0015293 // GO:0008510	inorganic anion exchanger activity // anion transmembrane transporter activity // protein binding // identical protein binding // symporter activity // sodium:bicarbonate symporter activity	GO:0006820 // GO:0006811 // GO:0098656 // GO:0006814 // GO:0015698 // GO:0006885 // GO:0051453 // GO:0015701 // GO:0035725 // GO:0042391 // GO:0055085 // GO:0045821 // GO:0036376	anion transport // anion transmembrane transport // sodium ion transport // inorganic anion transport // regulation of pH // regulation of intracellular pH // bicarbonate transport // sodium ion transmembrane transport // regulation of membrane potential // positive regulation of glycolytic process // sodium ion export across plasma membrane	Proximal tubule bicarbonate reclamation // Pancreatic secretion // Bile secretion
-1.667429375	0.000717568	0.022185883	1237	1	chr8	69132669	69184225	5019	-	Lzts1	protein_coding	ENSMUST00000037049.3;ENSMUST00000181890.1;ENSMUST00000184961.1;ENSMUST00000185176.7;ENSMUST00000209353.1	211134	leucine zipper, putative tumor suppressor 1 [Source:MGI Symbol;Acc:MGI:2684762]	GO:0016020 // GO:0005886 // GO:0005737 // GO:0030054 // GO:0045202 // GO:0042995 // GO:0016324 // GO:0014069 // GO:0043005 // GO:0044297 // GO:0043197 // GO:0043198 // GO:0045211	membrane // plasma membrane // cytoplasm // cell junction // synapse // cell projection // apical plasma membrane // postsynaptic density // neuron projection // cell body // dendritic spine // dendritic shaft // postsynaptic membrane	GO:0008017	microtubule binding	GO:0044772 // GO:0007049 // GO:0048814 // GO:0016242 // GO:0048167	mitotic cell cycle phase transition // regulation of dendrite morphogenesis // negative regulation of macroautophagy // regulation of synaptic plasticity	-
-1.660828744	6.83E-24	1.54E-20	17	1	chr13	114452290	114458951	2921	-	Fst	protein_coding	ENSMUST00000022287.7;ENSMUST00000223640.2;ENSMUST00000223865.1;ENSMUST00000225068.1;ENSMUST00000231252.1;ENSMUST00000231498.1	14313	follistatin [Source:MGI Symbol;Acc:MGI:95586]	GO:0005615 // GO:0005634 // GO:0005737 // GO:0005576	extracellular space // nucleus // cytoplasm // extracellular region	GO:0005515 // GO:0043395 // GO:0048185 // GO:0038102	protein binding // heparan sulfate proteoglycan binding // activin binding // activin receptor antagonist activity	GO:0007275 // GO:0030154 // GO:0000122 // GO:0002244 // GO:0001501 // GO:0007389 // GO:0042475 // GO:0030509 // GO:0031069 // GO:0045596 // GO:0008585 // GO:0032926 // GO:0043616 // GO:0007276 // GO:0051798 // GO:0030510	multicellular organism development // cell differentiation // negative regulation of transcription by RNA polymerase II // hematopoietic progenitor cell differentiation // skeletal system development // pattern specification process // odontogenesis of dentin-containing tooth // BMP signaling pathway // hair follicle morphogenesis // negative regulation of cell differentiation // female gonad dev…	TGF-beta signaling pathway
-1.650269292	0.001295034	0.035011564	1416	1	chr7	25687002	25705077	2573	+	Tgfb1	protein_coding	ENSMUST00000002678.9;ENSMUST00000169009.7;ENSMUST00000171757.1;ENSMUST00000206348.1;ENSMUST00000206584.1	21803	transforming growth factor, beta 1 [Source:MGI Symbol;Acc:MGI:98725]	GO:0005615 // GO:0005623 // GO:0005634 // GO:0009986 // GO:0005737 // GO:0005576 // GO:0031012 // GO:0030141 // GO:0030424 // GO:0005902 // GO:0043025 // GO:0062023 // GO:0072562	extracellular space // nucleus // cell surface // cytoplasm // extracellular region // extracellular matrix // secretory granule // axon // microvillus // neuronal cell body // collagen-containing extracellular matrix // blood microparticle	GO:0008083 // GO:0005160 // GO:0003823 // GO:0005515 // GO:0042802 // GO:0005125 // GO:0044877 // GO:0019899 // GO:0047485 // GO:0043539 // GO:0034713 // GO:0005114 // GO:0034714	growth factor activity // transforming growth factor beta receptor binding // antigen binding // protein binding // identical protein binding // cytokine activity // protein-containing complex binding // enzyme binding // protein N-terminus binding // protein serine/threonine kinase activator activity // type I transforming growth factor beta receptor binding // type II transforming growth factor…	GO:0010628 // GO:0010629 // GO:0030335 // GO:0032967 // GO:0010468 // GO:0010033 // GO:0045944 // GO:0045893 // GO:0051092 // GO:0001934 // GO:0051781 // GO:0006954 // GO:0000122 // GO:0001933 // GO:0045892 // GO:0016477 // GO:0000165 // GO:0050731 // GO:0051897 // GO:0007492 // GO:0050680 // GO:0010800 // GO:0033138 // GO:0006952 // GO:0008285 // GO:0006874 // GO:0045930 // GO:0048146 // GO:0043…	positive regulation of gene expression // negative regulation of gene expression // positive regulation of cell migration // positive regulation of collagen biosynthetic process // response to organic substance // positive regulation of transcription by RNA polymerase II // positive regulation of transcription, DNA-templated // positive regulation of NF-kappaB transcription factor activity // pos…	MAPK signaling pathway // Cytokine-cytokine receptor interaction // FoxO signaling pathway // Cell cycle // Cellular senescence // TGF-beta signaling pathway // Osteoclast differentiation // Hippo signaling pathway // Th17 cell differentiation // Intestinal immune network for IgA production // Relaxin signaling pathway // Non-alcoholic fatty liver disease (NAFLD) // AGE-RAGE signaling pathway in …
-1.646125985	7.24E-05	0.003600562	770	1	chr11	108920349	108950783	4260	+	Axin2	protein_coding	ENSMUST00000052915.13;ENSMUST00000106711.1;ENSMUST00000139682.1;ENSMUST00000140821.1;ENSMUST00000144130.1;ENSMUST00000144511.1;ENSMUST00000152909.1	12006	axin 2 [Source:MGI Symbol;Acc:MGI:1270862]	GO:0005634 // GO:0032991 // GO:0005737 // GO:0005813	nucleus // protein-containing complex // cytoplasm // centrosome	GO:0005515 // GO:0019901 // GO:0019899 // GO:0031625 // GO:0008013 // GO:0070411	protein binding // protein kinase binding // enzyme binding // ubiquitin protein ligase binding // beta-catenin binding // I-SMAD binding	GO:0016055 // GO:0001934 // GO:0034613 // GO:0045860 // GO:0008285 // GO:0042476 // GO:0030282 // GO:0090090 // GO:0001756 // GO:0008219 // GO:0008283 // GO:0010942 // GO:0001957 // GO:0048255 // GO:0003413 // GO:0010718 // GO:0045668 // GO:0030111 // GO:0003139 // GO:0032423 // GO:0043570 // GO:0061181 // GO:0070602 // GO:2000054	Wnt signaling pathway // positive regulation of protein phosphorylation // cellular protein localization // positive regulation of protein kinase activity // negative regulation of cell population proliferation // odontogenesis // bone mineralization // negative regulation of canonical Wnt signaling pathway // somitogenesis // cell death // positive regulation of cell death // intramembranous oss…	Wnt signaling pathway // Hippo signaling pathway // Signaling pathways regulating pluripotency of stem cells // Cushing syndrome // Alzheimer disease // Human papillomavirus infection // Pathways in cancer // Colorectal cancer // Endometrial cancer // Basal cell carcinoma // Breast cancer // Hepatocellular carcinoma // Gastric cancer
-1.643935255	0.000979745	0.02836966	1323	1	chr5	38137192	38159907	2581	-	Nsg1	protein_coding	ENSMUST00000031009.7;ENSMUST00000201134.1;ENSMUST00000201341.1;ENSMUST00000201363.3;ENSMUST00000201415.3;ENSMUST00000202129.1;ENSMUST00000202831.1	18196	neuron specific gene family member 1 [Source:MGI Symbol;Acc:MGI:109149]	GO:0016021 // GO:0016020 // GO:0005794 // GO:0030659 // GO:0031410 // GO:0042995 // GO:0005783 // GO:0031901 // GO:0005789 // GO:0016328 // GO:0005768 // GO:0032580 // GO:0098978 // GO:0005764 // GO:0030425 // GO:0005769 // GO:0005770 // GO:0055038 // GO:0031902 // GO:0045211 // GO:0032588 // GO:0043202 // GO:0010008 // GO:0032585 // GO:0036477 // GO:0098845	integral component of membrane // Golgi apparatus // cytoplasmic vesicle membrane // cell projection // endoplasmic reticulum // early endosome membrane // endoplasmic reticulum membrane // lateral plasma membrane // Golgi cisterna membrane // glutamatergic synapse // lysosome // dendrite // late endosome // recycling endosome membrane // late endosome membrane // postsynaptic membrane // trans-G…	GO:0032051 // GO:0005515 // GO:0005102	clathrin light chain binding // protein binding // signaling receptor binding	GO:0007212 // GO:0048268 // GO:0006915 // GO:0016197 // GO:0001881 // GO:0098887 // GO:0099003 // GO:0001921 // GO:0042982 // GO:1900271 // GO:0098814 // GO:0099630 // GO:0099627	dopamine receptor signaling pathway // clathrin coat assembly // apoptotic process // endosomal transport // receptor recycling // neurotransmitter receptor transport, endosome to postsynaptic membrane // vesicle-mediated transport in synapse // positive regulation of receptor recycling // amyloid precursor protein metabolic process // regulation of long-term synaptic potentiation // spontaneous …	-
-1.642203793	4.90E-05	0.002611553	719	1	chr6	39136623	39206789	9566	-	Kdm7a	protein_coding	ENSMUST00000002305.8;ENSMUST00000127036.1	338523	lysine (K)-specific demethylase 7A [Source:MGI Symbol;Acc:MGI:2443388]	GO:0005634 // GO:0005654 // GO:0005730	nucleus // nucleoplasm // nucleolus	GO:0046872 // GO:0016491 // GO:0008270 // GO:0051213 // GO:0005506 // GO:0035064 // GO:0016706 // GO:0071558 // GO:0032454 // GO:0035575 // GO:0051864	metal ion binding // oxidoreductase activity // zinc ion binding // dioxygenase activity // iron ion binding // methylated histone binding // 2-oxoglutarate-dependent dioxygenase activity // histone demethylase activity (H3-K27 specific) // histone demethylase activity (H3-K9 specific) // histone demethylase activity (H4-K20 specific) // histone demethylase activity (H3-K36 specific)	GO:0055114 // GO:0006325 // GO:0007399 // GO:0045893 // GO:0030901 // GO:0071557 // GO:0033169 // GO:0035574 // GO:0070544	oxidation-reduction process // chromatin organization // nervous system development // positive regulation of transcription, DNA-templated // midbrain development // histone H3-K27 demethylation // histone H3-K9 demethylation // histone H4-K20 demethylation // histone H3-K36 demethylation	-
-1.638492774	3.25E-05	0.001857323	670	1	chr1	171767127	171801184	4420	+	Slamf1	protein_coding	ENSMUST00000015460.4;ENSMUST00000163992.2	27218	signaling lymphocytic activation molecule family member 1 [Source:MGI Symbol;Acc:MGI:1351314]	GO:0016021 // GO:0009986 // GO:0016020 // GO:0009897 // GO:0005886 // GO:0045335	integral component of membrane // cell surface // external side of plasma membrane // phagocytic vesicle	GO:0038023 // GO:0005515 // GO:0042802	signaling receptor activity // protein binding // identical protein binding	GO:0046649 // GO:0007155 // GO:0002376 // GO:0045087 // GO:0070374 // GO:0002250 // GO:0006909 // GO:0046330 // GO:0050790 // GO:0032695 // GO:1902714 // GO:0031338 // GO:0032720 // GO:0010759 // GO:2000510 // GO:1902715 // GO:0032715 // GO:0002232 // GO:0042104 // GO:0001779 // GO:2000349 // GO:0002725 // GO:0001787 // GO:0002277 // GO:0035744	lymphocyte activation // cell adhesion // immune system process // innate immune response // positive regulation of ERK1 and ERK2 cascade // adaptive immune response // phagocytosis // positive regulation of JNK cascade // regulation of catalytic activity // negative regulation of interleukin-12 production // negative regulation of interferon-gamma secretion // regulation of vesicle fusion // neg…	Measles
-1.637620684	0.000270794	0.010436477	994	1	chr4	83220300	83324255	8831	-	Ttc39b	protein_coding	ENSMUST00000030205.13;ENSMUST00000048274.10;ENSMUST00000102823.9;ENSMUST00000143362.1;ENSMUST00000146519.1;ENSMUST00000148811.1;ENSMUST00000150522.7	69863	tetratricopeptide repeat domain 39B [Source:MGI Symbol;Acc:MGI:1917113]	GO:0005575	cellular_component	GO:0005515 // GO:0003674	protein binding // molecular_function	GO:0006629 // GO:0042632 // GO:0010887 // GO:0090181 // GO:0010874	lipid metabolic process // cholesterol homeostasis // negative regulation of cholesterol storage // regulation of cholesterol metabolic process // regulation of cholesterol efflux	-
-1.629672364	1.82E-18	1.89E-15	37	1	chr2	70474923	70477729	2100	+	Sp5	protein_coding	ENSMUST00000100043.2	64406	trans-acting transcription factor 5 [Source:MGI Symbol;Acc:MGI:1927715]	GO:0005634	nucleus	GO:0003676 // GO:0046872 // GO:0003677 // GO:0000981 // GO:0043565 // GO:0001227 // GO:0000977	nucleic acid binding // metal ion binding // DNA binding // DNA-binding transcription factor activity, RNA polymerase II-specific // sequence-specific DNA binding // DNA-binding transcription repressor activity, RNA polymerase II-specific // RNA polymerase II regulatory region sequence-specific DNA binding	GO:0006357 // GO:0036342 // GO:0071407 // GO:0060349 // GO:0000122	regulation of transcription by RNA polymerase II // post-anal tail morphogenesis // cellular response to organic cyclic compound // bone morphogenesis // negative regulation of transcription by RNA polymerase II	-
-1.627594565	8.88E-07	8.73E-05	390	1	chr12	33957671	33959829	1628	+	Twist1	protein_coding	ENSMUST00000049089.6	22160	twist basic helix-loop-helix transcription factor 1 [Source:MGI Symbol;Acc:MGI:98872]	GO:0005634 // GO:0005654	nucleus // nucleoplasm	GO:0046983 // GO:0003677 // GO:0005515 // GO:0042802 // GO:0000977 // GO:0000981 // GO:0003700 // GO:0008134 // GO:0019904 // GO:0070888 // GO:0042803 // GO:0043425 // GO:0001228	protein dimerization activity // DNA binding // protein binding // identical protein binding // RNA polymerase II regulatory region sequence-specific DNA binding // DNA-binding transcription factor activity, RNA polymerase II-specific // transcription factor binding // protein domain specific binding // E-box binding // protein homodimerization activity // bHLH transcription factor binding // DNA…	GO:0010718 // GO:0045944 // GO:0007275 // GO:0010628 // GO:0030154 // GO:0000122 // GO:0045892 // GO:0001701 // GO:0006357 // GO:0048511 // GO:0001503 // GO:2000773 // GO:0032760 // GO:0043066 // GO:2000147 // GO:0001764 // GO:0001843 // GO:2000144 // GO:0007517 // GO:0014067 // GO:0071456 // GO:0042733 // GO:0048704 // GO:2000778 // GO:0048701 // GO:2000780 // GO:0032720 // GO:0030500 // GO:0035…	positive regulation of epithelial to mesenchymal transition // positive regulation of transcription by RNA polymerase II // multicellular organism development // positive regulation of gene expression // cell differentiation // negative regulation of transcription by RNA polymerase II // negative regulation of transcription, DNA-templated // in utero embryonic development // rhythmic process // o…	Proteoglycans in cancer
-1.6104222	4.82E-07	5.25E-05	352	1	chr11	58954685	58956830	2146	+	H2aw	protein_coding	ENSMUST00000108817.4	319162	H2A.W histone [Source:MGI Symbol;Acc:MGI:2448458]	GO:0000786 // GO:0005634 // GO:0000790 // GO:0005694 // GO:0000788	nucleosome // nucleus // nuclear chromatin // chromosome // nuclear nucleosome	GO:0003677 // GO:0046982	DNA binding // protein heterodimerization activity	GO:0006325 // GO:0006342 // GO:0070914 // GO:0006337	chromatin organization // chromatin silencing // UV-damage excision repair // nucleosome disassembly	Necroptosis // Alcoholism // Systemic lupus erythematosus
-1.606573972	1.08E-16	8.84E-14	47	1	chr12	27334264	27342574	8311	-	Sox11	protein_coding	ENSMUST00000079063.6	20666	SRY (sex determining region Y)-box 11 [Source:MGI Symbol;Acc:MGI:98359]	GO:0005634 // GO:0005654 // GO:0005737 // GO:0044798	nucleus // nucleoplasm // cytoplasm // nuclear transcription factor complex	GO:0003700 // GO:0003677 // GO:0000978 // GO:0001228 // GO:0000981 // GO:0000987 // GO:0003713 // GO:0000976	DNA-binding transcription factor activity // DNA binding // RNA polymerase II cis-regulatory region sequence-specific DNA binding // DNA-binding transcription activator activity, RNA polymerase II-specific // DNA-binding transcription factor activity, RNA polymerase II-specific // transcription coactivator activity // transcription regulatory region sequence-specific DNA binding	GO:0006355 // GO:0007275 // GO:0045944 // GO:0000122 // GO:0010628 // GO:0035914 // GO:0010629 // GO:0030154 // GO:0030182 // GO:0060253 // GO:0007399 // GO:0045893 // GO:0001501 // GO:0002089 // GO:0050769 // GO:0009653 // GO:2000648 // GO:0003151 // GO:0045669 // GO:0014032 // GO:0030513 // GO:0035332 // GO:0008284 // GO:0045666 // GO:0048557 // GO:0003357 // GO:0060548 // GO:0050672 // GO:2000…	regulation of transcription, DNA-templated // multicellular organism development // positive regulation of transcription by RNA polymerase II // negative regulation of transcription by RNA polymerase II // positive regulation of gene expression // skeletal muscle cell differentiation // negative regulation of gene expression // neuron differentiation // negative regulation of glial cell prolifera…	-
-1.59084639	7.94E-06	0.000574158	530	1	chr11	105292643	105351139	5795	+	Mrc2	protein_coding	ENSMUST00000021038.4;ENSMUST00000100335.9;ENSMUST00000126931.1;ENSMUST00000142905.1;ENSMUST00000151135.1	17534	mannose receptor, C type 2 [Source:MGI Symbol;Acc:MGI:107818]	GO:0016020 // GO:0016021 // GO:0009986 // GO:0005886	membrane // integral component of membrane // cell surface // plasma membrane	GO:0030246 // GO:0038023 // GO:0005518	carbohydrate binding // signaling receptor activity // collagen binding	GO:0006897 // GO:0030574	endocytosis // collagen catabolic process	Phagosome // Tuberculosis
-1.586619675	0.00016525	0.006995115	905	1	chr19	27216484	27254231	7971	+	Vldlr	protein_coding	ENSMUST00000025866.13;ENSMUST00000047645.12;ENSMUST00000163729.1;ENSMUST00000164509.7;ENSMUST00000164746.7;ENSMUST00000165761.1;ENSMUST00000167487.7;ENSMUST00000172302.7	22359	very low density lipoprotein receptor [Source:MGI Symbol;Acc:MGI:98935]	GO:0016020 // GO:0016021 // GO:0005615 // GO:0005634 // GO:0048471 // GO:0009986 // GO:0045177 // GO:0043235 // GO:0005905 // GO:0034361	membrane // integral component of membrane // extracellular space // nucleus // perinuclear region of cytoplasm // cell surface // apical part of cell // receptor complex // clathrin-coated pit // very-low-density lipoprotein particle	GO:0005515 // GO:0030229 // GO:0005509 // GO:0038024 // GO:0034185 // GO:0048306 // GO:0034189 // GO:0038025	protein binding // very-low-density lipoprotein particle receptor activity // calcium ion binding // cargo receptor activity // apolipoprotein binding // calcium-dependent protein binding // very-low-density lipoprotein particle binding // reelin receptor activity	GO:0006897 // GO:0006629 // GO:0008202 // GO:0008203 // GO:0006869 // GO:0045860 // GO:0006898 // GO:0071456 // GO:0034447 // GO:0021517 // GO:0034436 // GO:0038026 // GO:0048813 // GO:1900006	endocytosis // lipid metabolic process // steroid metabolic process // cholesterol metabolic process // lipid transport // positive regulation of protein kinase activity // receptor-mediated endocytosis // cellular response to hypoxia // very-low-density lipoprotein particle clearance // ventral spinal cord development // glycoprotein transport // reelin-mediated signaling pathway // dendrite mor…	Spinocerebellar ataxia
-1.582469713	3.16E-16	2.52E-13	48	1	chr10	120361275	120476469	3810	-	Hmga2	protein_coding	ENSMUST00000072777.13;ENSMUST00000159310.1;ENSMUST00000159699.1	15364	high mobility group AT-hook 2 [Source:MGI Symbol;Acc:MGI:101761]	GO:0005634 // GO:0000785 // GO:0000228 // GO:0032993 // GO:0035985 // GO:0071141	nucleus // chromatin // nuclear chromosome // protein-DNA complex // senescence-associated heterochromatin focus // SMAD protein complex	GO:0003677 // GO:0005515 // GO:0019899 // GO:0044212 // GO:0070742 // GO:0000978 // GO:0003680 // GO:0001227 // GO:0003906 // GO:0051575 // GO:0008301 // GO:0031492 // GO:0035497 // GO:0035500 // GO:0035501	DNA binding // protein binding // enzyme binding // transcription regulatory region DNA binding // C2H2 zinc finger domain binding // RNA polymerase II cis-regulatory region sequence-specific DNA binding // AT DNA binding // DNA-binding transcription repressor activity, RNA polymerase II-specific // DNA-(apurinic or apyrimidinic site) endonuclease activity // 5'-deoxyribose-5-phosphate lyase acti…	GO:0006355 // GO:2000773 // GO:0045766 // GO:0045944 // GO:0007283 // GO:0000122 // GO:0007049 // GO:0030261 // GO:0051301 // GO:0007165 // GO:0051091 // GO:0008284 // GO:0051321 // GO:0045892 // GO:0035019 // GO:0010628 // GO:0040018 // GO:0060123 // GO:0043066 // GO:0060612 // GO:0030178 // GO:0040008 // GO:0045444 // GO:0043065 // GO:0008584 // GO:0007095 // GO:0006284 // GO:2000648 // GO:0035…	regulation of transcription, DNA-templated // negative regulation of cellular senescence // positive regulation of angiogenesis // positive regulation of transcription by RNA polymerase II // spermatogenesis // negative regulation of transcription by RNA polymerase II // cell cycle // chromosome condensation // cell division // signal transduction // positive regulation of DNA-binding transcripti…	Transcriptional misregulation in cancer // MicroRNAs in cancer
-1.558318178	3.54E-05	0.0019949	680	1	chr11	68943155	68957480	4372	-	Arhgef15	protein_coding	ENSMUST00000065040.12;ENSMUST00000108670.1;ENSMUST00000108671.1;ENSMUST00000131686.1;ENSMUST00000141747.1;ENSMUST00000151520.1	442801	Rho guanine nucleotide exchange factor (GEF) 15 [Source:MGI Symbol;Acc:MGI:3045246]	GO:0005737 // GO:0042995 // GO:0030425	cytoplasm // cell projection // dendrite	GO:0005085 // GO:0005096 // GO:0005089	guanyl-nucleotide exchange factor activity // GTPase activator activity // Rho guanyl-nucleotide exchange factor activity	GO:0043547 // GO:0051496 // GO:0050790 // GO:0061299 // GO:2000297	positive regulation of GTPase activity // positive regulation of stress fiber assembly // regulation of catalytic activity // retina vasculature morphogenesis in camera-type eye // negative regulation of synapse maturation	-
-1.550732853	8.01E-07	8.07E-05	380	1	chr1	190947646	190979296	4032	-	Vash2	protein_coding	ENSMUST00000047409.8;ENSMUST00000166139.6;ENSMUST00000192306.1	226841	vasohibin 2 [Source:MGI Symbol;Acc:MGI:2444826]	GO:0005737 // GO:0005856 // GO:0005576	cytoplasm // cytoskeleton // extracellular region	GO:0016787 // GO:0008233 // GO:0003779 // GO:0005515 // GO:0008017 // GO:0004180 // GO:0004181	hydrolase activity // peptidase activity // actin binding // protein binding // microtubule binding // carboxypeptidase activity // metallocarboxypeptidase activity	GO:0045765 // GO:0006508 // GO:0060716 // GO:0060674 // GO:0045766 // GO:0001938 // GO:0060711 // GO:0061564 // GO:0000768 // GO:0140253	regulation of angiogenesis // proteolysis // labyrinthine layer blood vessel development // placenta blood vessel development // positive regulation of angiogenesis // positive regulation of endothelial cell proliferation // labyrinthine layer development // axon development // syncytium formation by plasma membrane fusion // cell-cell fusion	-
-1.550187796	3.17E-05	0.001825918	665	1	chr5	57717967	58133230	8785	+	Pcdh7	protein_coding	ENSMUST00000068110.9;ENSMUST00000094783.6;ENSMUST00000191837.5;ENSMUST00000192048.1;ENSMUST00000192287.5;ENSMUST00000195156.2;ENSMUST00000199310.1	54216	protocadherin 7 [Source:MGI Symbol;Acc:MGI:1860487]	GO:0005886 // GO:0016020 // GO:0016021 // GO:0005887	plasma membrane // integral component of membrane // integral component of plasma membrane	GO:0005509 // GO:0005515	calcium ion binding // protein binding	GO:0007156 // GO:0007155	homophilic cell adhesion via plasma membrane adhesion molecules	-
-1.54932071	7.39E-18	7.26E-15	39	1	chr7	144929931	144939925	3740	-	Ccnd1	protein_coding	ENSMUST00000093962.4;ENSMUST00000135985.1;ENSMUST00000208193.1	12443	cyclin D1 [Source:MGI Symbol;Acc:MGI:88313]	GO:0005634 // GO:0016020 // GO:0005654 // GO:0005737 // GO:0031965 // GO:0005923 // GO:0005829 // GO:0017053 // GO:0000307	nucleus // membrane // nucleoplasm // cytoplasm // nuclear membrane // bicellular tight junction // cytosol // transcriptional repressor complex // cyclin-dependent protein kinase holoenzyme complex	GO:0005515 // GO:0016538 // GO:0044877 // GO:0008134 // GO:0019901 // GO:0042826 // GO:0019899 // GO:0003714 // GO:0004672 // GO:0016301 // GO:0070064	protein binding // cyclin-dependent protein serine/threonine kinase regulator activity // protein-containing complex binding // transcription factor binding // protein kinase binding // histone deacetylase binding // enzyme binding // transcription corepressor activity // protein kinase activity // proline-rich region binding	GO:0006974 // GO:0000082 // GO:0001934 // GO:0033601 // GO:0071310 // GO:0000122 // GO:0007049 // GO:0051301 // GO:0071157 // GO:0008284 // GO:0051726 // GO:0044321 // GO:0045444 // GO:0007595 // GO:0010971 // GO:0033327 // GO:0006468 // GO:2000045 // GO:0030968 // GO:0045737 // GO:0000079 // GO:0044772 // GO:0060749 // GO:0033598 // GO:0016055 // GO:0050679 // GO:0000320 // GO:0030857 // GO:0031…	cellular response to DNA damage stimulus // G1/S transition of mitotic cell cycle // positive regulation of protein phosphorylation // positive regulation of mammary gland epithelial cell proliferation // cellular response to organic substance // negative regulation of transcription by RNA polymerase II // cell division // negative regulation of cell cycle arrest // positive regulation of cell po…	Endocrine resistance // FoxO signaling pathway // Cell cycle // p53 signaling pathway // PI3K-Akt signaling pathway // AMPK signaling pathway // Cellular senescence // Wnt signaling pathway // Hedgehog signaling pathway // Apelin signaling pathway // Hippo signaling pathway // Focal adhesion // Tight junction // JAK-STAT signaling pathway // Prolactin signaling pathway // Thyroid hormone signalin…
-1.542626065	9.35E-05	0.004460098	803	1	chr2	37776249	37799103	6372	+	Crb2	protein_coding	ENSMUST00000050372.9;ENSMUST00000137693.1;ENSMUST00000147600.2	241324	crumbs family member 2 [Source:MGI Symbol;Acc:MGI:2679260]	GO:0016020 // GO:0016021 // GO:0005886 // GO:0032991 // GO:0016324	membrane // integral component of membrane // plasma membrane // protein-containing complex // apical plasma membrane	GO:0005509 // GO:0005515 // GO:0044877 // GO:0019828	calcium ion binding // protein binding // protein-containing complex binding // aspartic-type endopeptidase inhibitor activity	GO:0007275 // GO:0007157 // GO:0030513 // GO:0010951 // GO:0010718 // GO:0001756 // GO:0001707 // GO:0007369 // GO:0045197 // GO:0072358 // GO:0010470 // GO:0014028 // GO:0045199 // GO:0055111	multicellular organism development // heterophilic cell-cell adhesion via plasma membrane cell adhesion molecules // positive regulation of BMP signaling pathway // negative regulation of endopeptidase activity // positive regulation of epithelial to mesenchymal transition // somitogenesis // mesoderm formation // gastrulation // establishment or maintenance of epithelial cell apical/basal polari…	Hippo signaling pathway
-1.534178192	5.51E-07	5.88E-05	359	1	chr6	127125162	127152193	6330	-	Ccnd2	protein_coding	ENSMUST00000000188.11;ENSMUST00000201066.1;ENSMUST00000201564.1;ENSMUST00000201637.1;ENSMUST00000201857.1;ENSMUST00000201902.3;ENSMUST00000201985.1;ENSMUST00000202363.1	12444	cyclin D2 [Source:MGI Symbol;Acc:MGI:88314]	GO:0005634 // GO:0016020 // GO:0005654 // GO:0005829 // GO:0005737 // GO:0031965 // GO:0005730 // GO:0000785 // GO:0000307 // GO:0097129	nucleus // membrane // nucleoplasm // cytosol // cytoplasm // nuclear membrane // nucleolus // chromatin // cyclin-dependent protein kinase holoenzyme complex // cyclin D2-CDK4 complex	GO:0005515 // GO:0016538 // GO:0019901 // GO:0004672	protein binding // cyclin-dependent protein serine/threonine kinase regulator activity // protein kinase binding // protein kinase activity	GO:0006468 // GO:0000082 // GO:0001934 // GO:0007049 // GO:0051301 // GO:0043066 // GO:0008284 // GO:1900087 // GO:0051726 // GO:0008344 // GO:0045737 // GO:0000079 // GO:0044772 // GO:0050679 // GO:0007616 // GO:0071481	protein phosphorylation // G1/S transition of mitotic cell cycle // positive regulation of protein phosphorylation // cell division // negative regulation of apoptotic process // positive regulation of cell population proliferation // positive regulation of G1/S transition of mitotic cell cycle // regulation of cell cycle // adult locomotory behavior // positive regulation of cyclin-dependent pro…	FoxO signaling pathway // Cell cycle // p53 signaling pathway // PI3K-Akt signaling pathway // Cellular senescence // Wnt signaling pathway // Hedgehog signaling pathway // Hippo signaling pathway // Focal adhesion // JAK-STAT signaling pathway // Prolactin signaling pathway // Measles // Human papillomavirus infection // Human T-cell leukemia virus 1 infection // Epstein-Barr virus infection // …
-1.533120421	2.16E-06	0.000189099	438	1	chr1	93015464	93101951	8206	-	Kif1a	protein_coding	ENSMUST00000086819.11;ENSMUST00000112958.8;ENSMUST00000171556.7;ENSMUST00000171796.7;ENSMUST00000186828.1;ENSMUST00000186861.1;ENSMUST00000188136.1;ENSMUST00000188493.1;ENSMUST00000190249.1;ENSMUST00000190723.6;ENSMUST00000190854.1	16560	kinesin family member 1A [Source:MGI Symbol;Acc:MGI:108391]	GO:1904115 // GO:0005829 // GO:0005874 // GO:0008021 // GO:0030424 // GO:0030425 // GO:0032991 // GO:0043025 // GO:0098674 // GO:0098793 // GO:0098794 // GO:0098992	axon cytoplasm // cytosol // microtubule // synaptic vesicle // dendrite // protein-containing complex // neuronal cell body // extrinsic component of neuronal dense core vesicle membrane // presynapse // postsynapse	GO:0005524 // GO:0005515 // GO:0008017 // GO:0003777 // GO:0000166 // GO:0003774 // GO:0042802	ATP binding // protein binding // microtubule binding // microtubule motor activity // nucleotide binding // identical protein binding	GO:0007018 // GO:0008089 // GO:0022027 // GO:0060998 // GO:0061001 // GO:0098840 // GO:0099519 // GO:1990048 // GO:1990049	microtubule-based movement // anterograde axonal transport // interkinetic nuclear migration // regulation of dendritic spine development // regulation of dendritic spine morphogenesis // protein transport along microtubule // dense core granule cytoskeletal transport // anterograde neuronal dense core vesicle transport // retrograde neuronal dense core vesicle transport	-
-1.52556683	2.25E-05	0.001360121	633	1	chr7	81881251	81934473	5887	-	Hdgfl3	protein_coding	ENSMUST00000026094.5;ENSMUST00000107305.7;ENSMUST00000149288.1	29877	HDGF like 3 [Source:MGI Symbol;Acc:MGI:1352760]	GO:0005634 // GO:0005654 // GO:0005737 // GO:0005829	nucleus // nucleoplasm // cytoplasm // cytosol	GO:0005515 // GO:0008083 // GO:0008017 // GO:0003682 // GO:0015631	protein binding // growth factor activity // microtubule binding // chromatin binding // tubulin binding	GO:0007165 // GO:0031175 // GO:0046785 // GO:0007026	signal transduction // neuron projection development // microtubule polymerization // negative regulation of microtubule depolymerization	-
-1.525463315	0.000647362	0.020361088	1218	1	chr17	30622441	30626905	845	-	1700097N02Rik	bidirectional_promoter_lncRNA	ENSMUST00000188852.1	-	RIKEN cDNA 1700097N02 gene [Source:MGI Symbol;Acc:MGI:1914772]	-	-	-	-	-	-	-
-1.519230566	9.38E-08	1.22E-05	295	1	chr12	54178981	54203860	2662	-	Egln3	protein_coding	ENSMUST00000039516.3	112407	egl-9 family hypoxia-inducible factor 3 [Source:MGI Symbol;Acc:MGI:1932288]	GO:0005634 // GO:0005737 // GO:0005829	nucleus // cytoplasm // cytosol	GO:0016491 // GO:0005506 // GO:0016705 // GO:0031418 // GO:0016706 // GO:0031545	oxidoreductase activity // iron ion binding // oxidoreductase activity, acting on paired donors, with incorporation or reduction of molecular oxygen // L-ascorbic acid binding // 2-oxoglutarate-dependent dioxygenase activity // peptidyl-proline 4-dioxygenase activity	GO:0055114 // GO:0001666 // GO:0006915 // GO:0006919 // GO:0018126 // GO:0018401 // GO:0042127	oxidation-reduction process // response to hypoxia // apoptotic process // activation of cysteine-type endopeptidase activity involved in apoptotic process // protein hydroxylation // peptidyl-proline hydroxylation to 4-hydroxy-L-proline // regulation of cell population proliferation	HIF-1 signaling pathway // Pathways in cancer // Renal cell carcinoma
-1.498076821	2.57E-21	3.65E-18	27	1	chr11	84518284	84525535	3846	-	Lhx1	protein_coding	ENSMUST00000018842.13;ENSMUST00000092827.2;ENSMUST00000176503.1;ENSMUST00000184646.2	16869	LIM homeobox protein 1 [Source:MGI Symbol;Acc:MGI:99783]	GO:0005634 // GO:0005667 // GO:0032991	nucleus // transcription factor complex // protein-containing complex	GO:0003677 // GO:0043565 // GO:0046872 // GO:0005515 // GO:0000977 // GO:0000981 // GO:0003700 // GO:0000987 // GO:0003714	DNA binding // sequence-specific DNA binding // metal ion binding // protein binding // RNA polymerase II regulatory region sequence-specific DNA binding // DNA-binding transcription factor activity, RNA polymerase II-specific // cis-regulatory region sequence-specific DNA binding // transcription corepressor activity	GO:0006355 // GO:0010468 // GO:0007275 // GO:0045944 // GO:0030154 // GO:0030182 // GO:0001822 // GO:0009791 // GO:0007492 // GO:0009952 // GO:0007399 // GO:0045893 // GO:0006366 // GO:0045892 // GO:0090190 // GO:0060068 // GO:0021702 // GO:0021549 // GO:0007389 // GO:0009653 // GO:0001655 // GO:0001657 // GO:0060429 // GO:0009953 // GO:0007267 // GO:0009880 // GO:0060322 // GO:0001706 // GO:0048…	regulation of transcription, DNA-templated // regulation of gene expression // multicellular organism development // positive regulation of transcription by RNA polymerase II // cell differentiation // neuron differentiation // kidney development // post-embryonic development // endoderm development // anterior/posterior pattern specification // nervous system development // positive regulation o…	-
-1.488219139	8.53E-07	8.50E-05	384	1	chr11	58948920	58949533	614	+	H2bu2	protein_coding	ENSMUST00000078267.4	78303	H2B.U histone 2 [Source:MGI Symbol;Acc:MGI:1925553]	GO:0000786 // GO:0005634 // GO:0005654 // GO:0005829 // GO:0005694	nucleosome // nucleus // nucleoplasm // cytosol // chromosome	GO:0003677 // GO:0046982	DNA binding // protein heterodimerization activity	GO:0006334	nucleosome assembly	Alcoholism // Viral carcinogenesis // Systemic lupus erythematosus
-1.48514252	5.56E-07	5.90E-05	361	1	chr7	140967221	140969825	882	+	Ifitm1	protein_coding	ENSMUST00000026564.8;ENSMUST00000106040.7;ENSMUST00000106042.8	68713	interferon induced transmembrane protein 1 [Source:MGI Symbol;Acc:MGI:1915963]	GO:0016021 // GO:0016020 // GO:0005886 // GO:0032991 // GO:0005769	integral component of membrane // plasma membrane // protein-containing complex // early endosome	GO:0003674	molecular_function	GO:0051607 // GO:0002376 // GO:0045087 // GO:0045071 // GO:0009952 // GO:0034341 // GO:0035455 // GO:0035456 // GO:0046597 // GO:0060337 // GO:0008285 // GO:0001756 // GO:0009615 // GO:0030336 // GO:0001503 // GO:0045669	defense response to virus // immune system process // innate immune response // negative regulation of viral genome replication // anterior/posterior pattern specification // response to interferon-gamma // response to interferon-alpha // response to interferon-beta // negative regulation of viral entry into host cell // type I interferon signaling pathway // negative regulation of cell populatio…	B cell receptor signaling pathway
-1.449552676	7.82E-19	8.56E-16	35	1	chr1	71585520	71653200	8315	-	Fn1	protein_coding	ENSMUST00000055226.12;ENSMUST00000185408.6;ENSMUST00000186129.6;ENSMUST00000186575.1;ENSMUST00000186613.1;ENSMUST00000186736.1;ENSMUST00000186879.1;ENSMUST00000186940.6;ENSMUST00000186985.1;ENSMUST00000187627.1;ENSMUST00000187938.6;ENSMUST00000188092.1;ENSMUST00000188674.6;ENSMUST00000188894.6;ENSMUST00000189160.1;ENSMUST00000189821.6;ENSMUST00000190780.6	14268	fibronectin 1 [Source:MGI Symbol;Acc:MGI:95566]	GO:0005576 // GO:0005615 // GO:0016324 // GO:0031012 // GO:0070062 // GO:0005604 // GO:0062023 // GO:0005793 // GO:0005577	extracellular region // extracellular space // apical plasma membrane // extracellular matrix // extracellular exosome // basement membrane // collagen-containing extracellular matrix // endoplasmic reticulum-Golgi intermediate compartment // fibrinogen complex	GO:0005515 // GO:0042802 // GO:0005178 // GO:0005102 // GO:0008022 // GO:0008201 // GO:0019899 // GO:0005201 // GO:0051087 // GO:0002020 // GO:0097718 // GO:0016504 // GO:0043394 // GO:0045340	protein binding // identical protein binding // integrin binding // signaling receptor binding // protein C-terminus binding // heparin binding // enzyme binding // extracellular matrix structural constituent // chaperone binding // protease binding // disordered domain specific binding // peptidase activator activity // proteoglycan binding // mercury ion binding	GO:0010468 // GO:0007044 // GO:0001932 // GO:0007155 // GO:0010628 // GO:0010952 // GO:0006953 // GO:0043066 // GO:0048146 // GO:0030198 // GO:0008284 // GO:0001525 // GO:0007160 // GO:0008360 // GO:0034446 // GO:0045773 // GO:0030335 // GO:0070372 // GO:0018149 // GO:0008347 // GO:0042060 // GO:0033622 // GO:0071347 // GO:0032966 // GO:0050921 // GO:0001775 // GO:0007161 // GO:0035987 // GO:0051…	regulation of gene expression // cell-substrate junction assembly // regulation of protein phosphorylation // cell adhesion // positive regulation of gene expression // positive regulation of peptidase activity // acute-phase response // negative regulation of apoptotic process // positive regulation of fibroblast proliferation // extracellular matrix organization // positive regulation of cell p…	PI3K-Akt signaling pathway // Focal adhesion // ECM-receptor interaction // Regulation of actin cytoskeleton // AGE-RAGE signaling pathway in diabetic complications // Bacterial invasion of epithelial cells // Yersinia infection // Amoebiasis // Human papillomavirus infection // Pathways in cancer // Proteoglycans in cancer // Small cell lung cancer
-1.444316752	5.88E-07	6.19E-05	364	1	chr18	11839220	11945630	3396	+	Cables1	protein_coding	ENSMUST00000046948.9;ENSMUST00000171109.8;ENSMUST00000225430.1	63955	CDK5 and Abl enzyme substrate 1 [Source:MGI Symbol;Acc:MGI:1927065]	GO:0005829 // GO:0005634 // GO:0005737 // GO:0030426 // GO:0042995 // GO:0005654	cytosol // nucleus // cytoplasm // growth cone // cell projection // nucleoplasm	GO:0005515	protein binding	GO:0051726 // GO:0000082 // GO:0007049 // GO:0051301 // GO:0007399	regulation of cell cycle // G1/S transition of mitotic cell cycle // cell division // nervous system development	-
-1.441598911	0.001174162	0.032273494	1393	1	chr1	136131389	136177998	9254	+	Kif21b	protein_coding	ENSMUST00000075164.10;ENSMUST00000122892.1;ENSMUST00000127624.2;ENSMUST00000130864.8;ENSMUST00000165333.1;ENSMUST00000171381.1	16565	kinesin family member 21B [Source:MGI Symbol;Acc:MGI:109234]	-	-	GO:0005524 // GO:0005515 // GO:0008017 // GO:0003777 // GO:0000166 // GO:0003774	ATP binding // protein binding // microtubule binding // microtubule motor activity // nucleotide binding	GO:0007018	microtubule-based movement	-
-1.436686926	3.15E-08	4.72E-06	256	1	chr12	104471209	104473330	1268	-	Gsc	protein_coding	ENSMUST00000021513.5	14836	goosecoid homeobox [Source:MGI Symbol;Acc:MGI:95841]	GO:0005634 // GO:0005667	nucleus // transcription factor complex	GO:0003677 // GO:0043565 // GO:0005515 // GO:0000978 // GO:0001227 // GO:0001103 // GO:0001085	DNA binding // sequence-specific DNA binding // protein binding // RNA polymerase II cis-regulatory region sequence-specific DNA binding // DNA-binding transcription repressor activity, RNA polymerase II-specific // RNA polymerase II repressing transcription factor binding // RNA polymerase II transcription factor binding	GO:0006355 // GO:0007275 // GO:0000122 // GO:0030900 // GO:0030178 // GO:0048704 // GO:0009653 // GO:0021904 // GO:0043583 // GO:0023019 // GO:0048644 // GO:0014036 // GO:0042474	regulation of transcription, DNA-templated // multicellular organism development // negative regulation of transcription by RNA polymerase II // forebrain development // negative regulation of Wnt signaling pathway // embryonic skeletal system morphogenesis // anatomical structure morphogenesis // dorsal/ventral neural tube patterning // ear development // signal transduction involved in regulati…	-
-1.433490487	0.00202732	0.049126146	1580	1	chr17	29360914	29379661	2776	+	Fgd2	protein_coding	ENSMUST00000024810.7;ENSMUST00000123989.8;ENSMUST00000137644.2;ENSMUST00000138537.2;ENSMUST00000140918.2;ENSMUST00000144616.1;ENSMUST00000145124.2;ENSMUST00000146800.2;ENSMUST00000234163.1;ENSMUST00000234838.1;ENSMUST00000235007.1;ENSMUST00000235065.1	26382	FYVE, RhoGEF and PH domain containing 2 [Source:MGI Symbol;Acc:MGI:1347084]	GO:0016020 // GO:0005886 // GO:0005634 // GO:0005737 // GO:0005856 // GO:0042995 // GO:0005768 // GO:0005769 // GO:0001726 // GO:0031901 // GO:0032587	membrane // plasma membrane // nucleus // cytoplasm // cytoskeleton // cell projection // endosome // early endosome // ruffle // early endosome membrane // ruffle membrane	GO:0046872 // GO:0005085 // GO:0005089 // GO:1901981	metal ion binding // guanyl-nucleotide exchange factor activity // Rho guanyl-nucleotide exchange factor activity // phosphatidylinositol phosphate binding	GO:0043507	positive regulation of JUN kinase activity	-
-1.431021353	0.000967274	0.028104179	1318	1	chr12	20990459	21270171	5678	+	Asap2	protein_coding	ENSMUST00000050990.9;ENSMUST00000064595.14;ENSMUST00000090834.12;ENSMUST00000101562.10;ENSMUST00000174530.1	211914	ArfGAP with SH3 domain, ankyrin repeat and PH domain 2 [Source:MGI Symbol;Acc:MGI:2685438]	GO:0016020 // GO:0005794 // GO:0005886 // GO:0005575 // GO:0005737 // GO:0032580	membrane // Golgi apparatus // plasma membrane // cellular_component // cytoplasm // Golgi cisterna membrane	GO:0005515 // GO:0005096 // GO:0046872	protein binding // GTPase activator activity // metal ion binding	GO:0043547	positive regulation of GTPase activity	Endocytosis // Fc gamma R-mediated phagocytosis
-1.428822871	0.00032601	0.012031889	1038	1	chr8	90247040	90348343	3356	-	Tox3	protein_coding	ENSMUST00000109621.9;ENSMUST00000176034.1;ENSMUST00000176616.7	244579	TOX high mobility group box family member 3 [Source:MGI Symbol;Acc:MGI:3039593]	GO:0005634 // GO:0005654 // GO:0005829	nucleus // nucleoplasm // cytosol	GO:0003677 // GO:0042803 // GO:0003682 // GO:0034056 // GO:0051219	DNA binding // protein homodimerization activity // chromatin binding // estrogen response element binding // phosphoprotein binding	GO:0045893 // GO:0006915 // GO:0042981 // GO:0043524 // GO:0019722	positive regulation of transcription, DNA-templated // apoptotic process // regulation of apoptotic process // negative regulation of neuron apoptotic process // calcium-mediated signaling	-
-1.42602364	0.000429001	0.014940538	1100	1	chrX	136993155	136998472	4733	+	Zcchc18	protein_coding	ENSMUST00000033804.4;ENSMUST00000101227.2;ENSMUST00000113067.7	66995	zinc finger, CCHC domain containing 18 [Source:MGI Symbol;Acc:MGI:1914245]	GO:0016607	nuclear speck	GO:0046872 // GO:0030374	metal ion binding // nuclear receptor transcription coactivator activity	GO:1903508 // GO:0030509	positive regulation of nucleic acid-templated transcription // BMP signaling pathway	-
-1.420697142	0.000104733	0.00489893	819	1	chrX	134756595	134761455	3488	+	Armcx3	protein_coding	ENSMUST00000081834.9;ENSMUST00000086880.10;ENSMUST00000086884.4	71703	armadillo repeat containing, X-linked 3 [Source:MGI Symbol;Acc:MGI:1918953]	GO:0016020 // GO:0016021 // GO:0005634 // GO:0005737 // GO:0005739 // GO:0005741 // GO:0031307	membrane // integral component of membrane // nucleus // cytoplasm // mitochondrion // mitochondrial outer membrane // integral component of mitochondrial outer membrane	GO:0005515	protein binding	GO:0045944 // GO:0034613	positive regulation of transcription by RNA polymerase II // cellular protein localization	-
-1.41967351	6.38E-05	0.003249521	752	1	chr13	98798611	98801410	2800	-	D130062J10Rik	sense_intronic	ENSMUST00000223763.1	-	RIKEN cDNA D130062J10 gene [Source:MGI Symbol;Acc:MGI:2441949]	-	-	-	-	-	-	-
-1.416706484	1.95E-05	0.001200487	622	1	chr1	132564690	132741797	9739	-	Nfasc	protein_coding	ENSMUST00000043189.13;ENSMUST00000094569.10;ENSMUST00000163770.7;ENSMUST00000186330.1;ENSMUST00000186389.6;ENSMUST00000186539.1;ENSMUST00000187861.6;ENSMUST00000188307.1;ENSMUST00000189219.1;ENSMUST00000191294.1	269116	neurofascin [Source:MGI Symbol;Acc:MGI:104753]	GO:0016020 // GO:0016021 // GO:0005886 // GO:0005887 // GO:0030424 // GO:0030425 // GO:0033270 // GO:0033268 // GO:0043194 // GO:0043209 // GO:0005918 // GO:0097454 // GO:0033010	membrane // integral component of membrane // plasma membrane // integral component of plasma membrane // axon // dendrite // paranode region of axon // node of Ranvier // axon initial segment // myelin sheath // septate junction // Schwann cell microvillus // paranodal junction	GO:0005515 // GO:0019904 // GO:0086080	protein binding // protein domain specific binding // protein binding involved in heterotypic cell-cell adhesion	GO:0007411 // GO:0007422 // GO:0019226 // GO:0042552 // GO:0050808 // GO:0007155 // GO:0072659 // GO:0045162 // GO:0002175 // GO:0030913 // GO:0034113 // GO:0071205	axon guidance // peripheral nervous system development // transmission of nerve impulse // myelination // synapse organization // cell adhesion // protein localization to plasma membrane // clustering of voltage-gated sodium channels // protein localization to paranode region of axon // paranodal junction assembly // heterotypic cell-cell adhesion // protein localization to juxtaparanode region o…	Cell adhesion molecules (CAMs)
-1.405176405	0.001065037	0.030066707	1357	1	chr5	44472132	44799680	2596	-	Ldb2	protein_coding	ENSMUST00000070748.9;ENSMUST00000198356.1;ENSMUST00000198894.1;ENSMUST00000199256.4;ENSMUST00000199261.1;ENSMUST00000199471.4;ENSMUST00000199534.4	16826	LIM domain binding 2 [Source:MGI Symbol;Acc:MGI:894670]	GO:0005634 // GO:0005654 // GO:0005886 // GO:0005730 // GO:0005667 // GO:0031252	nucleus // nucleoplasm // plasma membrane // nucleolus // transcription factor complex // cell leading edge	GO:0003712 // GO:0030274 // GO:0005515 // GO:0019899 // GO:0001102	transcription coregulator activity // LIM domain binding // protein binding // enzyme binding // RNA polymerase II activating transcription factor binding	GO:0006357 // GO:0045944 // GO:0000122 // GO:0007275 // GO:0045892 // GO:0035019 // GO:0001942 // GO:0030334 // GO:0010669 // GO:0044089 // GO:0043549	regulation of transcription by RNA polymerase II // positive regulation of transcription by RNA polymerase II // negative regulation of transcription by RNA polymerase II // multicellular organism development // negative regulation of transcription, DNA-templated // somatic stem cell population maintenance // hair follicle development // regulation of cell migration // epithelial structure mainte…	-
-1.375960423	1.67E-05	0.001061186	604	1	chr2	175321955	175338197	4402	-	Gm4631	protein_coding	ENSMUST00000109050.2;ENSMUST00000121393.8	627914	predicted gene 4631 [Source:MGI Symbol;Acc:MGI:3782813]	GO:0005575 // GO:0005634	cellular_component // nucleus	GO:0003676 // GO:0046872	nucleic acid binding // metal ion binding	GO:0006355 // GO:0010468	regulation of transcription, DNA-templated // regulation of gene expression	Herpes simplex virus 1 infection
-1.365273333	1.40E-09	3.05E-07	175	1	chr1	168119364	168432270	6876	-	Pbx1	protein_coding	ENSMUST00000064438.10;ENSMUST00000072863.5;ENSMUST00000097471.3;ENSMUST00000176482.1;ENSMUST00000176540.7;ENSMUST00000176790.7;ENSMUST00000176791.1;ENSMUST00000188912.6	18514	pre B cell leukemia homeobox 1 [Source:MGI Symbol;Acc:MGI:97495]	GO:0005634 // GO:0005654 // GO:0005737 // GO:0005667 // GO:0090575	nucleus // nucleoplasm // cytoplasm // transcription factor complex // RNA polymerase II transcription factor complex	GO:0003677 // GO:0003700 // GO:0043565 // GO:0005515 // GO:0000978 // GO:0001228 // GO:0000977 // GO:0008134	DNA binding // DNA-binding transcription factor activity // sequence-specific DNA binding // protein binding // RNA polymerase II cis-regulatory region sequence-specific DNA binding // DNA-binding transcription activator activity, RNA polymerase II-specific // RNA polymerase II regulatory region sequence-specific DNA binding // transcription factor binding	GO:0006355 // GO:0007275 // GO:0045944 // GO:0006694 // GO:0030154 // GO:0009952 // GO:0008284 // GO:0048568 // GO:0048706 // GO:0045665 // GO:0042127 // GO:0010971 // GO:0009887 // GO:0048536 // GO:0001658 // GO:0030278 // GO:0035162 // GO:0001655 // GO:0043433 // GO:0030326 // GO:0048538 // GO:0030325 // GO:0009954 // GO:0007548	regulation of transcription, DNA-templated // multicellular organism development // positive regulation of transcription by RNA polymerase II // steroid biosynthetic process // cell differentiation // anterior/posterior pattern specification // positive regulation of cell population proliferation // embryonic organ development // embryonic skeletal system development // negative regulation of neu…	Cortisol synthesis and secretion // Cushing syndrome // Transcriptional misregulation in cancer
-1.361708954	5.44E-05	0.002820935	739	1	chr2	176226569	176240328	3823	+	2210418O10Rik	protein_coding	ENSMUST00000099009.8;ENSMUST00000135430.1;ENSMUST00000136719.1;ENSMUST00000166464.1	100504263	RIKEN cDNA 2210418O10 gene [Source:MGI Symbol;Acc:MGI:1924208]	GO:0005575 // GO:0005634	cellular_component // nucleus	GO:0003676 // GO:0046872 // GO:0003674 // GO:0000977	nucleic acid binding // metal ion binding // molecular_function // RNA polymerase II regulatory region sequence-specific DNA binding	GO:0006355 // GO:0008150 // GO:0006357	regulation of transcription, DNA-templated // biological_process // regulation of transcription by RNA polymerase II	-
-1.361047935	0.001906055	0.046687381	1564	1	chr10	60106219	60135198	5238	+	Spock2	protein_coding	ENSMUST00000121820.8;ENSMUST00000138976.2;ENSMUST00000165024.2	94214	sparc/osteonectin, cwcv and kazal-like domains proteoglycan 2 [Source:MGI Symbol;Acc:MGI:1891351]	GO:0005615 // GO:0005576 // GO:0062023	extracellular space // extracellular region // collagen-containing extracellular matrix	GO:0005515 // GO:0005509 // GO:0005539 // GO:0050840 // GO:0005518 // GO:0030021	protein binding // calcium ion binding // glycosaminoglycan binding // extracellular matrix binding // collagen binding // extracellular matrix structural constituent conferring compression resistance	GO:0010811 // GO:0030198 // GO:1990830 // GO:0048856 // GO:0019800	positive regulation of cell-substrate adhesion // extracellular matrix organization // cellular response to leukemia inhibitory factor // anatomical structure development // peptide cross-linking via chondroitin 4-sulfate glycosaminoglycan	-
-1.360316834	4.96E-05	0.002637143	720	1	chr11	68209364	68400823	5874	-	Ntn1	protein_coding	ENSMUST00000021284.3;ENSMUST00000108674.8;ENSMUST00000135141.1	18208	netrin 1 [Source:MGI Symbol;Acc:MGI:105088]	GO:0071944 // GO:0005737 // GO:0005576 // GO:0031012 // GO:0005604 // GO:0062023	cell periphery // cytoplasm // extracellular region // extracellular matrix // basement membrane // collagen-containing extracellular matrix	GO:0005515 // GO:0005125 // GO:0005201	protein binding // cytokine activity // extracellular matrix structural constituent	GO:0098609 // GO:0007265 // GO:0042472 // GO:0006915 // GO:0008284 // GO:2000147 // GO:0007097 // GO:0001764 // GO:0008045 // GO:0009887 // GO:0009888 // GO:0016358 // GO:0007409 // GO:0030517 // GO:0045773 // GO:0007411 // GO:0030334 // GO:0033564 // GO:0061643 // GO:0006930 // GO:0030879 // GO:0032488 // GO:0060603 // GO:0002456 // GO:0019724 // GO:0042100 // GO:0051963	cell-cell adhesion // Ras protein signal transduction // inner ear morphogenesis // apoptotic process // positive regulation of cell population proliferation // positive regulation of cell motility // nuclear migration // neuron migration // motor neuron axon guidance // animal organ morphogenesis // tissue development // dendrite development // axonogenesis // negative regulation of axon extensi…	Axon guidance
-1.360280539	0.000232122	0.00920533	966	1	chr8	105289924	105296101	2497	-	Exoc3l	protein_coding	ENSMUST00000057855.3;ENSMUST00000212138.1;ENSMUST00000212215.1;ENSMUST00000212261.1;ENSMUST00000212359.1;ENSMUST00000212777.1;ENSMUST00000212974.1	277978	exocyst complex component 3-like [Source:MGI Symbol;Acc:MGI:3041195]	GO:0000145 // GO:0031410 // GO:0030133 // GO:0030141	exocyst // cytoplasmic vesicle // transport vesicle // secretory granule	GO:0005515 // GO:0000149	protein binding // SNARE binding	GO:0006887 // GO:0051601 // GO:0030072	exocytosis // exocyst localization // peptide hormone secretion	-
-1.357779929	5.57E-05	0.002881357	741	1	chr6	148047259	148182758	3480	+	Far2	protein_coding	ENSMUST00000032443.13;ENSMUST00000111607.3;ENSMUST00000203278.1	330450	fatty acyl CoA reductase 2 [Source:MGI Symbol;Acc:MGI:2687035]	GO:0016020 // GO:0016021 // GO:0043231 // GO:0005777 // GO:0005778 // GO:0005779	membrane // integral component of membrane // intracellular membrane-bounded organelle // peroxisome // peroxisomal membrane // integral component of peroxisomal membrane	GO:0080019 // GO:0016491 // GO:0102965	fatty-acyl-CoA reductase (alcohol-forming) activity // oxidoreductase activity // alcohol-forming fatty acyl-CoA reductase activity	GO:0055114 // GO:0006629 // GO:0010025 // GO:0035336	oxidation-reduction process // lipid metabolic process // wax biosynthetic process // long-chain fatty-acyl-CoA metabolic process	Peroxisome
-1.3568675	2.05E-20	2.70E-17	29	1	chr19	45736798	45742915	1168	-	Fgf8	protein_coding	ENSMUST00000026240.13;ENSMUST00000026241.11;ENSMUST00000111924.7;ENSMUST00000111925.1;ENSMUST00000111927.7;ENSMUST00000111928.7	14179	fibroblast growth factor 8 [Source:MGI Symbol;Acc:MGI:99604]	GO:0005576 // GO:0005615 // GO:0009897	extracellular region // extracellular space // external side of plasma membrane	GO:0008083 // GO:0005104 // GO:0042056 // GO:0005111 // GO:0005105	growth factor activity // fibroblast growth factor receptor binding // chemoattractant activity // type 2 fibroblast growth factor receptor binding // type 1 fibroblast growth factor receptor binding	GO:0008543 // GO:0007275 // GO:0010628 // GO:0051781 // GO:0030154 // GO:0042472 // GO:0050918 // GO:0045745 // GO:0001822 // GO:0006979 // GO:0000165 // GO:0007507 // GO:0050731 // GO:0043066 // GO:0008284 // GO:0030878 // GO:0070374 // GO:0071542 // GO:0060348 // GO:0007368 // GO:0048702 // GO:0043524 // GO:0001974 // GO:0003007 // GO:0035116 // GO:0035909 // GO:0030539 // GO:0003148 // GO:0048…	fibroblast growth factor receptor signaling pathway // multicellular organism development // positive regulation of gene expression // positive regulation of cell division // cell differentiation // inner ear morphogenesis // positive chemotaxis // positive regulation of G protein-coupled receptor signaling pathway // kidney development // response to oxidative stress // MAPK cascade // heart dev…	MAPK signaling pathway // Ras signaling pathway // Rap1 signaling pathway // PI3K-Akt signaling pathway // Regulation of actin cytoskeleton // Pathways in cancer // Melanoma // Breast cancer // Gastric cancer
-1.35237689	0.000815008	0.024545706	1272	1	chr9	4309833	4331732	2313	+	Kbtbd3	protein_coding	ENSMUST00000049648.8;ENSMUST00000212221.1	69149	kelch repeat and BTB (POZ) domain containing 3 [Source:MGI Symbol;Acc:MGI:1916399]	-	-	GO:0005515	protein binding	-	-	-
-1.34767498	3.39E-05	0.001919926	676	1	chr2	180370491	180385885	1703	-	B230312C02Rik	lincRNA	ENSMUST00000145549.1	-	RIKEN cDNA B230312C02 gene [Source:MGI Symbol;Acc:MGI:2444130]	-	-	-	-	-	-	-
-1.347339893	2.90E-11	9.53E-09	116	1	chr13	75869537	75943925	4980	-	Rhobtb3	protein_coding	ENSMUST00000022078.11;ENSMUST00000109606.2;ENSMUST00000123353.1;ENSMUST00000220939.1;ENSMUST00000222923.1	73296	Rho-related BTB domain containing 3 [Source:MGI Symbol;Acc:MGI:1920546]	GO:0005794 // GO:0005886 // GO:0005737 // GO:0005938 // GO:0005829 // GO:0043231 // GO:0031410 // GO:0005856 // GO:0042995	Golgi apparatus // plasma membrane // cytoplasm // cell cortex // cytosol // intracellular membrane-bounded organelle // cytoplasmic vesicle // cytoskeleton // cell projection	GO:0005515 // GO:0005525 // GO:0003924 // GO:0016887 // GO:0017137 // GO:0016787 // GO:0000166 // GO:0005524 // GO:0019901	protein binding // GTP binding // GTPase activity // ATPase activity // Rab GTPase binding // hydrolase activity // nucleotide binding // ATP binding // protein kinase binding	GO:0016192 // GO:0007163 // GO:0030036 // GO:0007015 // GO:0008360 // GO:0008045 // GO:0008584 // GO:0043652 // GO:0032956 // GO:0042147 // GO:0007266 // GO:0030865	vesicle-mediated transport // establishment or maintenance of cell polarity // actin cytoskeleton organization // actin filament organization // regulation of cell shape // motor neuron axon guidance // male gonad development // engulfment of apoptotic cell // regulation of actin cytoskeleton organization // retrograde transport, endosome to Golgi // Rho protein signal transduction // cortical cy…	-
-1.346586483	2.14E-07	2.56E-05	321	1	chr2	176892509	176927809	5159	-	Gm14296	protein_coding	ENSMUST00000099007.2;ENSMUST00000108931.2;ENSMUST00000125090.7;ENSMUST00000134982.7;ENSMUST00000135176.1	102639598	predicted gene 14296 [Source:MGI Symbol;Acc:MGI:3708667]	GO:0005575	cellular_component	GO:0003676 // GO:0046872 // GO:0003674	nucleic acid binding // metal ion binding // molecular_function	GO:0006355 // GO:0008150	regulation of transcription, DNA-templated // biological_process	-
-1.345212449	3.70E-13	1.65E-10	86	1	chr7	126861972	126865377	2766	+	Hirip3	protein_coding	ENSMUST00000037248.9;ENSMUST00000129746.1;ENSMUST00000132808.1;ENSMUST00000138793.1;ENSMUST00000146120.1;ENSMUST00000150942.1;ENSMUST00000205512.1	233876	HIRA interacting protein 3 [Source:MGI Symbol;Acc:MGI:2142364]	GO:0005634 // GO:0005654 // GO:0005730	nucleus // nucleoplasm // nucleolus	GO:0003674	molecular_function	GO:0008150	biological_process	-
-1.328029343	0.000216117	0.008652467	956	1	chr7	126699773	126707787	1747	-	Coro1a	protein_coding	ENSMUST00000032949.13;ENSMUST00000106364.7;ENSMUST00000123511.7;ENSMUST00000126193.1;ENSMUST00000131415.7;ENSMUST00000133718.7;ENSMUST00000135087.7;ENSMUST00000140896.1;ENSMUST00000173108.7;ENSMUST00000173116.1;ENSMUST00000174579.1;ENSMUST00000205515.1	12721	coronin, actin binding protein 1A [Source:MGI Symbol;Acc:MGI:1345961]	GO:0016020 // GO:0001772 // GO:0032991 // GO:0005737 // GO:0005886 // GO:0031410 // GO:0005829 // GO:0005856 // GO:0045202 // GO:0005911 // GO:0030027 // GO:0005938 // GO:0098978 // GO:0030424 // GO:0005769 // GO:0030864 // GO:0015629 // GO:0045335 // GO:0031252 // GO:0005884 // GO:0032426 // GO:0001891 // GO:0030670	membrane // immunological synapse // protein-containing complex // cytoplasm // plasma membrane // cytoplasmic vesicle // cytosol // cytoskeleton // cell-cell junction // lamellipodium // cell cortex // glutamatergic synapse // axon // early endosome // cortical actin cytoskeleton // phagocytic vesicle // cell leading edge // actin filament // stereocilium tip // phagocytic cup // phagocytic vesi…	GO:0005515 // GO:0051015 // GO:0003779 // GO:0042802 // GO:0042803 // GO:0008022 // GO:0003785 // GO:0008092 // GO:0043548 // GO:0032036	protein binding // actin filament binding // actin binding // identical protein binding // protein homodimerization activity // protein C-terminus binding // actin monomer binding // cytoskeletal protein binding // phosphatidylinositol 3-kinase binding // myosin heavy chain binding	GO:0030595 // GO:0001845 // GO:0048873 // GO:0007015 // GO:0016477 // GO:0038180 // GO:0030833 // GO:0043029 // GO:0032956 // GO:0006816 // GO:0043524 // GO:0008360 // GO:0006909 // GO:0043320 // GO:0030335 // GO:0034097 // GO:0030036 // GO:0031589 // GO:0050918 // GO:0071353 // GO:0051279 // GO:0050870 // GO:0042102 // GO:0008064 // GO:0031339 // GO:0032796 // GO:0051126 // GO:0061502	leukocyte chemotaxis // phagolysosome assembly // homeostasis of number of cells within a tissue // actin filament organization // cell migration // nerve growth factor signaling pathway // regulation of actin filament polymerization // T cell homeostasis // regulation of actin cytoskeleton organization // calcium ion transport // negative regulation of neuron apoptotic process // regulation of c…	Phagosome // Tuberculosis
-1.327412788	3.76E-05	0.002098599	686	1	chr10	117277331	117282321	1316	-	Lyz2	protein_coding	ENSMUST00000092163.8	17105	lysozyme 2 [Source:MGI Symbol;Acc:MGI:96897]	GO:0005615 // GO:0005737 // GO:0005576 // GO:0030141 // GO:0005902 // GO:0005788 // GO:0005795 // GO:0000137 // GO:0030140 // GO:0048237	extracellular space // cytoplasm // extracellular region // secretory granule // microvillus // endoplasmic reticulum lumen // Golgi stack // Golgi cis cisterna // trans-Golgi network transport vesicle // rough endoplasmic reticulum lumen	GO:0003796 // GO:0016787 // GO:0003824 // GO:0016798 // GO:0042802	lysozyme activity // hydrolase activity // catalytic activity // hydrolase activity, acting on glycosyl bonds // identical protein binding	GO:0042742 // GO:0008152 // GO:0019835 // GO:0050830 // GO:0050829	defense response to bacterium // metabolic process // cytolysis // defense response to Gram-positive bacterium // defense response to Gram-negative bacterium	Salivary secretion
-1.327150636	2.40E-05	0.001436488	641	1	chr4	107801869	107876840	7391	+	Lrp8	protein_coding	ENSMUST00000030356.9;ENSMUST00000106731.3;ENSMUST00000106732.9;ENSMUST00000106733.9;ENSMUST00000123140.7;ENSMUST00000126573.7;ENSMUST00000135022.2;ENSMUST00000135591.1;ENSMUST00000143601.7;ENSMUST00000145832.1;ENSMUST00000146552.8;ENSMUST00000147319.7;ENSMUST00000238207.1;ENSMUST00000238255.1;ENSMUST00000238304.1;ENSMUST00000238405.1;ENSMUST00000238421.1;ENSMUST00000238569.1;ENSMUST00000238570.1;…	16975	low density lipoprotein receptor-related protein 8, apolipoprotein e receptor [Source:MGI Symbol;Acc:MGI:1340044]	GO:0016020 // GO:0016021 // GO:0005875 // GO:0005901 // GO:0014069 // GO:0030424 // GO:0030425 // GO:0043025 // GO:0043235 // GO:0005615 // GO:0005886 // GO:0009986 // GO:0005576	membrane // integral component of membrane // microtubule associated complex // caveola // postsynaptic density // axon // dendrite // neuronal cell body // receptor complex // extracellular space // plasma membrane // cell surface // extracellular region	GO:0005515 // GO:0005509 // GO:0008035 // GO:0019894 // GO:0030229 // GO:0047485 // GO:0001540 // GO:0048306 // GO:0005041 // GO:0038025 // GO:0034185	protein binding // calcium ion binding // high-density lipoprotein particle binding // kinesin binding // very-low-density lipoprotein particle receptor activity // protein N-terminus binding // amyloid-beta binding // calcium-dependent protein binding // reelin receptor activity // apolipoprotein binding	GO:0006897 // GO:0021987 // GO:0042493 // GO:0071363 // GO:0071397 // GO:0045860 // GO:0061098 // GO:0021766 // GO:0042981 // GO:0045088 // GO:0050731 // GO:0021819 // GO:0021517 // GO:0061003 // GO:0038026 // GO:0048813 // GO:1900006 // GO:0032793 // GO:0050804 // GO:0007268 // GO:0021541	endocytosis // cerebral cortex development // response to drug // cellular response to growth factor stimulus // cellular response to cholesterol // positive regulation of protein kinase activity // positive regulation of protein tyrosine kinase activity // hippocampus development // regulation of apoptotic process // regulation of innate immune response // positive regulation of peptidyl-tyrosin…	-
-1.321970346	0.001010269	0.029121448	1329	1	chr17	22424222	22456689	2935	+	Zfp946	protein_coding	ENSMUST00000088763.12;ENSMUST00000120222.7;ENSMUST00000141831.7;ENSMUST00000167740.1	74149	zinc finger protein 946 [Source:MGI Symbol;Acc:MGI:1921399]	GO:0005575	cellular_component	GO:0003676 // GO:0046872 // GO:0003674	nucleic acid binding // metal ion binding // molecular_function	GO:0006355 // GO:0008150	regulation of transcription, DNA-templated // biological_process	Herpes simplex virus 1 infection
-1.31680183	0.000301208	0.011323824	1019	1	chr4	155839680	155844088	2203	+	Mxra8	protein_coding	ENSMUST00000030947.3;ENSMUST00000126487.1;ENSMUST00000132142.1;ENSMUST00000133592.1;ENSMUST00000141766.7;ENSMUST00000141883.7;ENSMUST00000143886.1	74761	matrix-remodelling associated 8 [Source:MGI Symbol;Acc:MGI:1922011]	GO:0016021 // GO:0016020 // GO:0005886 // GO:0005634 // GO:0005737 // GO:0030054 // GO:0042995 // GO:0009986 // GO:0060170 // GO:0005923	integral component of membrane // plasma membrane // nucleus // cytoplasm // cell junction // cell projection // cell surface // ciliary membrane // bicellular tight junction	GO:0003674	molecular_function	GO:0007155 // GO:0008150 // GO:0060857	cell adhesion // biological_process // establishment of glial blood-brain barrier	-
-1.310128801	2.64E-09	5.21E-07	194	1	chr3	119718742	119784466	4047	-	Ptbp2	protein_coding	ENSMUST00000029780.11;ENSMUST00000195902.1;ENSMUST00000196066.1;ENSMUST00000196203.1;ENSMUST00000196343.1;ENSMUST00000197387.4;ENSMUST00000197464.4;ENSMUST00000197833.4;ENSMUST00000198399.4;ENSMUST00000198403.1;ENSMUST00000198733.1;ENSMUST00000199026.4;ENSMUST00000200097.4	56195	polypyrimidine tract binding protein 2 [Source:MGI Symbol;Acc:MGI:1860489]	GO:0005634 // GO:0030426 // GO:0043025 // GO:0005681	nucleus // growth cone // neuronal cell body // spliceosomal complex	GO:0003723 // GO:0003676 // GO:0005515 // GO:0003729	RNA binding // nucleic acid binding // protein binding // mRNA binding	GO:0006397 // GO:0008380 // GO:0043484 // GO:0006376 // GO:0006417 // GO:2000177 // GO:0033119 // GO:0021510 // GO:0021549	mRNA processing // RNA splicing // regulation of RNA splicing // mRNA splice site selection // regulation of translation // regulation of neural precursor cell proliferation // negative regulation of RNA splicing // spinal cord development // cerebellum development	-
-1.296026868	6.41E-05	0.003251303	754	1	chr17	49992257	50190674	4029	-	Rftn1	protein_coding	ENSMUST00000044503.13;ENSMUST00000113195.7;ENSMUST00000156094.1	76438	raftlin lipid raft linker 1 [Source:MGI Symbol;Acc:MGI:1923688]	GO:0016020 // GO:0005886 // GO:0032991 // GO:0005737 // GO:0005768 // GO:0005769 // GO:0045121	membrane // plasma membrane // protein-containing complex // cytoplasm // endosome // early endosome // membrane raft	GO:0003725	double-stranded RNA binding	GO:0050852 // GO:0043330 // GO:0034138 // GO:0001765 // GO:0033227 // GO:0050853 // GO:0032620 // GO:0040010 // GO:0002457 // GO:0032596 // GO:1903044	T cell receptor signaling pathway // response to exogenous dsRNA // toll-like receptor 3 signaling pathway // membrane raft assembly // dsRNA transport // B cell receptor signaling pathway // interleukin-17 production // positive regulation of growth rate // T cell antigen processing and presentation // protein transport into membrane raft // protein localization to membrane raft	-
-1.293387913	0.001798534	0.044740293	1540	1	chr9	108096022	108190384	15938	-	Bsn	protein_coding	ENSMUST00000035208.13;ENSMUST00000124763.1	12217	bassoon [Source:MGI Symbol;Acc:MGI:1277955]	GO:0045202 // GO:0048786 // GO:0016020 // GO:0005737 // GO:0030054 // GO:0031410 // GO:0005856 // GO:0042995 // GO:0014069 // GO:0098978 // GO:0008021 // GO:0030424 // GO:0098982 // GO:0043025 // GO:0005802 // GO:0060076 // GO:0098793 // GO:0030672 // GO:0098685 // GO:0097060 // GO:0030425 // GO:0060077 // GO:0019898 // GO:0005798 // GO:0044306 // GO:0098831 // GO:0097470 // GO:0098686 // GO:1990…	synapse // presynaptic active zone // membrane // cytoplasm // cell junction // cytoplasmic vesicle // cytoskeleton // cell projection // postsynaptic density // glutamatergic synapse // synaptic vesicle // axon // GABA-ergic synapse // neuronal cell body // trans-Golgi network // excitatory synapse // presynapse // synaptic vesicle membrane // Schaffer collateral - CA1 synapse // synaptic membra…	GO:0046872 // GO:0005515 // GO:0045503 // GO:0001222 // GO:0098882	metal ion binding // protein binding // dynein light chain binding // transcription corepressor binding // structural constituent of presynaptic active zone	GO:0007416 // GO:0050808 // GO:1904071 // GO:0008090 // GO:0008088 // GO:1904666 // GO:0035418 // GO:0048790 // GO:0098693 // GO:0099526	synapse assembly // synapse organization // presynaptic active zone assembly // retrograde axonal transport // axo-dendritic transport // regulation of ubiquitin protein ligase activity // protein localization to synapse // maintenance of presynaptic active zone structure // regulation of synaptic vesicle cycle // presynapse to nucleus signaling pathway	-
-1.291716638	0.001811094	0.045023483	1541	1	chr3	75647446	75655731	1026	-	Platr10	lincRNA	ENSMUST00000190602.1;ENSMUST00000191479.1	-	pluripotency associated transcript 10 [Source:MGI Symbol;Acc:MGI:1916443]	-	-	-	-	-	-	-
-1.290313001	0.000537813	0.017685058	1165	1	chr4	116551740	116552627	751	+	Gm12953	antisense	ENSMUST00000138426.1	-	predicted gene 12953 [Source:MGI Symbol;Acc:MGI:3649497]	-	-	-	-	-	-	-
-1.286200797	1.73E-17	1.61E-14	41	1	chr15	76668225	76669948	1365	-	Foxh1	protein_coding	ENSMUST00000037824.5;ENSMUST00000230207.1	14106	forkhead box H1 [Source:MGI Symbol;Acc:MGI:1347465]	GO:0005634 // GO:0000790 // GO:0005667 // GO:0032444	nucleus // nuclear chromatin // transcription factor complex // activin responsive factor complex	GO:0003700 // GO:0043565 // GO:0003677 // GO:0005515 // GO:0001228 // GO:0019904 // GO:0046332 // GO:0043425 // GO:0050681 // GO:0070410 // GO:0070412 // GO:0044212	DNA-binding transcription factor activity // sequence-specific DNA binding // protein binding // DNA-binding transcription activator activity, RNA polymerase II-specific // protein domain specific binding // SMAD binding // bHLH transcription factor binding // androgen receptor binding // co-SMAD binding // R-SMAD binding // transcription regulatory region DNA binding	GO:0006355 // GO:0003151 // GO:0045944 // GO:0007179 // GO:0045893 // GO:0071345 // GO:0000122 // GO:0006357 // GO:0009952 // GO:0007368 // GO:0035909 // GO:0060766 // GO:0033147 // GO:0043433 // GO:0001947 // GO:0035054 // GO:0048318 // GO:0003139 // GO:0003215 // GO:0003222	regulation of transcription, DNA-templated // outflow tract morphogenesis // positive regulation of transcription by RNA polymerase II // transforming growth factor beta receptor signaling pathway // positive regulation of transcription, DNA-templated // cellular response to cytokine stimulus // negative regulation of transcription by RNA polymerase II // anterior/posterior pattern specification …	-
-1.277425389	5.54E-06	0.000422078	503	1	chrX	81070698	81097872	4007	+	Tmem47	protein_coding	ENSMUST00000026760.2;ENSMUST00000150052.1;ENSMUST00000171953.7	192216	transmembrane protein 47 [Source:MGI Symbol;Acc:MGI:2177570]	GO:0016020 // GO:0016021 // GO:0005886 // GO:0030054 // GO:0005911 // GO:0005912	membrane // integral component of membrane // plasma membrane // cell junction // cell-cell junction // adherens junction	GO:0005515	protein binding	-	-	-
-1.275939453	4.01E-06	0.000325704	472	1	chrX	35888832	36076562	6665	+	Dock11	protein_coding	ENSMUST00000033419.12;ENSMUST00000115264.1;ENSMUST00000115266.7;ENSMUST00000140175.1;ENSMUST00000145757.1	75974	dedicator of cytokinesis 11 [Source:MGI Symbol;Acc:MGI:1923224]	GO:0005575	cellular_component	GO:0005085 // GO:0017048 // GO:0005089	guanyl-nucleotide exchange factor activity // Rho GTPase binding // Rho guanyl-nucleotide exchange factor activity	GO:0007264 // GO:0043547 // GO:0001782 // GO:0002315 // GO:0051491	small GTPase mediated signal transduction // positive regulation of GTPase activity // B cell homeostasis // marginal zone B cell differentiation // positive regulation of filopodium assembly	-
-1.274817287	3.20E-07	3.67E-05	334	1	chr7	59307924	59975759	6861	-	Snhg14	processed_transcript	ENSMUST00000185272.1;ENSMUST00000185693.6;ENSMUST00000185815.1;ENSMUST00000185890.6;ENSMUST00000186345.1;ENSMUST00000187666.1;ENSMUST00000188162.1;ENSMUST00000188262.1;ENSMUST00000188976.1;ENSMUST00000189408.1;ENSMUST00000189581.6;ENSMUST00000189653.1;ENSMUST00000190666.1;ENSMUST00000191191.1;ENSMUST00000193102.1	-	small nucleolar RNA host gene 14 [Source:MGI Symbol;Acc:MGI:1289201]	-	-	-	-	-	-	-
-1.274586447	2.39E-23	4.81E-20	19	1	chr10	37133375	37138920	4048	-	Marcks	protein_coding	ENSMUST00000092584.5	17118	myristoylated alanine rich protein kinase C substrate [Source:MGI Symbol;Acc:MGI:96907]	GO:0016020 // GO:0005737 // GO:0005856 // GO:0005813 // GO:0005938 // GO:0032432 // GO:0042585	membrane // cytoplasm // cytoskeleton // centrosome // cell cortex // actin filament bundle // germinal vesicle	GO:0005516 // GO:0003779 // GO:0005080 // GO:0042802 // GO:0051015	calmodulin binding // actin binding // protein kinase C binding // identical protein binding // actin filament binding	GO:0051017 // GO:0051764	actin filament bundle assembly // actin crosslink formation	Fc gamma R-mediated phagocytosis // MicroRNAs in cancer
-1.27067881	1.31E-07	1.64E-05	306	1	chr17	57080066	57087782	2228	-	Tubb4a	protein_coding	ENSMUST00000071135.5	22153	tubulin, beta 4A class IVA [Source:MGI Symbol;Acc:MGI:107848]	GO:0005874 // GO:0005737 // GO:0005856 // GO:0043025 // GO:0005930 // GO:0005929 // GO:0042995 // GO:0043209 // GO:0033269	microtubule // cytoplasm // cytoskeleton // neuronal cell body // axoneme // cilium // cell projection // myelin sheath // internode region of axon	GO:0005525 // GO:0003924 // GO:0005200 // GO:0000166 // GO:0005509	GTP binding // GTPase activity // structural constituent of cytoskeleton // nucleotide binding // calcium ion binding	GO:0007017 // GO:0000226 // GO:0030030 // GO:0000278 // GO:0031115	microtubule-based process // microtubule cytoskeleton organization // cell projection organization // mitotic cell cycle // negative regulation of microtubule polymerization	Phagosome // Gap junction // Alzheimer disease // Parkinson disease // Huntington disease
-1.265466306	0.00130103	0.035124155	1419	1	chr16	32142785	32165594	3577	-	Nrros	protein_coding	ENSMUST00000099991.10;ENSMUST00000115163.3;ENSMUST00000115165.9;ENSMUST00000126869.1;ENSMUST00000130410.7;ENSMUST00000136809.1;ENSMUST00000143682.7;ENSMUST00000144345.1;ENSMUST00000150250.1;ENSMUST00000231836.1	224109	negative regulator of reactive oxygen species [Source:MGI Symbol;Acc:MGI:2445095]	GO:0016020 // GO:0016021 // GO:0005886 // GO:0009986 // GO:0005783 // GO:0005789 // GO:0005576	membrane // integral component of membrane // plasma membrane // cell surface // endoplasmic reticulum // endoplasmic reticulum membrane // extracellular region	GO:0005515 // GO:0050431 // GO:0019838	protein binding // transforming growth factor beta binding // growth factor binding	GO:0006955 // GO:0006954 // GO:0006801 // GO:0007179 // GO:0030433 // GO:0014005 // GO:0035583 // GO:0036364	immune response // inflammatory response // superoxide metabolic process // transforming growth factor beta receptor signaling pathway // ubiquitin-dependent ERAD pathway // microglia development // sequestering of TGFbeta in extracellular matrix // transforming growth factor beta1 activation	-
-1.26145827	1.28E-05	0.000857529	574	1	chr11	24078056	24174123	5989	+	Bcl11a	protein_coding	ENSMUST00000000881.12;ENSMUST00000109514.7;ENSMUST00000109516.7;ENSMUST00000118955.1;ENSMUST00000124148.1;ENSMUST00000127494.1	14025	B cell CLL/lymphoma 11A (zinc finger protein) [Source:MGI Symbol;Acc:MGI:106190]	GO:0005634 // GO:0005654 // GO:0005737 // GO:0014069 // GO:0016604	nucleus // nucleoplasm // cytoplasm // postsynaptic density // nuclear body	GO:0003676 // GO:0046872 // GO:0003700 // GO:0043565 // GO:0046982 // GO:0005515 // GO:0000978 // GO:0019901 // GO:0001227 // GO:0003714	nucleic acid binding // metal ion binding // DNA-binding transcription factor activity // sequence-specific DNA binding // protein heterodimerization activity // protein binding // RNA polymerase II cis-regulatory region sequence-specific DNA binding // protein kinase binding // DNA-binding transcription repressor activity, RNA polymerase II-specific // transcription corepressor activity	GO:0006355 // GO:0000122 // GO:0010628 // GO:0010629 // GO:0007275 // GO:0010976 // GO:0030183 // GO:0030217 // GO:0050773 // GO:0010977 // GO:2000171 // GO:0016925 // GO:0048672 // GO:2000173 // GO:0048671 // GO:1903860 // GO:1904800 // GO:1905232	regulation of transcription, DNA-templated // negative regulation of transcription by RNA polymerase II // positive regulation of gene expression // negative regulation of gene expression // multicellular organism development // positive regulation of neuron projection development // B cell differentiation // T cell differentiation // regulation of dendrite development // negative regulation of n…	-
-1.258130224	9.03E-13	3.80E-10	91	1	chr11	78188430	78192193	1685	+	Rab34	protein_coding	ENSMUST00000002128.13;ENSMUST00000056241.11;ENSMUST00000108322.8;ENSMUST00000126864.1;ENSMUST00000148603.1;ENSMUST00000150941.7;ENSMUST00000154542.1;ENSMUST00000156435.1;ENSMUST00000207728.1	19376	RAB34, member RAS oncogene family [Source:MGI Symbol;Acc:MGI:104606]	-	-	GO:0005525 // GO:0003924	GTP binding // GTPase activity	-	-	-
-1.257741647	0.000227999	0.009060591	964	1	chr11	82978390	82991830	5769	-	Slfn9	protein_coding	ENSMUST00000038211.12;ENSMUST00000092840.10;ENSMUST00000138797.1	237886	schlafen 9 [Source:MGI Symbol;Acc:MGI:2445121]	GO:0005634 // GO:0005737	nucleus // cytoplasm	GO:0046872 // GO:0016787 // GO:0000166 // GO:0005524 // GO:0004518 // GO:0008270 // GO:0004519 // GO:0000049 // GO:0004521	metal ion binding // hydrolase activity // nucleotide binding // ATP binding // nuclease activity // zinc ion binding // endonuclease activity // tRNA binding // endoribonuclease activity	GO:0090305 // GO:0051607 // GO:0090502	nucleic acid phosphodiester bond hydrolysis // defense response to virus // RNA phosphodiester bond hydrolysis, endonucleolytic	-
-1.256552966	0.00021605	0.008652467	955	1	chr2	176798612	176811223	2505	+	Gm14295	protein_coding	ENSMUST00000118012.8;ENSMUST00000132883.7;ENSMUST00000179435.1	100039123	predicted gene 14295 [Source:MGI Symbol;Acc:MGI:3709624]	GO:0005575	cellular_component	GO:0003676 // GO:0003674 // GO:0046872	nucleic acid binding // molecular_function // metal ion binding	GO:0006355 // GO:0008150	regulation of transcription, DNA-templated // biological_process	-
-1.251924655	0.000748784	0.02294814	1250	1	chr7	122288751	122634402	3328	+	Prkcb	protein_coding	ENSMUST00000064921.4;ENSMUST00000064989.11;ENSMUST00000127910.1;ENSMUST00000131167.7;ENSMUST00000143692.7;ENSMUST00000149583.1;ENSMUST00000205550.1;ENSMUST00000206495.1	18751	protein kinase C, beta [Source:MGI Symbol;Acc:MGI:97596]	GO:0005623 // GO:0016020 // GO:0005634 // GO:0005654 // GO:0005829 // GO:0005737 // GO:0005886 // GO:0005813 // GO:0031526 // GO:0099523 // GO:0044305 // GO:0008091	cell // membrane // nucleus // nucleoplasm // cytosol // cytoplasm // plasma membrane // centrosome // brush border membrane // presynaptic cytosol // calyx of Held // spectrin	GO:0004672 // GO:0005524 // GO:0016740 // GO:0008270 // GO:0046872 // GO:0005515 // GO:0000166 // GO:0003682 // GO:0004674 // GO:0016301 // GO:0042393 // GO:0030374 // GO:0004697 // GO:0004698 // GO:0050681 // GO:0005080 // GO:0005246 // GO:0035403	protein kinase activity // ATP binding // transferase activity // zinc ion binding // metal ion binding // protein binding // nucleotide binding // chromatin binding // protein serine/threonine kinase activity // histone binding // nuclear receptor transcription coactivator activity // protein kinase C activity // calcium-dependent protein kinase C activity // androgen receptor binding // protein…	GO:0006468 // GO:0035556 // GO:0016310 // GO:0002376 // GO:0042493 // GO:0006325 // GO:1903508 // GO:0006915 // GO:0006357 // GO:0006874 // GO:0002250 // GO:0046627 // GO:0006816 // GO:2000300 // GO:0040008 // GO:0043123 // GO:0051092 // GO:0042113 // GO:0045766 // GO:0018105 // GO:0014059 // GO:0050853 // GO:0010827 // GO:0050861 // GO:0071322 // GO:0030949 // GO:0099171 // GO:0035408 // GO:0010…	protein phosphorylation // intracellular signal transduction // immune system process // response to drug // chromatin organization // positive regulation of nucleic acid-templated transcription // apoptotic process // regulation of transcription by RNA polymerase II // cellular calcium ion homeostasis // adaptive immune response // negative regulation of insulin receptor signaling pathway // cal…	EGFR tyrosine kinase inhibitor resistance // MAPK signaling pathway // ErbB signaling pathway // Ras signaling pathway // Rap1 signaling pathway // Calcium signaling pathway // Chemokine signaling pathway // NF-kappa B signaling pathway // HIF-1 signaling pathway // Phosphatidylinositol signaling system // Sphingolipid signaling pathway // mTOR signaling pathway // Vascular smooth muscle contract…
-1.249009672	2.89E-08	4.42E-06	251	1	chr4	82881751	82885148	1739	-	Cer1	protein_coding	ENSMUST00000048430.3	12622	cerberus 1, DAN family BMP antagonist [Source:MGI Symbol;Acc:MGI:1201414]	GO:0005615 // GO:0005576	extracellular space // extracellular region	GO:0005125 // GO:0016015 // GO:0036122 // GO:0042803	cytokine activity // morphogen activity // BMP binding // protein homodimerization activity	GO:0007165 // GO:0007399 // GO:0009952 // GO:0008285 // GO:0030282 // GO:0032926 // GO:0035582 // GO:0048263 // GO:0071773 // GO:2000381 // GO:0007369 // GO:0030514 // GO:0001657 // GO:0009948 // GO:0023019 // GO:0042074 // GO:0003419 // GO:0061371 // GO:1900176	signal transduction // nervous system development // anterior/posterior pattern specification // negative regulation of cell population proliferation // bone mineralization // negative regulation of activin receptor signaling pathway // sequestering of BMP in extracellular matrix // determination of dorsal identity // cellular response to BMP stimulus // negative regulation of mesoderm developmen…	Wnt signaling pathway
-1.245148595	0.000115636	0.005342954	829	1	chr7	74275419	74554780	4589	-	Slco3a1	protein_coding	ENSMUST00000026897.13;ENSMUST00000098371.8;ENSMUST00000107453.7;ENSMUST00000129292.1;ENSMUST00000134539.1;ENSMUST00000136389.1;ENSMUST00000138099.1;ENSMUST00000142175.1	108116	solute carrier organic anion transporter family, member 3a1 [Source:MGI Symbol;Acc:MGI:1351867]	GO:0016020 // GO:0016021 // GO:0005886 // GO:0005887	membrane // integral component of membrane // plasma membrane // integral component of plasma membrane	GO:0005515 // GO:0015347	protein binding // sodium-independent organic anion transmembrane transporter activity	GO:0055085 // GO:0006811 // GO:0043252 // GO:0051092 // GO:0001934 // GO:0015732	transmembrane transport // ion transport // sodium-independent organic anion transport // positive regulation of NF-kappaB transcription factor activity // positive regulation of protein phosphorylation // prostaglandin transport	-
-1.242946196	0.0017642	0.044086597	1533	1	chr2	115863064	116065839	5498	-	Meis2	protein_coding	ENSMUST00000028639.12;ENSMUST00000074285.7;ENSMUST00000102538.10;ENSMUST00000110906.8;ENSMUST00000110907.7;ENSMUST00000110908.8;ENSMUST00000118654.7;ENSMUST00000120995.7;ENSMUST00000133990.3;ENSMUST00000134314.7;ENSMUST00000135543.2;ENSMUST00000138526.1;ENSMUST00000140461.8;ENSMUST00000149217.7;ENSMUST00000150477.2;ENSMUST00000151279.7;ENSMUST00000154671.7;ENSMUST00000177493.7;ENSMUST00000189640.6	17536	Meis homeobox 2 [Source:MGI Symbol;Acc:MGI:108564]	GO:0005634 // GO:0005737 // GO:0048471	nucleus // cytoplasm // perinuclear region of cytoplasm	GO:0003677 // GO:0000978 // GO:0001228 // GO:0043565 // GO:0003712 // GO:0008134	DNA binding // RNA polymerase II cis-regulatory region sequence-specific DNA binding // DNA-binding transcription activator activity, RNA polymerase II-specific // transcription coregulator activity // transcription factor binding	GO:0006355 // GO:0007275 // GO:0045944 // GO:0008542 // GO:0001654 // GO:0045931 // GO:0045638 // GO:0110024 // GO:0009612 // GO:0031016 // GO:0070848	regulation of transcription, DNA-templated // multicellular organism development // positive regulation of transcription by RNA polymerase II // visual learning // eye development // positive regulation of mitotic cell cycle // negative regulation of myeloid cell differentiation // positive regulation of cardiac muscle myoblast proliferation // response to mechanical stimulus // pancreas developm…	-
-1.238847588	3.92E-09	7.51E-07	199	1	chr18	73928486	74065359	4828	-	Mapk4	protein_coding	ENSMUST00000091851.9;ENSMUST00000159162.1;ENSMUST00000160601.1;ENSMUST00000162863.7	225724	mitogen-activated protein kinase 4 [Source:MGI Symbol;Acc:MGI:2444559]	GO:0005634 // GO:0005737	nucleus // cytoplasm	GO:0004672 // GO:0005524 // GO:0000166 // GO:0004674 // GO:0004707 // GO:0016740 // GO:0016301 // GO:0042803 // GO:0019901 // GO:0046982	protein kinase activity // ATP binding // nucleotide binding // protein serine/threonine kinase activity // MAP kinase activity // transferase activity // protein homodimerization activity // protein kinase binding // protein heterodimerization activity	GO:0006468 // GO:0000165 // GO:0035556 // GO:0016310 // GO:0007049 // GO:0010468 // GO:0071310	protein phosphorylation // MAPK cascade // intracellular signal transduction // cell cycle // regulation of gene expression // cellular response to organic substance	IL-17 signaling pathway
-1.226787936	0.001619053	0.041515603	1494	1	chr18	25477632	25754157	3995	-	Celf4	protein_coding	ENSMUST00000025117.13;ENSMUST00000115816.2;ENSMUST00000223704.1;ENSMUST00000224028.1;ENSMUST00000224143.1;ENSMUST00000224553.1;ENSMUST00000225477.1;ENSMUST00000225528.1;ENSMUST00000225927.1;ENSMUST00000226091.1	108013	CUGBP, Elav-like family member 4 [Source:MGI Symbol;Acc:MGI:1932407]	GO:0005634 // GO:0005654 // GO:0005737 // GO:1990904	nucleus // nucleoplasm // cytoplasm // ribonucleoprotein complex	GO:0003723 // GO:0003676 // GO:0003729 // GO:0042835 // GO:0036002	RNA binding // nucleic acid binding // mRNA binding // BRE binding // pre-mRNA binding	GO:0006397 // GO:0008380 // GO:0001701 // GO:0000381 // GO:0006376 // GO:0048025 // GO:0048026 // GO:0090394 // GO:1902866 // GO:0000380	mRNA processing // RNA splicing // in utero embryonic development // regulation of alternative mRNA splicing, via spliceosome // mRNA splice site selection // negative regulation of mRNA splicing, via spliceosome // positive regulation of mRNA splicing, via spliceosome // negative regulation of excitatory postsynaptic potential // regulation of retina development in camera-type eye	-
-1.222302939	1.82E-13	8.31E-11	84	1	chr14	26203369	26207041	1447	-	Tmem254b	protein_coding	ENSMUST00000022418.14;ENSMUST00000100806.5;ENSMUST00000183976.1;ENSMUST00000184797.1	100039257	transmembrane protein 254b [Source:MGI Symbol;Acc:MGI:3710397]	GO:0016020 // GO:0016021 // GO:0005575	membrane // integral component of membrane // cellular_component	GO:0003674	molecular_function	GO:0008150	biological_process	-
-1.21856878	0.000453498	0.015558377	1115	1	chr11	119228572	119265238	4979	+	Ccdc40	protein_coding	ENSMUST00000053440.7;ENSMUST00000125724.1;ENSMUST00000126652.1;ENSMUST00000133788.7;ENSMUST00000143066.1;ENSMUST00000155683.1;ENSMUST00000235971.1;ENSMUST00000236813.1	207607	coiled-coil domain containing 40 [Source:MGI Symbol;Acc:MGI:2443893]	GO:0005737 // GO:0042995 // GO:0005930 // GO:0005929 // GO:0031514 // GO:0005576	cytoplasm // cell projection // axoneme // cilium // motile cilium // extracellular region	GO:0003674	molecular_function	GO:0035082 // GO:0030317 // GO:0060271 // GO:0003341 // GO:0007368 // GO:0003351 // GO:0044458 // GO:0030324 // GO:0003356 // GO:0036159 // GO:0061512 // GO:0060287 // GO:0001947 // GO:0071910 // GO:0071907 // GO:0070286 // GO:0035469	axoneme assembly // flagellated sperm motility // cilium assembly // cilium movement // determination of left/right symmetry // epithelial cilium movement involved in extracellular fluid movement // motile cilium assembly // lung development // regulation of cilium beat frequency // inner dynein arm assembly // protein localization to cilium // epithelial cilium movement involved in determination…	-
-1.216827733	7.44E-06	0.000543135	525	1	chr11	31357307	31370074	3982	-	Stc2	protein_coding	ENSMUST00000020546.2;ENSMUST00000134199.1;ENSMUST00000139991.1;ENSMUST00000149467.1;ENSMUST00000152094.1	20856	stanniocalcin 2 [Source:MGI Symbol;Acc:MGI:1316731]	GO:0005576 // GO:0005623 // GO:0005615 // GO:0005794 // GO:0048471 // GO:0005783	extracellular region // extracellular space // Golgi apparatus // perinuclear region of cytoplasm // endoplasmic reticulum	GO:0005179 // GO:0005515 // GO:0042803 // GO:0019899 // GO:0020037	hormone activity // protein binding // protein homodimerization activity // enzyme binding // heme binding	GO:0007165 // GO:0010629 // GO:0055074 // GO:0006979 // GO:0006874 // GO:0034976 // GO:0030968 // GO:2001256 // GO:0040015 // GO:0046885 // GO:2000118 // GO:0007566 // GO:0033280 // GO:0043434 // GO:0046697 // GO:0071456	signal transduction // negative regulation of gene expression // calcium ion homeostasis // response to oxidative stress // cellular calcium ion homeostasis // response to endoplasmic reticulum stress // endoplasmic reticulum unfolded protein response // regulation of store-operated calcium entry // negative regulation of multicellular organism growth // regulation of hormone biosynthetic process…	-
-1.21077768	0.001008408	0.029089692	1328	1	chr7	29158829	29170411	4056	-	Spred3	protein_coding	ENSMUST00000048923.6;ENSMUST00000130390.1;ENSMUST00000207778.1;ENSMUST00000208659.1	101809	sprouty-related EVH1 domain containing 3 [Source:MGI Symbol;Acc:MGI:2142186]	GO:0016020	membrane	-	-	GO:0007275 // GO:0009966	multicellular organism development // regulation of signal transduction	-
-1.201203275	0.0002399	0.009474567	970	1	chr1	38177326	38664955	6010	-	Aff3	protein_coding	ENSMUST00000027250.13;ENSMUST00000039827.13;ENSMUST00000095027.8;ENSMUST00000134963.1;ENSMUST00000136641.2;ENSMUST00000238906.1	16764	AF4/FMR2 family, member 3 [Source:MGI Symbol;Acc:MGI:106927]	GO:0005634 // GO:0005654 // GO:0005829 // GO:0016604 // GO:0008023 // GO:0032783	nucleus // nucleoplasm // cytosol // nuclear body // transcription elongation factor complex // ELL-EAF complex	GO:0003690 // GO:0003677 // GO:0003700	double-stranded DNA binding // DNA-binding transcription factor activity	GO:0034612 // GO:0035116 // GO:0006351 // GO:0010468 // GO:0006355	response to tumor necrosis factor // embryonic hindlimb morphogenesis // transcription, DNA-templated // regulation of gene expression // regulation of transcription, DNA-templated	-
-1.196020044	0.000873695	0.025935171	1290	1	chr8	70882889	70892757	2928	-	Slc5a5	protein_coding	ENSMUST00000000809.2	114479	solute carrier family 5 (sodium iodide symporter), member 5 [Source:MGI Symbol;Acc:MGI:2149330]	GO:0016021 // GO:0016020 // GO:0005634 // GO:0005886	integral component of membrane // nucleus // plasma membrane	GO:0022857 // GO:0008507 // GO:0015111	transmembrane transporter activity // sodium:iodide symporter activity // iodide transmembrane transporter activity	GO:0055085 // GO:0006590 // GO:0015705 // GO:0071320 // GO:0071371 // GO:1904200	transmembrane transport // thyroid hormone generation // iodide transport // cellular response to cAMP // cellular response to gonadotropin stimulus // iodide transmembrane transport	Thyroid hormone synthesis
-1.191160837	8.69E-10	2.03E-07	164	1	chr9	72806874	72917291	9148	+	Prtg	protein_coding	ENSMUST00000055535.8;ENSMUST00000184274.1	235472	protogenin [Source:MGI Symbol;Acc:MGI:2444710]	GO:0016020 // GO:0016021 // GO:0005886 // GO:0030424	membrane // integral component of membrane // plasma membrane // axon	GO:0005515 // GO:0042802 // GO:0038023 // GO:0098632	protein binding // identical protein binding // signaling receptor activity // cell-cell adhesion mediator activity	GO:0007275 // GO:0050768 // GO:0007156 // GO:0007411 // GO:0070593	multicellular organism development // negative regulation of neurogenesis // homophilic cell adhesion via plasma membrane adhesion molecules // axon guidance // dendrite self-avoidance	-
-1.190283967	4.55E-05	0.002459138	709	1	chr13	53109312	53286124	3985	-	Ror2	protein_coding	ENSMUST00000021918.8;ENSMUST00000130235.7;ENSMUST00000149299.1	26564	receptor tyrosine kinase-like orphan receptor 2 [Source:MGI Symbol;Acc:MGI:1347521]	GO:0016020 // GO:0016021 // GO:0005886 // GO:0009986 // GO:0005737 // GO:0005887 // GO:0030425 // GO:0043025 // GO:0043235 // GO:0005874 // GO:0030424	membrane // integral component of membrane // plasma membrane // cell surface // cytoplasm // integral component of plasma membrane // dendrite // neuronal cell body // receptor complex // microtubule // axon	GO:0005524 // GO:0005515 // GO:0004672 // GO:0016740 // GO:0046872 // GO:0000166 // GO:0016301 // GO:0004714 // GO:0017147 // GO:0005109 // GO:0031435	ATP binding // protein binding // protein kinase activity // transferase activity // metal ion binding // nucleotide binding // transmembrane receptor protein tyrosine kinase activity // Wnt-protein binding // frizzled binding // mitogen-activated protein kinase kinase kinase binding	GO:0006468 // GO:0007169 // GO:0007275 // GO:0016055 // GO:0016310 // GO:0018108 // GO:0042472 // GO:0007399 // GO:0008285 // GO:0090090 // GO:0001501 // GO:0001756 // GO:0060071 // GO:0030154 // GO:0042733 // GO:0030335 // GO:0043507 // GO:0048856 // GO:0060828 // GO:0033674 // GO:0001502 // GO:0045165 // GO:0007224 // GO:0007254 // GO:0030509 // GO:0030538 // GO:0051968 // GO:0045893 // GO:0045…	protein phosphorylation // transmembrane receptor protein tyrosine kinase signaling pathway // multicellular organism development // Wnt signaling pathway // peptidyl-tyrosine phosphorylation // inner ear morphogenesis // nervous system development // negative regulation of cell population proliferation // negative regulation of canonical Wnt signaling pathway // skeletal system development // so…	Wnt signaling pathway
-1.183403516	0.000967642	0.028104179	1319	1	chr14	118012790	118052244	3459	-	Dct	protein_coding	ENSMUST00000022725.3;ENSMUST00000227850.1;ENSMUST00000228548.1;ENSMUST00000228925.1	13190	dopachrome tautomerase [Source:MGI Symbol;Acc:MGI:102563]	GO:0016020 // GO:0016021 // GO:0005737 // GO:0005886 // GO:0043231 // GO:0005829 // GO:0042470 // GO:0033162	membrane // integral component of membrane // cytoplasm // plasma membrane // intracellular membrane-bounded organelle // cytosol // melanosome // melanosome membrane	GO:0016491 // GO:0046872 // GO:0016853 // GO:0004167	oxidoreductase activity // metal ion binding // isomerase activity // dopachrome isomerase activity	GO:0055114 // GO:0002052 // GO:0043473 // GO:0048468 // GO:0042438 // GO:0048066 // GO:0006583 // GO:0021847	oxidation-reduction process // positive regulation of neuroblast proliferation // pigmentation // cell development // melanin biosynthetic process // developmental pigmentation // melanin biosynthetic process from tyrosine // ventricular zone neuroblast division	Tyrosine metabolism // Metabolic pathways // Melanogenesis
-1.180007634	9.62E-06	0.000677149	544	1	chr14	60963875	61046490	4051	-	Tnfrsf19	protein_coding	ENSMUST00000111234.9;ENSMUST00000111236.3;ENSMUST00000224371.1;ENSMUST00000225501.1;ENSMUST00000225730.1	29820	tumor necrosis factor receptor superfamily, member 19 [Source:MGI Symbol;Acc:MGI:1352474]	GO:0016020 // GO:0016021 // GO:0005886 // GO:0005576	membrane // integral component of membrane // plasma membrane // extracellular region	GO:0005515 // GO:0038023	protein binding // signaling receptor activity	GO:0043123 // GO:0001942 // GO:0046330	positive regulation of I-kappaB kinase/NF-kappaB signaling // hair follicle development // positive regulation of JNK cascade	Cytokine-cytokine receptor interaction
-1.179209407	4.99E-05	0.002653122	721	1	chr8	64592542	64693054	2117	-	Cpe	protein_coding	ENSMUST00000048967.8;ENSMUST00000210680.1;ENSMUST00000210783.1;ENSMUST00000211312.1	12876	carboxypeptidase E [Source:MGI Symbol;Acc:MGI:101932]	GO:0005615 // GO:0016020 // GO:0005794 // GO:0031410 // GO:0005576 // GO:0030141 // GO:0030425 // GO:0043204 // GO:0043025 // GO:0045121 // GO:0030667 // GO:0030658 // GO:0097060 // GO:0030133 // GO:0031045	extracellular space // membrane // Golgi apparatus // cytoplasmic vesicle // extracellular region // secretory granule // dendrite // perikaryon // neuronal cell body // membrane raft // secretory granule membrane // transport vesicle membrane // synaptic membrane // dense core granule	GO:0008270 // GO:0004181 // GO:0046872 // GO:0016787 // GO:0005515 // GO:0008233 // GO:0008237 // GO:0019904 // GO:0004180 // GO:0050839 // GO:0042043 // GO:0050897	zinc ion binding // metallocarboxypeptidase activity // metal ion binding // hydrolase activity // protein binding // metallopeptidase activity // protein domain specific binding // cell adhesion molecule binding // neurexin family protein binding // cobalt ion binding	GO:0006508 // GO:0016485 // GO:0072657 // GO:0006518 // GO:0016055 // GO:0003214 // GO:0043171 // GO:2000173 // GO:0030070 // GO:0030072 // GO:0033366 // GO:0034230	proteolysis // protein processing // protein localization to membrane // peptide metabolic process // Wnt signaling pathway // cardiac left ventricle morphogenesis // peptide catabolic process // negative regulation of branching morphogenesis of a nerve // insulin processing // peptide hormone secretion // protein localization to secretory granule // enkephalin processing	Type I diabetes mellitus
-1.177671145	6.02E-06	0.000451499	511	1	chr11	120232947	120292296	10726	+	Bahcc1	protein_coding	ENSMUST00000044985.13;ENSMUST00000118987.1;ENSMUST00000122148.7;ENSMUST00000142439.1;ENSMUST00000143667.1	268515	BAH domain and coiled-coil containing 1 [Source:MGI Symbol;Acc:MGI:2679272]	-	-	GO:0003682	chromatin binding	-	-	-
-1.174588405	1.25E-05	0.000845316	567	1	chrX	134717963	134721917	2413	+	Armcx1	protein_coding	ENSMUST00000035748.13;ENSMUST00000051256.9;ENSMUST00000113197.1;ENSMUST00000113198.7;ENSMUST00000113199.7;ENSMUST00000113201.7;ENSMUST00000125684.7;ENSMUST00000129697.1;ENSMUST00000137173.1;ENSMUST00000138421.7	78248	armadillo repeat containing, X-linked 1 [Source:MGI Symbol;Acc:MGI:1925498]	GO:0016020 // GO:0016021 // GO:0005575 // GO:0005739 // GO:0005741	membrane // integral component of membrane // cellular_component // mitochondrion // mitochondrial outer membrane	GO:0005515 // GO:0003674	protein binding // molecular_function	GO:0008150	biological_process	-
-1.172214393	0.001626486	0.041650432	1496	1	chr19	45578254	45660312	2068	-	Fbxw4	protein_coding	ENSMUST00000046869.10;ENSMUST00000159590.1;ENSMUST00000160003.7;ENSMUST00000160018.7;ENSMUST00000160438.2;ENSMUST00000160718.8;ENSMUST00000161039.1;ENSMUST00000161556.1;ENSMUST00000162433.7;ENSMUST00000162879.7	30838	F-box and WD-40 domain protein 4 [Source:MGI Symbol;Acc:MGI:1354698]	GO:0019005	SCF ubiquitin ligase complex	GO:0005515	protein binding	GO:0007275 // GO:0016055 // GO:0031146 // GO:0060173 // GO:0042733 // GO:0051216 // GO:0002053	multicellular organism development // Wnt signaling pathway // SCF-dependent proteasomal ubiquitin-dependent protein catabolic process // limb development // embryonic digit morphogenesis // cartilage development // positive regulation of mesenchymal cell proliferation	-
-1.165743081	0.000333285	0.012206339	1046	1	chr8	71520120	71525711	1820	-	Ccdc194	protein_coding	ENSMUST00000207913.1	619297	coiled-coil domain containing 194 [Source:MGI Symbol;Acc:MGI:3588239]	-	-	-	-	-	-	-
-1.164625754	3.67E-10	9.44E-08	149	1	chr4	141301240	141329384	3913	+	Epha2	protein_coding	ENSMUST00000006614.2;ENSMUST00000131026.1;ENSMUST00000145523.1;ENSMUST00000149002.1	13836	Eph receptor A2 [Source:MGI Symbol;Acc:MGI:95278]	GO:0016021 // GO:0005887 // GO:0016020 // GO:0005886 // GO:0009986 // GO:0030054 // GO:0005925 // GO:0042995 // GO:0030027 // GO:0043005 // GO:0043235 // GO:0070160 // GO:0032587 // GO:0031258 // GO:0031256	integral component of membrane // integral component of plasma membrane // cell surface // cell junction // focal adhesion // cell projection // lamellipodium // neuron projection // receptor complex // tight junction // ruffle membrane // lamellipodium membrane // leading edge membrane	GO:0005524 // GO:0005515 // GO:0004672 // GO:0005003 // GO:0004713 // GO:0016740 // GO:0000166 // GO:0016301 // GO:0004714 // GO:0005005	ATP binding // protein binding // protein kinase activity // ephrin receptor activity // protein tyrosine kinase activity // transferase activity // nucleotide binding // transmembrane receptor protein tyrosine kinase activity // transmembrane-ephrin receptor activity	GO:0006468 // GO:0007169 // GO:0016310 // GO:0007155 // GO:0018108 // GO:0030154 // GO:0006954 // GO:0007275 // GO:0050830 // GO:0016477 // GO:0006915 // GO:0001570 // GO:0016525 // GO:0032682 // GO:0072659 // GO:0048514 // GO:0090630 // GO:0014028 // GO:0030182 // GO:0001525 // GO:0001568 // GO:0051898 // GO:0048870 // GO:0001501 // GO:0021915 // GO:0036342 // GO:0007411 // GO:0043491 // GO:0001…	protein phosphorylation // transmembrane receptor protein tyrosine kinase signaling pathway // cell adhesion // peptidyl-tyrosine phosphorylation // cell differentiation // inflammatory response // multicellular organism development // defense response to Gram-positive bacterium // cell migration // apoptotic process // vasculogenesis // negative regulation of angiogenesis // negative regulation …	MAPK signaling pathway // Ras signaling pathway // Rap1 signaling pathway // PI3K-Akt signaling pathway // Axon guidance
-1.163042346	8.77E-07	8.66E-05	388	1	chr3	62338344	62462221	5638	+	Arhgef26	protein_coding	ENSMUST00000079300.12;ENSMUST00000159746.1;ENSMUST00000161057.1;ENSMUST00000161493.7;ENSMUST00000163008.7;ENSMUST00000192138.1	622434	Rho guanine nucleotide exchange factor (GEF) 26 [Source:MGI Symbol;Acc:MGI:1918053]	GO:0005575	cellular_component	GO:0005515 // GO:0005085 // GO:0003674	protein binding // guanyl-nucleotide exchange factor activity // molecular_function	GO:0001886 // GO:0097178	endothelial cell morphogenesis // ruffle assembly	Bacterial invasion of epithelial cells // Salmonella infection
-1.160020481	4.33E-09	8.04E-07	206	1	chr14	27038941	27107286	8280	+	Il17rd	protein_coding	ENSMUST00000035336.4;ENSMUST00000223942.1;ENSMUST00000225146.1;ENSMUST00000225829.1;ENSMUST00000226105.1	171463	interleukin 17 receptor D [Source:MGI Symbol;Acc:MGI:2159727]	GO:0016020 // GO:0016021 // GO:0000139 // GO:0005794 // GO:0005886 // GO:0005654	membrane // integral component of membrane // Golgi membrane // Golgi apparatus // plasma membrane // nucleoplasm	GO:0003676 // GO:0030368	nucleic acid binding // interleukin-17 receptor activity	GO:0019221	cytokine-mediated signaling pathway	-
-1.158883522	2.04E-07	2.46E-05	318	1	chr2	68210445	68472268	3536	-	Stk39	protein_coding	ENSMUST00000102715.3;ENSMUST00000123781.7;ENSMUST00000126663.7;ENSMUST00000130380.7;ENSMUST00000134442.7;ENSMUST00000139407.1;ENSMUST00000144457.1;ENSMUST00000149581.1	53416	serine/threonine kinase 39 [Source:MGI Symbol;Acc:MGI:1858416]	GO:0005634 // GO:0005654 // GO:0005829 // GO:0005737 // GO:0043231 // GO:0016020 // GO:0016324 // GO:0016323 // GO:0005856 // GO:0019898	nucleus // nucleoplasm // cytosol // cytoplasm // intracellular membrane-bounded organelle // apical plasma membrane // basolateral plasma membrane // cytoskeleton // extrinsic component of membrane	GO:0005524 // GO:0004674 // GO:0004672 // GO:0016740 // GO:0005515 // GO:0000166 // GO:0016301 // GO:0019901	ATP binding // protein serine/threonine kinase activity // protein kinase activity // transferase activity // protein binding // nucleotide binding // protein kinase binding	GO:0006468 // GO:0016310 // GO:0035556 // GO:0000187 // GO:0046777 // GO:0043268 // GO:0010820 // GO:0018105 // GO:0018107 // GO:0023014 // GO:0023016 // GO:0032414 // GO:0038146 // GO:1901017 // GO:1901380 // GO:1905408 // GO:1990869 // GO:2000650 // GO:0050801 // GO:0007346 // GO:0031098 // GO:0032147 // GO:0008217 // GO:0050727 // GO:0071476 // GO:0090188 // GO:0036438	protein phosphorylation // intracellular signal transduction // activation of MAPK activity // protein autophosphorylation // positive regulation of potassium ion transport // positive regulation of T cell chemotaxis // peptidyl-serine phosphorylation // peptidyl-threonine phosphorylation // signal transduction by protein phosphorylation // signal transduction by trans-phosphorylation // positive…	-
-1.158666153	2.08E-06	0.000183196	436	1	chr5	37241940	37292133	3051	+	Crmp1	protein_coding	ENSMUST00000031004.10;ENSMUST00000114158.8;ENSMUST00000200834.1;ENSMUST00000201315.1;ENSMUST00000201453.1;ENSMUST00000201765.2;ENSMUST00000201834.3;ENSMUST00000202377.1;ENSMUST00000202434.3;ENSMUST00000202652.1	12933	collapsin response mediator protein 1 [Source:MGI Symbol;Acc:MGI:107793]	GO:0005737 // GO:0005634 // GO:0005813 // GO:0005829 // GO:0030496 // GO:0005856 // GO:0030426 // GO:0042995 // GO:0030425 // GO:0005815 // GO:0005819 // GO:0043025 // GO:0043204 // GO:0015629	cytoplasm // nucleus // centrosome // cytosol // midbody // cytoskeleton // growth cone // cell projection // dendrite // microtubule organizing center // spindle // neuronal cell body // perikaryon // actin cytoskeleton	GO:0016810 // GO:0016787 // GO:0031005 // GO:0042802 // GO:0016812 // GO:0051219	hydrolase activity, acting on carbon-nitrogen (but not peptide) bonds // filamin binding // identical protein binding // hydrolase activity, acting on carbon-nitrogen (but not peptide) bonds, in cyclic amides // phosphoprotein binding	GO:0030334 // GO:0051017 // GO:0010975 // GO:0048678 // GO:0051491 // GO:0000226 // GO:0007411 // GO:0007399 // GO:0010977 // GO:0048666 // GO:1904530 // GO:0071526	regulation of cell migration // actin filament bundle assembly // regulation of neuron projection development // response to axon injury // positive regulation of filopodium assembly // microtubule cytoskeleton organization // axon guidance // nervous system development // negative regulation of neuron projection development // neuron development // negative regulation of actin filament binding /…	-
-1.157609986	0.001977755	0.048112333	1574	1	chr12	4133103	4213525	5621	+	Adcy3	protein_coding	ENSMUST00000020984.8;ENSMUST00000124505.7;ENSMUST00000127110.1;ENSMUST00000127756.7;ENSMUST00000134680.1;ENSMUST00000150944.1;ENSMUST00000152065.7;ENSMUST00000152792.7	104111	adenylate cyclase 3 [Source:MGI Symbol;Acc:MGI:99675]	GO:0005886 // GO:0016020 // GO:0016021 // GO:0005794 // GO:0005634 // GO:0005737 // GO:0005887 // GO:0042995 // GO:0045121 // GO:0005929	plasma membrane // integral component of membrane // Golgi apparatus // nucleus // cytoplasm // integral component of plasma membrane // cell projection // membrane raft // cilium	GO:0016849 // GO:0004016 // GO:0046872 // GO:0000166 // GO:0005524 // GO:0016829 // GO:0005515 // GO:0005516 // GO:0008294	phosphorus-oxygen lyase activity // adenylate cyclase activity // metal ion binding // nucleotide binding // ATP binding // protein binding // calmodulin binding // calcium- and calmodulin-responsive adenylate cyclase activity	GO:0035556 // GO:0009190 // GO:0006171 // GO:0007608 // GO:0050896 // GO:0008355 // GO:0030317 // GO:0007189 // GO:1904322 // GO:0007190 // GO:0007338 // GO:0007193 // GO:0007340	intracellular signal transduction // cyclic nucleotide biosynthetic process // cAMP biosynthetic process // sensory perception of smell // response to stimulus // olfactory learning // flagellated sperm motility // adenylate cyclase-activating G protein-coupled receptor signaling pathway // cellular response to forskolin // activation of adenylate cyclase activity // single fertilization // adeny…	Purine metabolism // Metabolic pathways // Endocrine resistance // Rap1 signaling pathway // Calcium signaling pathway // cGMP-PKG signaling pathway // cAMP signaling pathway // Chemokine signaling pathway // Phospholipase D signaling pathway // Oocyte meiosis // Longevity regulating pathway // Longevity regulating pathway - multiple species // Adrenergic signaling in cardiomyocytes // Vascular s…
-1.155110486	8.57E-06	0.000614821	534	1	chr11	70657202	70662513	1564	+	Eno3	protein_coding	ENSMUST00000072841.11;ENSMUST00000108548.7;ENSMUST00000126241.7;ENSMUST00000134087.7;ENSMUST00000157027.7;ENSMUST00000170716.7;ENSMUST00000179055.1;ENSMUST00000179738.1	13808	enolase 3, beta muscle [Source:MGI Symbol;Acc:MGI:95395]	GO:0000015 // GO:0005829 // GO:0005737 // GO:0005886 // GO:0016020	phosphopyruvate hydratase complex // cytosol // cytoplasm // plasma membrane	GO:0000287 // GO:0004634 // GO:0046872 // GO:0042802 // GO:0044877 // GO:0016829	magnesium ion binding // phosphopyruvate hydratase activity // metal ion binding // identical protein binding // protein-containing complex binding // lyase activity	GO:0006096 // GO:0007568 // GO:0042493 // GO:0043403	glycolytic process // aging // response to drug // skeletal muscle tissue regeneration	Glycolysis / Gluconeogenesis // Metabolic pathways // Carbon metabolism // Biosynthesis of amino acids // RNA degradation // HIF-1 signaling pathway
-1.154219303	2.02E-09	4.18E-07	185	1	chr17	7170115	7303315	5406	+	Rps6ka2	protein_coding	ENSMUST00000024575.7;ENSMUST00000231530.1;ENSMUST00000232136.1;ENSMUST00000232527.1;ENSMUST00000232617.1	20112	ribosomal protein S6 kinase, polypeptide 2 [Source:MGI Symbol;Acc:MGI:1342290]	GO:0005634 // GO:0005654 // GO:0005737 // GO:0005819 // GO:0072687	nucleus // nucleoplasm // cytoplasm // spindle // meiotic spindle	GO:0005524 // GO:0000287 // GO:0004674 // GO:0004672 // GO:0004711 // GO:0016740 // GO:0005515 // GO:0000166 // GO:0016301 // GO:0004712	ATP binding // magnesium ion binding // protein serine/threonine kinase activity // protein kinase activity // ribosomal protein S6 kinase activity // transferase activity // protein binding // nucleotide binding // protein serine/threonine/tyrosine kinase activity	GO:0006468 // GO:0035556 // GO:0016310 // GO:0010628 // GO:0007507 // GO:0008285 // GO:0043065 // GO:0001556 // GO:0070613 // GO:0060047 // GO:0018105 // GO:0045786 // GO:0010659 // GO:0045835 // GO:0071322 // GO:0002035	protein phosphorylation // intracellular signal transduction // positive regulation of gene expression // heart development // negative regulation of cell population proliferation // positive regulation of apoptotic process // oocyte maturation // regulation of protein processing // heart contraction // peptidyl-serine phosphorylation // negative regulation of cell cycle // cardiac muscle cell ap…	MAPK signaling pathway // Oocyte meiosis // mTOR signaling pathway // Thermogenesis // Long-term potentiation // Neurotrophin signaling pathway // Progesterone-mediated oocyte maturation // Insulin resistance // Yersinia infection
-1.152739524	0.000243206	0.009575523	973	1	chr4	91250763	91400785	4191	-	Elavl2	protein_coding	ENSMUST00000008633.14;ENSMUST00000102799.9;ENSMUST00000107109.8;ENSMUST00000107110.7;ENSMUST00000107111.8;ENSMUST00000107116.8;ENSMUST00000107118.7;ENSMUST00000107120.7;ENSMUST00000107124.9;ENSMUST00000128599.1;ENSMUST00000144769.1;ENSMUST00000147611.1;ENSMUST00000176151.1;ENSMUST00000176362.1;ENSMUST00000176469.1;ENSMUST00000177109.1	15569	ELAV like RNA binding protein 1 [Source:MGI Symbol;Acc:MGI:1100887]	GO:1990904 // GO:0045202	ribonucleoprotein complex // synapse	GO:0003723 // GO:0003676	RNA binding // nucleic acid binding	GO:1990830	cellular response to leukemia inhibitory factor	-
-1.147254644	0.000197808	0.00807454	938	1	chrX	56797858	56822326	2891	-	Map7d3	protein_coding	ENSMUST00000114766.7;ENSMUST00000135542.1	320923	MAP7 domain containing 3 [Source:MGI Symbol;Acc:MGI:2445051]	GO:0005737 // GO:0005856 // GO:0005819 // GO:0015630	cytoplasm // cytoskeleton // spindle // microtubule cytoskeleton	GO:0008017 // GO:0015631	microtubule binding // tubulin binding	GO:0000226 // GO:0046785	microtubule cytoskeleton organization // microtubule polymerization	-
-1.144141718	5.22E-09	9.49E-07	210	1	chr9	109095389	109119917	8649	+	Plxnb1	protein_coding	ENSMUST00000072093.12;ENSMUST00000130366.1;ENSMUST00000131462.7;ENSMUST00000192117.1;ENSMUST00000192988.2;ENSMUST00000194734.1;ENSMUST00000195364.5	235611	plexin B1 [Source:MGI Symbol;Acc:MGI:2154238]	GO:0016020 // GO:0016021 // GO:0005886 // GO:0005887 // GO:0002116	membrane // integral component of membrane // plasma membrane // integral component of plasma membrane // semaphorin receptor complex	GO:0005515 // GO:0017154 // GO:0032794	protein binding // semaphorin receptor activity // GTPase activating protein binding	GO:0007165 // GO:0071526 // GO:0033689 // GO:0007162 // GO:0048812 // GO:0043087 // GO:0043547 // GO:0030334 // GO:0008360 // GO:0050772 // GO:1902287 // GO:0051493 // GO:0014068 // GO:0043931 // GO:1900220 // GO:1904862	signal transduction // semaphorin-plexin signaling pathway // negative regulation of osteoblast proliferation // negative regulation of cell adhesion // neuron projection morphogenesis // regulation of GTPase activity // positive regulation of GTPase activity // regulation of cell migration // regulation of cell shape // positive regulation of axonogenesis // semaphorin-plexin signaling pathway i…	Axon guidance
-1.142805786	0.001208946	0.033081092	1400	1	chr15	54571192	54602847	2950	+	Mal2	protein_coding	ENSMUST00000025356.3	105853	mal, T cell differentiation protein 2 [Source:MGI Symbol;Acc:MGI:2146021]	GO:0016020 // GO:0045121 // GO:0016021 // GO:0005886 // GO:0098978 // GO:0016324 // GO:0030285 // GO:0098686	membrane // membrane raft // integral component of membrane // plasma membrane // glutamatergic synapse // apical plasma membrane // integral component of synaptic vesicle membrane // hippocampal mossy fiber to CA3 synapse	GO:0019911	structural constituent of myelin sheath	GO:0045056 // GO:0042552	transcytosis // myelination	-
-1.138296785	1.78E-15	1.18E-12	58	1	chr2	164562413	164568510	849	+	Wfdc2	protein_coding	ENSMUST00000017867.9;ENSMUST00000109344.8;ENSMUST00000109345.8;ENSMUST00000125051.1;ENSMUST00000146270.1	67701	WAP four-disulfide core domain 2 [Source:MGI Symbol;Acc:MGI:1914951]	GO:0005576	extracellular region	GO:0030414 // GO:0004867 // GO:0004869 // GO:0019828	peptidase inhibitor activity // serine-type endopeptidase inhibitor activity // cysteine-type endopeptidase inhibitor activity // aspartic-type endopeptidase inhibitor activity	GO:0010466 // GO:0010951	negative regulation of peptidase activity // negative regulation of endopeptidase activity	-
-1.138139553	1.16E-13	5.66E-11	78	1	chr14	122456795	122465677	4767	-	Zic5	protein_coding	ENSMUST00000039118.6;ENSMUST00000143084.1	65100	zinc finger protein of the cerebellum 5 [Source:MGI Symbol;Acc:MGI:1929518]	-	-	GO:0003676	nucleic acid binding	-	-	-
-1.13018565	0.000226406	0.009015987	962	1	chr14	66802864	66868688	4520	-	Dpysl2	protein_coding	ENSMUST00000022629.8	12934	dihydropyrimidinase-like 2 [Source:MGI Symbol;Acc:MGI:1349763]	GO:0005737 // GO:0005623 // GO:0016020 // GO:0032991 // GO:0005829 // GO:0005886 // GO:0005856 // GO:0043005 // GO:0005874 // GO:0030426 // GO:0005739 // GO:0030424 // GO:0030425 // GO:0043025 // GO:0098793 // GO:0043195 // GO:0043209	cytoplasm // cell // membrane // protein-containing complex // cytosol // plasma membrane // cytoskeleton // neuron projection // microtubule // growth cone // mitochondrion // axon // dendrite // neuronal cell body // presynapse // terminal bouton // myelin sheath	GO:0016787 // GO:0008017 // GO:0016810 // GO:0005515 // GO:0042802 // GO:0019901 // GO:0016812	hydrolase activity // microtubule binding // hydrolase activity, acting on carbon-nitrogen (but not peptide) bonds // protein binding // identical protein binding // protein kinase binding // hydrolase activity, acting on carbon-nitrogen (but not peptide) bonds, in cyclic amides	GO:0007010 // GO:0007411 // GO:0007420 // GO:0030516 // GO:0045664 // GO:0007275 // GO:0030154 // GO:0007399 // GO:0010975 // GO:0006897 // GO:0014049 // GO:0048489 // GO:0001975 // GO:0021510 // GO:0021772 // GO:0042220 // GO:0042493	cytoskeleton organization // axon guidance // brain development // regulation of axon extension // regulation of neuron differentiation // multicellular organism development // cell differentiation // nervous system development // regulation of neuron projection development // endocytosis // positive regulation of glutamate secretion // synaptic vesicle transport // response to amphetamine // spi…	Axon guidance
-1.129683328	9.36E-06	0.000664182	540	1	chr19	47014698	47025327	3240	+	Ina	protein_coding	ENSMUST00000037636.3	226180	internexin neuronal intermediate filament protein, alpha [Source:MGI Symbol;Acc:MGI:96568]	GO:0005882 // GO:0005883 // GO:0098978 // GO:0045111 // GO:0098794 // GO:0036464 // GO:0098685 // GO:0043209 // GO:0099160	intermediate filament // neurofilament // glutamatergic synapse // intermediate filament cytoskeleton // postsynapse // cytoplasmic ribonucleoprotein granule // Schaffer collateral - CA1 synapse // myelin sheath // postsynaptic intermediate filament cytoskeleton	GO:0005515 // GO:0044877 // GO:0099184 // GO:0098973	protein binding // protein-containing complex binding // structural constituent of postsynaptic intermediate filament cytoskeleton // structural constituent of postsynaptic actin cytoskeleton	GO:0007399 // GO:0007275 // GO:0030154 // GO:1990830 // GO:0045104 // GO:0060052 // GO:0099185 // GO:0098974	nervous system development // multicellular organism development // cell differentiation // cellular response to leukemia inhibitory factor // intermediate filament cytoskeleton organization // neurofilament cytoskeleton organization // postsynaptic intermediate filament cytoskeleton organization // postsynaptic actin cytoskeleton organization	-
-1.129354639	0.002033372	0.049239218	1582	1	chr1	184896789	184999570	4221	-	Mark1	protein_coding	ENSMUST00000027929.9;ENSMUST00000192657.1	226778	MAP/microtubule affinity regulating kinase 1 [Source:MGI Symbol;Acc:MGI:2664902]	GO:0016020 // GO:0005886 // GO:0005737 // GO:0005856 // GO:0042995 // GO:0030425	membrane // plasma membrane // cytoplasm // cytoskeleton // cell projection // dendrite	GO:0005524 // GO:0004672 // GO:0016740 // GO:0046872 // GO:0000166 // GO:0004674 // GO:0008289 // GO:0050321 // GO:0016301 // GO:0000287 // GO:0070300 // GO:0005546 // GO:0001786	ATP binding // protein kinase activity // transferase activity // metal ion binding // nucleotide binding // protein serine/threonine kinase activity // lipid binding // tau-protein kinase activity // magnesium ion binding // phosphatidic acid binding // phosphatidylinositol-4,5-bisphosphate binding // phosphatidylserine binding	GO:0006468 // GO:0000226 // GO:0035556 // GO:0016055 // GO:0001764 // GO:0016310 // GO:0007010 // GO:0010975 // GO:0050773 // GO:0051654	protein phosphorylation // microtubule cytoskeleton organization // intracellular signal transduction // Wnt signaling pathway // neuron migration // regulation of neuron projection development // regulation of dendrite development // establishment of mitochondrion localization	-
-1.126874338	6.90E-09	1.23E-06	215	1	chr15	93499114	93595891	4144	-	Prickle1	protein_coding	ENSMUST00000048982.10;ENSMUST00000109255.2	106042	prickle planar cell polarity protein 1 [Source:MGI Symbol;Acc:MGI:1916034]	GO:0016020 // GO:0005634 // GO:0005829 // GO:0005737 // GO:0031965	membrane // nucleus // cytosol // cytoplasm // nuclear membrane	GO:0008270 // GO:0046872 // GO:0005515 // GO:0008134	zinc ion binding // metal ion binding // protein binding // transcription factor binding	GO:0045892 // GO:0035904 // GO:0060976 // GO:0090090 // GO:0001843 // GO:0006606 // GO:0031398 // GO:0032436 // GO:2000691	negative regulation of transcription, DNA-templated // aorta development // coronary vasculature development // negative regulation of canonical Wnt signaling pathway // neural tube closure // protein import into nucleus // positive regulation of protein ubiquitination // positive regulation of proteasomal ubiquitin-dependent protein catabolic process // negative regulation of cardiac muscle cell…	Wnt signaling pathway
-1.126674027	9.13E-08	1.19E-05	293	1	chr11	68901583	68906989	657	+	Rpl26	protein_coding	ENSMUST00000073471.12;ENSMUST00000101014.8;ENSMUST00000128952.7;ENSMUST00000134403.1;ENSMUST00000138973.1;ENSMUST00000167436.2	19941	ribosomal protein L26 [Source:MGI Symbol;Acc:MGI:106022]	GO:0005840 // GO:0015934 // GO:0005654 // GO:0005737 // GO:0022625 // GO:0005730 // GO:1990904 // GO:0043195 // GO:0022626	ribosome // large ribosomal subunit // nucleoplasm // cytoplasm // cytosolic large ribosomal subunit // nucleolus // ribonucleoprotein complex // terminal bouton // cytosolic ribosome	GO:0003735 // GO:0003723 // GO:0005515 // GO:0048027	structural constituent of ribosome // RNA binding // protein binding // mRNA 5'-UTR binding	GO:0006412 // GO:0002181 // GO:0045727 // GO:0034644 // GO:0071480 // GO:0006364 // GO:0042273 // GO:0006977 // GO:0071479 // GO:1902164 // GO:1902167 // GO:1904803	translation // cytoplasmic translation // positive regulation of translation // cellular response to UV // cellular response to gamma radiation // rRNA processing // ribosomal large subunit biogenesis // DNA damage response, signal transduction by p53 class mediator resulting in cell cycle arrest // cellular response to ionizing radiation // positive regulation of DNA damage response, signal tran…	Ribosome
-1.126299835	0.000633399	0.020120132	1206	1	chr11	5106265	5152257	1947	-	Emid1	protein_coding	ENSMUST00000062821.12;ENSMUST00000132196.1;ENSMUST00000132328.7;ENSMUST00000138551.1;ENSMUST00000151906.7;ENSMUST00000153308.1;ENSMUST00000156492.1;ENSMUST00000163299.7	140703	EMI domain containing 1 [Source:MGI Symbol;Acc:MGI:2155091]	GO:0005794 // GO:0005576 // GO:0005783 // GO:0031012 // GO:0005581 // GO:0062023	Golgi apparatus // extracellular region // endoplasmic reticulum // extracellular matrix // collagen trimer // collagen-containing extracellular matrix	GO:0005515 // GO:0005201	protein binding // extracellular matrix structural constituent	-	-	-
-1.123774632	3.85E-12	1.46E-09	101	1	chr11	102604396	102608058	3663	+	Fzd2	protein_coding	ENSMUST00000057893.6	57265	frizzled class receptor 2 [Source:MGI Symbol;Acc:MGI:1888513]	GO:0016021 // GO:0016020 // GO:0005623 // GO:0005886 // GO:0005737	integral component of membrane // cell // plasma membrane // cytoplasm	GO:0005515 // GO:0004888 // GO:0042813 // GO:0004930 // GO:0042802 // GO:0046982 // GO:0030165 // GO:0017147	protein binding // transmembrane signaling receptor activity // Wnt-activated receptor activity // G protein-coupled receptor activity // identical protein binding // protein heterodimerization activity // PDZ domain binding // Wnt-protein binding	GO:0007166 // GO:0016055 // GO:0007165 // GO:0007186 // GO:0007275 // GO:0007608 // GO:0045893 // GO:0007204 // GO:0045745 // GO:0051091 // GO:0060070 // GO:0030855 // GO:0003151 // GO:0090179 // GO:0007267 // GO:0003149 // GO:0003150 // GO:0060022 // GO:0060412 // GO:0060119 // GO:0007199 // GO:0007223 // GO:0090103	cell surface receptor signaling pathway // Wnt signaling pathway // signal transduction // G protein-coupled receptor signaling pathway // multicellular organism development // sensory perception of smell // positive regulation of transcription, DNA-templated // positive regulation of cytosolic calcium ion concentration // positive regulation of G protein-coupled receptor signaling pathway // pos…	mTOR signaling pathway // Wnt signaling pathway // Hippo signaling pathway // Signaling pathways regulating pluripotency of stem cells // Melanogenesis // Cushing syndrome // Alzheimer disease // Human papillomavirus infection // Pathways in cancer // Proteoglycans in cancer // Basal cell carcinoma // Breast cancer // Hepatocellular carcinoma // Gastric cancer
-1.115350542	4.71E-08	6.73E-06	268	1	chr11	60105013	60199197	7348	+	Rai1	protein_coding	ENSMUST00000064190.12;ENSMUST00000090806.4;ENSMUST00000102688.1;ENSMUST00000132012.1;ENSMUST00000149770.7;ENSMUST00000156902.1;ENSMUST00000171108.7	19377	retinoic acid induced 1 [Source:MGI Symbol;Acc:MGI:103291]	GO:0005634 // GO:0005654 // GO:0005737	nucleus // nucleoplasm // cytoplasm	GO:0046872 // GO:0003700 // GO:0044212 // GO:0035326	metal ion binding // DNA-binding transcription factor activity // transcription regulatory region DNA binding // cis-regulatory region binding	GO:0045944 // GO:0045893 // GO:0048511 // GO:0006357 // GO:0001501 // GO:0032922 // GO:0040015	positive regulation of transcription by RNA polymerase II // positive regulation of transcription, DNA-templated // rhythmic process // skeletal system development // circadian regulation of gene expression // negative regulation of multicellular organism growth	-
-1.113650776	1.08E-07	1.38E-05	299	1	chr5	43993620	44102032	4089	-	Prom1	protein_coding	ENSMUST00000030973.11;ENSMUST00000074113.12;ENSMUST00000087441.10;ENSMUST00000087442.10;ENSMUST00000165909.7;ENSMUST00000171543.7;ENSMUST00000177946.7;ENSMUST00000179059.7;ENSMUST00000195942.1;ENSMUST00000196178.1;ENSMUST00000196378.4;ENSMUST00000196852.4;ENSMUST00000196853.1;ENSMUST00000197706.4;ENSMUST00000197749.1;ENSMUST00000197750.4;ENSMUST00000198218.1;ENSMUST00000198347.1;ENSMUST0000019973…	19126	prominin 1 [Source:MGI Symbol;Acc:MGI:1100886]	GO:0016021 // GO:0005783 // GO:0005793 // GO:0005886 // GO:0009986 // GO:0042622 // GO:0070062 // GO:0016020	integral component of membrane // endoplasmic reticulum // endoplasmic reticulum-Golgi intermediate compartment // plasma membrane // cell surface // photoreceptor outer segment membrane // extracellular exosome	GO:0042805 // GO:0045296	actinin binding // cadherin binding	GO:0045494 // GO:0060042 // GO:0060219 // GO:0072112 // GO:0072139 // GO:2000768	photoreceptor cell maintenance // retina morphogenesis in camera-type eye // camera-type eye photoreceptor cell differentiation // glomerular visceral epithelial cell differentiation // glomerular parietal epithelial cell differentiation // positive regulation of nephron tubule epithelial cell differentiation	Transcriptional misregulation in cancer
-1.108832549	2.55E-19	2.96E-16	33	1	chr10	43578284	43584265	1816	+	Cd24a	protein_coding	ENSMUST00000058714.9;ENSMUST00000214476.1;ENSMUST00000214532.1	12484	CD24a antigen [Source:MGI Symbol;Acc:MGI:88323]	GO:0005623 // GO:0016020 // GO:0009897 // GO:0005886 // GO:0031362 // GO:0045202 // GO:0009986 // GO:0098793 // GO:0031225 // GO:0045121 // GO:0031528 // GO:0060170	cell // membrane // external side of plasma membrane // anchored component of external side of plasma membrane // synapse // cell surface // presynapse // anchored component of membrane // membrane raft // microvillus membrane // ciliary membrane	GO:0005515 // GO:0030246 // GO:0019901 // GO:0030544 // GO:0051879 // GO:0030296	protein binding // carbohydrate binding // protein kinase binding // Hsp70 protein binding // Hsp90 protein binding // protein tyrosine kinase activator activity	GO:0007155 // GO:0002376 // GO:0045087 // GO:0050731 // GO:0061098 // GO:0050768 // GO:0010976 // GO:0031175 // GO:0016477 // GO:0043408 // GO:0022409 // GO:0045665 // GO:0007166 // GO:0034109 // GO:0001666 // GO:0043627 // GO:0072112 // GO:0002237 // GO:0008637 // GO:0048488 // GO:0022407 // GO:0007157 // GO:0007274 // GO:0097190 // GO:0002523 // GO:0050850 // GO:0042632 // GO:0030889 // GO:0033…	cell adhesion // immune system process // innate immune response // positive regulation of peptidyl-tyrosine phosphorylation // positive regulation of protein tyrosine kinase activity // negative regulation of neurogenesis // positive regulation of neuron projection development // cell migration // regulation of MAPK cascade // positive regulation of cell-cell adhesion // negative regulation of n…	Hematopoietic cell lineage
-1.108791933	3.59E-21	4.91E-18	28	1	chr9	65890237	65903266	2530	+	Pclaf	protein_coding	ENSMUST00000045802.6;ENSMUST00000130308.1;ENSMUST00000153841.1	68026	PCNA clamp associated factor [Source:MGI Symbol;Acc:MGI:1915276]	GO:0005634 // GO:0048471 // GO:0005737 // GO:0005813	nucleus // perinuclear region of cytoplasm // centrosome	GO:0003682	chromatin binding	GO:0051726 // GO:0006974 // GO:0006281 // GO:0006260 // GO:0007098 // GO:0009411 // GO:0019985	regulation of cell cycle // cellular response to DNA damage stimulus // DNA repair // DNA replication // centrosome cycle // response to UV // translesion synthesis	-
-1.107663191	2.42E-05	0.00144084	644	1	chr2	157560078	157562522	1448	+	Nnat	protein_coding	ENSMUST00000088484.5;ENSMUST00000109526.1;ENSMUST00000134513.1;ENSMUST00000152605.1;ENSMUST00000153739.8;ENSMUST00000172487.1;ENSMUST00000173041.7;ENSMUST00000173595.1;ENSMUST00000173793.7;ENSMUST00000173839.1	18111	neuronatin [Source:MGI Symbol;Acc:MGI:104716]	GO:0016020 // GO:0016021 // GO:0005737	membrane // integral component of membrane // cytoplasm	-	-	GO:0007420 // GO:0007275 // GO:0032880 // GO:0009749 // GO:0032024	brain development // multicellular organism development // regulation of protein localization // response to glucose // positive regulation of insulin secretion	-
-1.107226545	5.66E-06	0.00043012	504	1	chr15	76659858	76668196	3218	+	Kifc2	protein_coding	ENSMUST00000004294.11;ENSMUST00000229112.1;ENSMUST00000229513.1;ENSMUST00000230124.1;ENSMUST00000230451.1;ENSMUST00000230964.1	16581	kinesin family member C2 [Source:MGI Symbol;Acc:MGI:109187]	GO:0005874	microtubule	GO:0005524 // GO:0008017 // GO:0003777 // GO:0000166 // GO:0003774	ATP binding // microtubule binding // microtubule motor activity // nucleotide binding	GO:0007018	microtubule-based movement	-
-1.100968129	0.000543461	0.017784332	1170	1	chrX	134686519	134696757	7996	+	Armcx4	protein_coding	ENSMUST00000124226.2	100503043	armadillo repeat containing, X-linked 4 [Source:MGI Symbol;Acc:MGI:2147887]	GO:0005575	cellular_component	GO:0005515 // GO:0003674	protein binding // molecular_function	GO:0008150	biological_process	-
-1.100030326	1.65E-09	3.49E-07	181	1	chr5	66676091	66687234	1177	+	Uchl1	protein_coding	ENSMUST00000031131.10;ENSMUST00000176015.4;ENSMUST00000177194.2;ENSMUST00000202339.1	22223	ubiquitin carboxy-terminal hydrolase L1 [Source:MGI Symbol;Acc:MGI:103149]	GO:0016020 // GO:0005829 // GO:0005737 // GO:0005886 // GO:0005783 // GO:0005789 // GO:0030424 // GO:0043025 // GO:1904115 // GO:0043209 // GO:0044306	membrane // cytosol // cytoplasm // plasma membrane // endoplasmic reticulum // endoplasmic reticulum membrane // axon // neuronal cell body // axon cytoplasm // myelin sheath // neuron projection terminus	GO:0016787 // GO:0004843 // GO:0016874 // GO:0008233 // GO:0008234 // GO:0036459 // GO:0043130 // GO:0031625 // GO:0004197 // GO:0031694 // GO:0008242	hydrolase activity // thiol-dependent ubiquitin-specific protease activity // ligase activity // peptidase activity // cysteine-type peptidase activity // thiol-dependent ubiquitinyl hydrolase activity // ubiquitin binding // ubiquitin protein ligase binding // cysteine-type endopeptidase activity // alpha-2A adrenergic receptor binding // omega peptidase activity	GO:0006511 // GO:0016579 // GO:0006508 // GO:0019233 // GO:0007628 // GO:0008283 // GO:0007409 // GO:0035690 // GO:0042755 // GO:0002931 // GO:0007412 // GO:0050905 // GO:0043407 // GO:0019896 // GO:0048747	ubiquitin-dependent protein catabolic process // protein deubiquitination // proteolysis // sensory perception of pain // adult walking behavior // cell population proliferation // axonogenesis // cellular response to drug // eating behavior // response to ischemia // axon target recognition // neuromuscular process // negative regulation of MAP kinase activity // axonal transport of mitochondrio…	Parkinson disease
-1.099532681	0.001995283	0.048470059	1577	1	chr19	16435762	16610820	3290	+	Gna14	protein_coding	ENSMUST00000025602.3;ENSMUST00000237350.1	14675	guanine nucleotide binding protein, alpha 14 [Source:MGI Symbol;Acc:MGI:95769]	GO:0005834	heterotrimeric G-protein complex	GO:0003924 // GO:0031683 // GO:0001664 // GO:0019001 // GO:0046872 // GO:0000166 // GO:0005525	GTPase activity // G-protein beta/gamma-subunit complex binding // G protein-coupled receptor binding // guanyl nucleotide binding // metal ion binding // GTP binding	GO:0007186 // GO:0007165 // GO:0007188 // GO:0060158	G protein-coupled receptor signaling pathway // signal transduction // adenylate cyclase-modulating G protein-coupled receptor signaling pathway // phospholipase C-activating dopamine receptor signaling pathway	Calcium signaling pathway // Chagas disease (American trypanosomiasis) // Amoebiasis
-1.08612321	0.000131515	0.005899519	854	1	chr10	61738665	61784147	2175	-	Macroh2a2	protein_coding	ENSMUST00000020283.4	404634	macroH2A.2 histone [Source:MGI Symbol;Acc:MGI:3037658]	GO:0000786 // GO:0005634 // GO:0005654 // GO:0000790 // GO:0005694 // GO:0000785 // GO:0001740	nucleosome // nucleus // nucleoplasm // nuclear chromatin // chromosome // Barr body	GO:0003677 // GO:0046982 // GO:0000977 // GO:0044212 // GO:0031490	DNA binding // protein heterodimerization activity // RNA polymerase II regulatory region sequence-specific DNA binding // transcription regulatory region DNA binding // chromatin DNA binding	GO:0006334 // GO:0006325 // GO:0006342 // GO:0000122 // GO:0007420 // GO:0045618 // GO:0045814 // GO:1901837 // GO:0071169 // GO:0007549	nucleosome assembly // chromatin organization // chromatin silencing // negative regulation of transcription by RNA polymerase II // brain development // positive regulation of keratinocyte differentiation // negative regulation of gene expression, epigenetic // negative regulation of transcription of nucleolar large rRNA by RNA polymerase I // establishment of protein localization to chromatin /…	Necroptosis // Alcoholism // Systemic lupus erythematosus
-1.083215608	0.001703238	0.043012102	1517	1	chr6	145115653	145174934	2319	+	Lrmp	protein_coding	ENSMUST00000032396.12;ENSMUST00000125029.1;ENSMUST00000132937.2;ENSMUST00000132948.1;ENSMUST00000135191.2;ENSMUST00000135984.7;ENSMUST00000143631.7;ENSMUST00000149244.7;ENSMUST00000152571.7;ENSMUST00000156849.7	16970	lymphoid-restricted membrane protein [Source:MGI Symbol;Acc:MGI:108424]	GO:0016020 // GO:0016021	membrane // integral component of membrane	-	-	-	-	-
-1.081099232	0.000177457	0.007421622	916	1	chr7	67647410	67762912	3627	+	Ttc23	protein_coding	ENSMUST00000032774.15;ENSMUST00000107470.1;ENSMUST00000107471.7;ENSMUST00000125839.1;ENSMUST00000126093.7;ENSMUST00000130681.7;ENSMUST00000133710.7;ENSMUST00000135236.1;ENSMUST00000137919.1;ENSMUST00000145348.1;ENSMUST00000153475.7;ENSMUST00000154697.1;ENSMUST00000155024.1;ENSMUST00000208764.1	67009	tetratricopeptide repeat domain 23 [Source:MGI Symbol;Acc:MGI:1914259]	GO:0042995 // GO:0005929	cell projection // cilium	GO:0005515	protein binding	GO:0045880	positive regulation of smoothened signaling pathway	-
-1.07896281	0.000388872	0.0139227	1070	1	chr8	31111820	31131482	3998	+	Rnf122	protein_coding	ENSMUST00000046941.7;ENSMUST00000162640.1;ENSMUST00000209547.1;ENSMUST00000216520.1;ENSMUST00000217278.1	68867	ring finger protein 122 [Source:MGI Symbol;Acc:MGI:1916117]	GO:0016020 // GO:0016021 // GO:0005737 // GO:0005794 // GO:0005783 // GO:0012505	membrane // integral component of membrane // cytoplasm // Golgi apparatus // endoplasmic reticulum // endomembrane system	GO:0061630 // GO:0046872	ubiquitin protein ligase activity // metal ion binding	GO:0010917 // GO:0043065 // GO:0043161 // GO:0051865	negative regulation of mitochondrial membrane potential // positive regulation of apoptotic process // proteasome-mediated ubiquitin-dependent protein catabolic process // protein autoubiquitination	-
-1.073920623	1.23E-21	1.81E-18	26	1	chr17	35506018	35510772	1362	+	Pou5f1	protein_coding	ENSMUST00000025271.16;ENSMUST00000172651.7;ENSMUST00000173256.7;ENSMUST00000173805.7;ENSMUST00000173934.7;ENSMUST00000174782.1	18999	POU domain, class 5, transcription factor 1 [Source:MGI Symbol;Acc:MGI:101893]	GO:0005634 // GO:0005654 // GO:0005829 // GO:0005737 // GO:0005730 // GO:0005739 // GO:0005667 // GO:0017053 // GO:0000790 // GO:0044798	nucleus // nucleoplasm // cytosol // cytoplasm // nucleolus // mitochondrion // transcription factor complex // transcriptional repressor complex // nuclear chromatin // nuclear transcription factor complex	GO:0003677 // GO:0003700 // GO:0043565 // GO:0005515 // GO:0003682 // GO:0001228 // GO:0000978 // GO:0008134 // GO:0035198 // GO:0000981 // GO:0044212 // GO:0001227 // GO:0003714 // GO:0003713 // GO:0031625 // GO:0000976 // GO:0031490 // GO:0071837 // GO:0000987 // GO:0001162 // GO:0019955 // GO:0070974	DNA binding // DNA-binding transcription factor activity // sequence-specific DNA binding // protein binding // chromatin binding // DNA-binding transcription activator activity, RNA polymerase II-specific // RNA polymerase II cis-regulatory region sequence-specific DNA binding // transcription factor binding // miRNA binding // DNA-binding transcription factor activity, RNA polymerase II-specifi…	GO:0006355 // GO:0010468 // GO:0010033 // GO:0007275 // GO:0045944 // GO:0010628 // GO:0045893 // GO:0030154 // GO:0000122 // GO:0045892 // GO:0032526 // GO:0006366 // GO:0019827 // GO:0035019 // GO:1990830 // GO:0001832 // GO:0090263 // GO:0030718 // GO:0048863 // GO:0045165 // GO:0045596 // GO:0001829 // GO:0001714 // GO:0006357 // GO:0010629 // GO:0060261 // GO:0060391 // GO:0060965 // GO:0045…	regulation of transcription, DNA-templated // regulation of gene expression // response to organic substance // multicellular organism development // positive regulation of transcription by RNA polymerase II // positive regulation of gene expression // positive regulation of transcription, DNA-templated // cell differentiation // negative regulation of transcription by RNA polymerase II // negati…	Signaling pathways regulating pluripotency of stem cells
-1.073225786	5.07E-07	5.50E-05	353	1	chrX	153139981	153171943	2258	+	Rragb	protein_coding	ENSMUST00000039720.10;ENSMUST00000144175.2	245670	Ras-related GTP binding B [Source:MGI Symbol;Acc:MGI:3038613]	GO:0005634 // GO:0005737 // GO:0005764 // GO:0034448 // GO:1990131	nucleus // cytoplasm // lysosome // EGO complex // Gtr1-Gtr2 GTPase complex	GO:0005525 // GO:0000166 // GO:0003924 // GO:0051020 // GO:0032561	GTP binding // nucleotide binding // GTPase activity // GTPase binding // guanyl ribonucleotide binding	GO:0034613 // GO:0071230 // GO:0034198 // GO:0032006 // GO:0032008 // GO:0009267 // GO:0010506 // GO:1990253 // GO:1904263	cellular protein localization // cellular response to amino acid stimulus // cellular response to amino acid starvation // regulation of TOR signaling // positive regulation of TOR signaling // cellular response to starvation // regulation of autophagy // cellular response to leucine starvation // positive regulation of TORC1 signaling	Autophagy - animal // mTOR signaling pathway
-1.071418173	0.000278328	0.010673139	999	1	chr5	21424958	21482124	3027	+	Fam185a	protein_coding	ENSMUST00000056045.4;ENSMUST00000146056.1;ENSMUST00000153301.1	330050	family with sequence similarity 185, member A [Source:MGI Symbol;Acc:MGI:2140983]	GO:0005829	cytosol	GO:0003674	molecular_function	GO:0008150	biological_process	-
-1.070060912	0.000783722	0.023790492	1262	1	chr19	27761721	28011166	9146	-	Rfx3	protein_coding	ENSMUST00000046898.16;ENSMUST00000165566.7;ENSMUST00000172498.7;ENSMUST00000172907.7;ENSMUST00000173161.1;ENSMUST00000173863.1;ENSMUST00000174420.1;ENSMUST00000174850.7	19726	regulatory factor X, 3 (influences HLA class II expression) [Source:MGI Symbol;Acc:MGI:106582]	GO:0005634 // GO:0000790 // GO:0005576 // GO:0005667	nucleus // nuclear chromatin // extracellular region // transcription factor complex	GO:0003677 // GO:0003700 // GO:0005515 // GO:0000978 // GO:0043565 // GO:0044212	DNA binding // DNA-binding transcription factor activity // protein binding // RNA polymerase II cis-regulatory region sequence-specific DNA binding // transcription regulatory region DNA binding	GO:0006355 // GO:0045944 // GO:0007275 // GO:0045893 // GO:0030154 // GO:0045892 // GO:0006357 // GO:0007368 // GO:0050796 // GO:0048469 // GO:0006351 // GO:0031018 // GO:0060271 // GO:0060285 // GO:0060287 // GO:0072560 // GO:2000078	regulation of transcription, DNA-templated // positive regulation of transcription by RNA polymerase II // multicellular organism development // positive regulation of transcription, DNA-templated // cell differentiation // negative regulation of transcription, DNA-templated // determination of left/right symmetry // regulation of insulin secretion // cell maturation // endocrine pancreas develop…	-
-1.068705474	4.39E-11	1.36E-08	124	1	chr6	92242061	92244650	1384	-	Trh	protein_coding	ENSMUST00000006046.4	22044	thyrotropin releasing hormone [Source:MGI Symbol;Acc:MGI:98823]	GO:0005576 // GO:0005886 // GO:0005634 // GO:0005737 // GO:0030141	extracellular region // plasma membrane // nucleus // cytoplasm // secretory granule	GO:0008437 // GO:0005515 // GO:0005179	thyrotropin-releasing hormone activity // protein binding	GO:0009755 // GO:0007628 // GO:0042755 // GO:2000252 // GO:0032024 // GO:0014050 // GO:0014054 // GO:0001692 // GO:0001666 // GO:0009409 // GO:0009749 // GO:0014070 // GO:0045471 // GO:0051412	hormone-mediated signaling pathway // adult walking behavior // eating behavior // negative regulation of feeding behavior // positive regulation of insulin secretion // negative regulation of glutamate secretion // positive regulation of gamma-aminobutyric acid secretion // histamine metabolic process // response to hypoxia // response to cold // response to glucose // response to organic cyclic…	Neuroactive ligand-receptor interaction
-1.067167601	7.85E-10	1.86E-07	162	1	chr7	19581035	19604486	4545	-	Clasrp	protein_coding	ENSMUST00000086041.6;ENSMUST00000207253.1;ENSMUST00000207264.1;ENSMUST00000207325.1;ENSMUST00000207447.1;ENSMUST00000207524.1;ENSMUST00000207663.1;ENSMUST00000207907.1;ENSMUST00000208068.1;ENSMUST00000208427.1;ENSMUST00000208464.1;ENSMUST00000208716.1;ENSMUST00000209059.1	53609	CLK4-associating serine/arginine rich protein [Source:MGI Symbol;Acc:MGI:1855695]	GO:0005575 // GO:0005634 // GO:0005654	cellular_component // nucleus // nucleoplasm	GO:0003674	molecular_function	GO:0008150 // GO:0006397 // GO:0008380	biological_process // mRNA processing // RNA splicing	-
-1.063146213	3.99E-22	6.64E-19	23	1	chr1	72824503	72852474	1307	+	Igfbp2	protein_coding	ENSMUST00000047328.10;ENSMUST00000120564.1;ENSMUST00000155703.1	16008	insulin-like growth factor binding protein 2 [Source:MGI Symbol;Acc:MGI:96437]	GO:0005576 // GO:0005615 // GO:0031410 // GO:0016324	extracellular region // extracellular space // cytoplasmic vesicle // apical plasma membrane	GO:0005520 // GO:0031994 // GO:0019838 // GO:0031995	insulin-like growth factor binding // insulin-like growth factor I binding // insulin-like growth factor II binding	GO:0040008 // GO:0042104 // GO:0043567 // GO:0007165 // GO:0007565 // GO:0007568 // GO:0007584 // GO:0009612 // GO:0010226 // GO:0032355 // GO:0032526 // GO:0032870 // GO:0042493 // GO:0043627 // GO:0048545 // GO:0051384	regulation of growth // positive regulation of activated T cell proliferation // regulation of insulin-like growth factor receptor signaling pathway // signal transduction // female pregnancy // aging // response to nutrient // response to mechanical stimulus // response to lithium ion // response to estradiol // response to retinoic acid // cellular response to hormone stimulus // response to dr…	-
-1.059041707	0.001022076	0.029295849	1336	1	chr2	69821944	69836651	4617	+	Klhl23	protein_coding	ENSMUST00000053087.3;ENSMUST00000135759.1;ENSMUST00000152898.1	277396	kelch-like 23 [Source:MGI Symbol;Acc:MGI:2683536]	-	-	GO:0005515	protein binding	-	-	-
-1.05471769	1.51E-13	6.99E-11	83	1	chr13	28948919	28953713	4795	-	Sox4	protein_coding	ENSMUST00000067230.5	20677	SRY (sex determining region Y)-box 4 [Source:MGI Symbol;Acc:MGI:98366]	GO:0005623 // GO:0005634 // GO:0005654 // GO:0005737 // GO:0005739 // GO:0044798	cell // nucleus // nucleoplasm // cytoplasm // mitochondrion // nuclear transcription factor complex	GO:0003677 // GO:0005515 // GO:0000978 // GO:0001228 // GO:0000981 // GO:0003700 // GO:0003713 // GO:0035198 // GO:0000976	DNA binding // protein binding // RNA polymerase II cis-regulatory region sequence-specific DNA binding // DNA-binding transcription activator activity, RNA polymerase II-specific // DNA-binding transcription factor activity, RNA polymerase II-specific // transcription coactivator activity // miRNA binding // transcription regulatory region sequence-specific DNA binding	GO:0060412 // GO:0006355 // GO:0045944 // GO:0045893 // GO:0030154 // GO:0031397 // GO:0050821 // GO:0008285 // GO:0001666 // GO:0043065 // GO:0008284 // GO:0035019 // GO:0001501 // GO:0031647 // GO:0090263 // GO:0007507 // GO:0045727 // GO:0071333 // GO:0009653 // GO:0031018 // GO:0003183 // GO:0042593 // GO:0060548 // GO:0003215 // GO:0006977 // GO:0003289 // GO:0035910 // GO:0045588 // GO:0060…	ventricular septum morphogenesis // regulation of transcription, DNA-templated // positive regulation of transcription by RNA polymerase II // positive regulation of transcription, DNA-templated // cell differentiation // negative regulation of protein ubiquitination // protein stabilization // negative regulation of cell population proliferation // response to hypoxia // positive regulation of a…	MicroRNAs in cancer
-1.051122424	0.000191392	0.007875421	931	1	chr5	103692374	103855322	8323	+	Aff1	protein_coding	ENSMUST00000031256.5;ENSMUST00000054979.9;ENSMUST00000126335.1;ENSMUST00000152145.1;ENSMUST00000153165.7	17355	AF4/FMR2 family, member 1 [Source:MGI Symbol;Acc:MGI:1100819]	GO:0008023	transcription elongation factor complex	-	-	-	-	Transcriptional misregulation in cancer
-1.047932319	0.000467975	0.015949866	1124	1	chr2	77180340	77280592	8990	-	Sestd1	protein_coding	ENSMUST00000102659.1;ENSMUST00000102660.7;ENSMUST00000139021.1;ENSMUST00000145366.1	228071	SEC14 and spectrin domains 1 [Source:MGI Symbol;Acc:MGI:1916262]	GO:0034704 // GO:0045111	calcium channel complex // intermediate filament cytoskeleton	GO:0010314 // GO:0032266 // GO:0070273 // GO:0080025 // GO:0070300 // GO:0005546 // GO:0043325	phosphatidylinositol-5-phosphate binding // phosphatidylinositol-3-phosphate binding // phosphatidylinositol-4-phosphate binding // phosphatidylinositol-3,5-bisphosphate binding // phosphatidic acid binding // phosphatidylinositol-4,5-bisphosphate binding // phosphatidylinositol-3,4-bisphosphate binding	GO:1904878	negative regulation of calcium ion transmembrane transport via high voltage-gated calcium channel	-
-1.047832101	1.08E-05	0.000743347	555	1	chr14	26063919	26067355	1211	-	Tmem254c	protein_coding	ENSMUST00000100818.5;ENSMUST00000100819.11;ENSMUST00000184440.1	100039192	transmembrane protein 254c [Source:MGI Symbol;Acc:MGI:3711260]	GO:0016020 // GO:0016021 // GO:0005575	membrane // integral component of membrane // cellular_component	GO:0003674	molecular_function	GO:0008150	biological_process	-
-1.047054285	0.000711192	0.022064889	1234	1	chr15	81745057	81796260	5740	+	Zc3h7b	protein_coding	ENSMUST00000109554.2;ENSMUST00000229044.1;ENSMUST00000230368.1;ENSMUST00000230590.1;ENSMUST00000230946.1;ENSMUST00000231108.1	20286	zinc finger CCCH type containing 7B [Source:MGI Symbol;Acc:MGI:1328310]	GO:0005575	cellular_component	GO:0046872 // GO:0005515 // GO:0035198	metal ion binding // protein binding // miRNA binding	GO:0010608 // GO:0035196	posttranscriptional regulation of gene expression // production of miRNAs involved in gene silencing by miRNA	-
-1.044275134	4.79E-11	1.47E-08	125	1	chr19	7267325	7275225	2823	+	Rcor2	protein_coding	ENSMUST00000066646.11;ENSMUST00000113369.2;ENSMUST00000134167.1;ENSMUST00000140442.7	104383	REST corepressor 2 [Source:MGI Symbol;Acc:MGI:1859854]	GO:0005634 // GO:0000785 // GO:0017053	nucleus // chromatin // transcriptional repressor complex	GO:0003677 // GO:0003700 // GO:0005515 // GO:0044212 // GO:0008134 // GO:0003714 // GO:0019899	DNA binding // DNA-binding transcription factor activity // protein binding // transcription regulatory region DNA binding // transcription factor binding // transcription corepressor activity // enzyme binding	GO:0045892	negative regulation of transcription, DNA-templated	-
-1.043457919	2.01E-05	0.001233607	624	1	chr2	31245823	31295989	4653	+	Ncs1	protein_coding	ENSMUST00000000199.7;ENSMUST00000150670.1	14299	neuronal calcium sensor 1 [Source:MGI Symbol;Acc:MGI:109166]	GO:0016020 // GO:0005794 // GO:0005886 // GO:0005829 // GO:0005737 // GO:0043231 // GO:0030054 // GO:0045202 // GO:0031410 // GO:0030424 // GO:0030425 // GO:0048471 // GO:0098978 // GO:0014069 // GO:0098794 // GO:0031045 // GO:0099524 // GO:0099523 // GO:0044305	membrane // Golgi apparatus // plasma membrane // cytosol // cytoplasm // intracellular membrane-bounded organelle // cell junction // synapse // cytoplasmic vesicle // axon // dendrite // perinuclear region of cytoplasm // glutamatergic synapse // postsynaptic density // postsynapse // dense core granule // postsynaptic cytosol // presynaptic cytosol // calyx of Held	GO:0005509 // GO:0046872 // GO:0019901 // GO:0000287 // GO:0005245 // GO:0099626	calcium ion binding // metal ion binding // protein kinase binding // magnesium ion binding // voltage-gated calcium channel activity // voltage-gated calcium channel activity involved in regulation of presynaptic cytosolic calcium levels	GO:0070588 // GO:0010975 // GO:0099509 // GO:0045921 // GO:0048015 // GO:0050806 // GO:2000300	calcium ion transmembrane transport // regulation of neuron projection development // regulation of presynaptic cytosolic calcium ion concentration // positive regulation of exocytosis // phosphatidylinositol-mediated signaling // positive regulation of synaptic transmission // regulation of synaptic vesicle exocytosis	-
-1.041046502	0.000459662	0.015736543	1119	1	chrX	134804145	134809221	3773	-	Armcx2	protein_coding	ENSMUST00000035559.10;ENSMUST00000113193.8;ENSMUST00000119010.7;ENSMUST00000141322.1;ENSMUST00000149902.1;ENSMUST00000150814.1;ENSMUST00000168264.1	67416	armadillo repeat containing, X-linked 2 [Source:MGI Symbol;Acc:MGI:1914666]	GO:0016020 // GO:0016021 // GO:0005575 // GO:0005739 // GO:0005741	membrane // integral component of membrane // cellular_component // mitochondrion // mitochondrial outer membrane	GO:0005515 // GO:0003674	protein binding // molecular_function	GO:0008150	biological_process	-
-1.040102895	2.43E-06	0.000210526	442	1	chr8	85492576	85527560	3639	+	Gpt2	protein_coding	ENSMUST00000034136.11;ENSMUST00000132932.7;ENSMUST00000140189.7;ENSMUST00000143659.1;ENSMUST00000143846.1	108682	glutamic pyruvate transaminase (alanine aminotransferase) 2 [Source:MGI Symbol;Acc:MGI:1915391]	GO:0005615 // GO:0005739	extracellular space // mitochondrion	GO:0003824 // GO:0030170 // GO:0016740 // GO:0008483 // GO:0004021	catalytic activity // pyridoxal phosphate binding // transferase activity // transaminase activity // L-alanine:2-oxoglutarate aminotransferase activity	GO:0009058 // GO:0006103 // GO:0045722 // GO:0042851 // GO:0042853	biosynthetic process // 2-oxoglutarate metabolic process // positive regulation of gluconeogenesis // L-alanine metabolic process // L-alanine catabolic process	Arginine biosynthesis // Alanine, aspartate and glutamate metabolism // Metabolic pathways // Carbon metabolism // 2-Oxocarboxylic acid metabolism // Biosynthesis of amino acids
-1.033448687	0.00132493	0.035568844	1427	1	chr17	35533201	35534647	843	+	Psors1c2	protein_coding	ENSMUST00000025273.8	57390	psoriasis susceptibility 1 candidate 2 (human) [Source:MGI Symbol;Acc:MGI:1930025]	-	-	-	-	-	-	-
-1.031736378	6.18E-05	0.003155252	750	1	chr12	108554720	108688516	2180	+	Evl	protein_coding	ENSMUST00000021689.13;ENSMUST00000077735.12;ENSMUST00000109854.8;ENSMUST00000172409.1;ENSMUST00000222048.1;ENSMUST00000223109.1;ENSMUST00000223548.1	14026	Ena-vasodilator stimulated phosphoprotein [Source:MGI Symbol;Acc:MGI:1194884]	GO:0005856 // GO:0005737 // GO:0042995 // GO:0005925 // GO:0045335 // GO:0030027	cytoskeleton // cytoplasm // cell projection // focal adhesion // phagocytic vesicle // lamellipodium	GO:0003779 // GO:0017124 // GO:0005515 // GO:0005522	actin binding // SH3 domain binding // protein binding // profilin binding	GO:0045010 // GO:0008154 // GO:0051289 // GO:0051016 // GO:0071346 // GO:0051496 // GO:0010633 // GO:1900028 // GO:0007411 // GO:0030838 // GO:0030168 // GO:0030048	actin nucleation // actin polymerization or depolymerization // protein homotetramerization // barbed-end actin filament capping // cellular response to interferon-gamma // positive regulation of stress fiber assembly // negative regulation of epithelial cell migration // negative regulation of ruffle assembly // axon guidance // positive regulation of actin filament polymerization // platelet ac…	Rap1 signaling pathway
-1.029564584	0.00028086	0.010747813	1001	1	chr7	114415281	114539251	6573	+	Pde3b	protein_coding	ENSMUST00000032909.8;ENSMUST00000140007.1;ENSMUST00000149455.1;ENSMUST00000210411.1	18576	phosphodiesterase 3B, cGMP-inhibited [Source:MGI Symbol;Acc:MGI:1333863]	GO:0016020 // GO:0016021 // GO:0032045	membrane // integral component of membrane // guanyl-nucleotide exchange factor complex	GO:0004114 // GO:0008081 // GO:0046872 // GO:0016787	3',5'-cyclic-nucleotide phosphodiesterase activity // phosphoric diester hydrolase activity // metal ion binding	GO:0007165 // GO:0007162 // GO:0016525 // GO:0050995	signal transduction // negative regulation of cell adhesion // negative regulation of angiogenesis // negative regulation of lipid catabolic process	Purine metabolism // Metabolic pathways // cGMP-PKG signaling pathway // cAMP signaling pathway // Apelin signaling pathway // Insulin signaling pathway // Progesterone-mediated oocyte maturation // Glucagon signaling pathway // Regulation of lipolysis in adipocytes // Renin secretion // Morphine addiction
-1.02905842	1.10E-15	7.49E-13	56	1	chr7	45570153	45589711	2081	+	Bcat2	protein_coding	ENSMUST00000033098.15;ENSMUST00000120864.9;ENSMUST00000209204.1;ENSMUST00000209410.1;ENSMUST00000209543.1;ENSMUST00000209569.1;ENSMUST00000210811.1;ENSMUST00000211173.1	12036	branched chain aminotransferase 2, mitochondrial [Source:MGI Symbol;Acc:MGI:1276534]	GO:0005634 // GO:0005737 // GO:0005739	nucleus // cytoplasm // mitochondrion	GO:0003824 // GO:0004084 // GO:0016740 // GO:0008483 // GO:0052654 // GO:0052655 // GO:0052656	catalytic activity // branched-chain-amino-acid transaminase activity // transferase activity // L-leucine transaminase activity // L-valine transaminase activity // L-isoleucine transaminase activity	GO:0009081 // GO:0008652 // GO:0009082 // GO:1990830 // GO:0006549 // GO:0006550 // GO:0006551 // GO:0006573 // GO:0009083 // GO:0009098 // GO:0010817 // GO:0009099	branched-chain amino acid metabolic process // cellular amino acid biosynthetic process // branched-chain amino acid biosynthetic process // cellular response to leukemia inhibitory factor // isoleucine metabolic process // isoleucine catabolic process // valine metabolic process // branched-chain amino acid catabolic process // leucine biosynthetic process // regulation of hormone levels // vali…	Cysteine and methionine metabolism // Valine, leucine and isoleucine degradation // Valine, leucine and isoleucine biosynthesis // Pantothenate and CoA biosynthesis // Metabolic pathways // 2-Oxocarboxylic acid metabolism // Biosynthesis of amino acids
-1.028588758	1.20E-09	2.75E-07	167	1	chr14	55540266	55551242	4625	+	Pck2	protein_coding	ENSMUST00000048781.3;ENSMUST00000226231.1;ENSMUST00000226270.1;ENSMUST00000226295.1;ENSMUST00000226352.1;ENSMUST00000226514.1;ENSMUST00000226519.1;ENSMUST00000226650.1;ENSMUST00000226664.1;ENSMUST00000226770.1;ENSMUST00000228240.1;ENSMUST00000228283.1;ENSMUST00000228921.1	74551	phosphoenolpyruvate carboxykinase 2 (mitochondrial) [Source:MGI Symbol;Acc:MGI:1860456]	GO:0005623 // GO:0005829 // GO:0005739	cell // cytosol // mitochondrion	GO:0005525 // GO:0004611 // GO:0017076 // GO:0004613 // GO:0046872 // GO:0000166 // GO:0016829 // GO:0016831 // GO:0030145	GTP binding // phosphoenolpyruvate carboxykinase activity // purine nucleotide binding // phosphoenolpyruvate carboxykinase (GTP) activity // metal ion binding // lyase activity // carboxy-lyase activity // manganese ion binding	GO:0006094 // GO:0033993 // GO:0032024 // GO:0042594 // GO:0006090 // GO:0006107 // GO:0006116 // GO:0070365 // GO:0032869 // GO:0019543 // GO:0046327 // GO:0071333 // GO:0071549	gluconeogenesis // response to lipid // positive regulation of insulin secretion // response to starvation // pyruvate metabolic process // oxaloacetate metabolic process // NADH oxidation // hepatocyte differentiation // cellular response to insulin stimulus // propionate catabolic process // glycerol biosynthetic process from pyruvate // cellular response to glucose stimulus // cellular respons…	Glycolysis / Gluconeogenesis // Citrate cycle (TCA cycle) // Pyruvate metabolism // Metabolic pathways // PPAR signaling pathway // FoxO signaling pathway // PI3K-Akt signaling pathway // AMPK signaling pathway // Insulin signaling pathway // Adipocytokine signaling pathway // Glucagon signaling pathway // Insulin resistance // Proximal tubule bicarbonate reclamation
-1.026441036	1.11E-06	0.000105338	404	1	chr6	125049689	125063267	1883	+	Acrbp	protein_coding	ENSMUST00000032481.7;ENSMUST00000088294.11;ENSMUST00000112412.1;ENSMUST00000112413.7;ENSMUST00000112414.7;ENSMUST00000124159.1;ENSMUST00000136100.1	54137	proacrosin binding protein [Source:MGI Symbol;Acc:MGI:1859515]	GO:0031410 // GO:0005576 // GO:0001669 // GO:0002080	cytoplasmic vesicle // extracellular region // acrosomal vesicle // acrosomal membrane	GO:0005515 // GO:0016504	protein binding // peptidase activator activity	GO:0010952 // GO:0007286 // GO:0009566 // GO:0001675	positive regulation of peptidase activity // spermatid development // fertilization // acrosome assembly	-
-1.026128122	8.03E-09	1.40E-06	220	1	chr9	48985375	49042517	4133	+	Usp28	protein_coding	ENSMUST00000047349.7;ENSMUST00000213457.1;ENSMUST00000213874.1;ENSMUST00000215118.1;ENSMUST00000215378.1;ENSMUST00000215788.1;ENSMUST00000215850.1;ENSMUST00000215856.1;ENSMUST00000216607.1;ENSMUST00000216657.1	235323	ubiquitin specific peptidase 28 [Source:MGI Symbol;Acc:MGI:2442293]	GO:0005634 // GO:0005654 // GO:0016604 // GO:0032991	nucleus // nucleoplasm // nuclear body // protein-containing complex	GO:0005515 // GO:0036459 // GO:0016787 // GO:0008233 // GO:0008234 // GO:0004197 // GO:0004843	protein binding // thiol-dependent ubiquitinyl hydrolase activity // peptidase activity // cysteine-type peptidase activity // cysteine-type endopeptidase activity // thiol-dependent ubiquitin-specific protease activity	GO:0006511 // GO:0016579 // GO:0006508 // GO:0006281 // GO:0006974 // GO:0007265 // GO:0031647 // GO:0008283 // GO:0034644 // GO:0042771 // GO:0010212 // GO:0000077	ubiquitin-dependent protein catabolic process // protein deubiquitination // proteolysis // DNA repair // cellular response to DNA damage stimulus // Ras protein signal transduction // regulation of protein stability // cell population proliferation // cellular response to UV // intrinsic apoptotic signaling pathway in response to DNA damage by p53 class mediator // response to ionizing radiation…	-
-1.022290484	0.000514906	0.017167552	1149	1	chr18	33796327	34006966	3777	-	Epb41l4a	protein_coding	ENSMUST00000025234.6;ENSMUST00000235242.1;ENSMUST00000235393.1;ENSMUST00000235876.1;ENSMUST00000236514.1;ENSMUST00000236716.1;ENSMUST00000237971.1	13824	erythrocyte membrane protein band 4.1 like 4a [Source:MGI Symbol;Acc:MGI:103007]	GO:0005856 // GO:0005737	cytoskeleton // cytoplasm	GO:0008092	cytoskeletal protein binding	GO:0031032	actomyosin structure organization	-
-1.021494361	1.58E-14	9.01E-12	67	1	chr14	48657677	48673819	2592	-	Otx2	protein_coding	ENSMUST00000118578.8;ENSMUST00000119070.7;ENSMUST00000119739.1;ENSMUST00000122009.7;ENSMUST00000133479.7;ENSMUST00000135279.1;ENSMUST00000144465.7;ENSMUST00000152018.7;ENSMUST00000226501.1;ENSMUST00000227404.1;ENSMUST00000228512.1	18424	orthodenticle homeobox 2 [Source:MGI Symbol;Acc:MGI:97451]	GO:0005634	nucleus	GO:0003677 // GO:0003700 // GO:0043565	DNA binding // DNA-binding transcription factor activity // sequence-specific DNA binding	GO:0006355 // GO:0007275	regulation of transcription, DNA-templated // multicellular organism development	-
-1.019124079	0.000717653	0.022185883	1238	1	chr8	36567751	36953143	6241	-	Dlc1	protein_coding	ENSMUST00000033923.13;ENSMUST00000036104.10;ENSMUST00000098826.9;ENSMUST00000145245.1;ENSMUST00000156312.1;ENSMUST00000163663.2;ENSMUST00000178717.1;ENSMUST00000179501.1;ENSMUST00000179652.1	50768	deleted in liver cancer 1 [Source:MGI Symbol;Acc:MGI:1354949]	GO:0005634 // GO:0005737 // GO:0005829 // GO:0005901 // GO:0005925 // GO:0030864 // GO:0032587	nucleus // cytoplasm // cytosol // caveola // focal adhesion // cortical actin cytoskeleton // ruffle membrane	GO:0005515 // GO:0008289 // GO:0005096 // GO:0042169	protein binding // lipid binding // GTPase activator activity // SH2 domain binding	GO:0007165 // GO:0035023 // GO:0043547 // GO:0006915 // GO:0006919 // GO:0008285 // GO:0008360 // GO:0030336 // GO:0032956 // GO:0035024 // GO:0035307 // GO:0051497 // GO:0051895 // GO:1900119	signal transduction // regulation of Rho protein signal transduction // positive regulation of GTPase activity // apoptotic process // activation of cysteine-type endopeptidase activity involved in apoptotic process // negative regulation of cell population proliferation // regulation of cell shape // negative regulation of cell migration // regulation of actin cytoskeleton organization // negati…	-
-1.018476114	2.97E-05	0.001733542	657	1	chr2	26315515	26348237	3432	+	Gpsm1	protein_coding	ENSMUST00000066889.12;ENSMUST00000066936.8;ENSMUST00000078616.11;ENSMUST00000114134.8;ENSMUST00000123981.7;ENSMUST00000127453.1;ENSMUST00000132276.1;ENSMUST00000132638.1;ENSMUST00000142057.1;ENSMUST00000145884.7;ENSMUST00000147873.7;ENSMUST00000152895.7;ENSMUST00000153064.1	67839	G-protein signalling modulator 1 (AGS3-like, C. elegans) [Source:MGI Symbol;Acc:MGI:1915089]	GO:0016020 // GO:0000139 // GO:0005794 // GO:0005886 // GO:0032991 // GO:0005737 // GO:0005783 // GO:0005789 // GO:0005829 // GO:0005938 // GO:0005654	membrane // Golgi membrane // Golgi apparatus // plasma membrane // protein-containing complex // cytoplasm // endoplasmic reticulum // endoplasmic reticulum membrane // cytosol // cell cortex // nucleoplasm	GO:0005515 // GO:0030695 // GO:0001965 // GO:0005092	protein binding // GTPase regulator activity // G-protein alpha-subunit binding // GDP-dissociation inhibitor activity	GO:0007275 // GO:0030154 // GO:0007399 // GO:0008277 // GO:0034260 // GO:0016239 // GO:1905098 // GO:0050790	multicellular organism development // cell differentiation // nervous system development // regulation of G protein-coupled receptor signaling pathway // negative regulation of GTPase activity // positive regulation of macroautophagy // negative regulation of guanyl-nucleotide exchange factor activity // regulation of catalytic activity	Cocaine addiction
-1.01352357	0.001174378	0.032273494	1394	1	chr9	95637601	95698096	4438	+	Pcolce2	protein_coding	ENSMUST00000015498.8;ENSMUST00000151210.1	76477	procollagen C-endopeptidase enhancer 2 [Source:MGI Symbol;Acc:MGI:1923727]	GO:0005576 // GO:0062023	extracellular region // collagen-containing extracellular matrix	GO:0005515 // GO:0008201 // GO:0005518 // GO:0005201 // GO:0016504	protein binding // heparin binding // collagen binding // extracellular matrix structural constituent // peptidase activator activity	GO:0010952 // GO:1990830	positive regulation of peptidase activity // cellular response to leukemia inhibitory factor	-
-1.012347036	1.60E-09	3.43E-07	179	1	chrX	157443855	157492287	3717	-	Sms	protein_coding	ENSMUST00000112529.7;ENSMUST00000123770.1;ENSMUST00000127089.1;ENSMUST00000145477.7;ENSMUST00000146026.1	20603	spermine synthase [Source:MGI Symbol;Acc:MGI:109490]	-	-	GO:0016768 // GO:0016740	spermine synthase activity // transferase activity	GO:0006597 // GO:0006596 // GO:0008215	spermine biosynthetic process // polyamine biosynthetic process // spermine metabolic process	Cysteine and methionine metabolism // Arginine and proline metabolism // Glutathione metabolism // Metabolic pathways
-1.012170191	7.01E-12	2.51E-09	107	1	chr4	123262351	123298925	3166	+	Pabpc4	protein_coding	ENSMUST00000078734.11;ENSMUST00000080178.12;ENSMUST00000106241.7;ENSMUST00000106243.7;ENSMUST00000124991.1;ENSMUST00000146156.1;ENSMUST00000156807.1;ENSMUST00000183940.7	230721	poly(A) binding protein, cytoplasmic 4 [Source:MGI Symbol;Acc:MGI:2385206]	GO:0005634 // GO:0005829 // GO:0005737 // GO:1990904 // GO:0010494	nucleus // cytosol // cytoplasm // ribonucleoprotein complex // cytoplasmic stress granule	GO:0003723 // GO:0003676 // GO:0003730 // GO:0008143 // GO:0008266 // GO:0003729	RNA binding // nucleic acid binding // mRNA 3'-UTR binding // poly(A) binding // poly(U) RNA binding // mRNA binding	GO:0043488 // GO:0061515	regulation of mRNA stability // myeloid cell development	RNA transport // mRNA surveillance pathway // RNA degradation
-1.011911512	5.05E-10	1.27E-07	152	1	chrX	133891068	133898429	1765	-	Tspan6	protein_coding	ENSMUST00000087557.11;ENSMUST00000176641.1;ENSMUST00000176718.7;ENSMUST00000177468.1	56496	tetraspanin 6 [Source:MGI Symbol;Acc:MGI:1926264]	GO:0016021 // GO:0016020	integral component of membrane	-	-	GO:0039532 // GO:1901223	negative regulation of viral-induced cytoplasmic pattern recognition receptor signaling pathway // negative regulation of NIK/NF-kappaB signaling	-
-1.009323075	0.000232817	0.009223359	967	1	chr18	54888048	54992555	6095	-	Zfp608	protein_coding	ENSMUST00000064763.6;ENSMUST00000237009.1;ENSMUST00000237844.1;ENSMUST00000238150.1	269023	zinc finger protein 608 [Source:MGI Symbol;Acc:MGI:2442338]	GO:0005634	nucleus	GO:0003676 // GO:0046872	nucleic acid binding // metal ion binding	GO:0006357 // GO:0000122 // GO:0033085	regulation of transcription by RNA polymerase II // negative regulation of transcription by RNA polymerase II // negative regulation of T cell differentiation in thymus	-
-1.006483788	3.28E-05	0.001868491	672	1	chr2	34171457	34373142	2858	-	Pbx3	protein_coding	ENSMUST00000040638.14;ENSMUST00000113132.8;ENSMUST00000127353.2;ENSMUST00000138021.3;ENSMUST00000141653.2;ENSMUST00000143776.7;ENSMUST00000153278.7;ENSMUST00000155423.2;ENSMUST00000175855.2;ENSMUST00000176213.7	18516	pre B cell leukemia homeobox 3 [Source:MGI Symbol;Acc:MGI:97496]	GO:0005634 // GO:0005667	nucleus // transcription factor complex	GO:0003677 // GO:0003700 // GO:0043565 // GO:0005515 // GO:0000978 // GO:0001228	DNA binding // DNA-binding transcription factor activity // sequence-specific DNA binding // protein binding // RNA polymerase II cis-regulatory region sequence-specific DNA binding // DNA-binding transcription activator activity, RNA polymerase II-specific	GO:0006355 // GO:0045944 // GO:0008344 // GO:0048666 // GO:0002087 // GO:0021516 // GO:0007585	regulation of transcription, DNA-templated // positive regulation of transcription by RNA polymerase II // adult locomotory behavior // neuron development // regulation of respiratory gaseous exchange by nervous system process // dorsal spinal cord development // respiratory gaseous exchange by respiratory system	Transcriptional misregulation in cancer
-1.005100299	0.001729537	0.043485206	1523	1	chr8	110721476	110741400	4717	+	Mtss2	protein_coding	ENSMUST00000052457.14;ENSMUST00000133848.1;ENSMUST00000141302.1;ENSMUST00000141527.1;ENSMUST00000144041.7;ENSMUST00000149273.7	244654	MTSS I-BAR domain containing 2 [Source:MGI Symbol;Acc:MGI:3039591]	GO:0005737 // GO:0005886 // GO:0042995 // GO:0030027 // GO:0030864 // GO:0001726 // GO:0032587	cytoplasm // plasma membrane // cell projection // lamellipodium // cortical actin cytoskeleton // ruffle // ruffle membrane	GO:0003779 // GO:0005096 // GO:0005546 // GO:0003785 // GO:0048365	actin binding // GTPase activator activity // phosphatidylinositol-4,5-bisphosphate binding // actin monomer binding // Rac GTPase binding	GO:0007009 // GO:0097178 // GO:0036120 // GO:0090630 // GO:0061024 // GO:0097581	plasma membrane organization // ruffle assembly // cellular response to platelet-derived growth factor stimulus // activation of GTPase activity // lamellipodium organization	-
