# Supplementary material for: USP39 is essential for mammalian epithelial morphogenesis through upregulation of planar cell polarity components
Source: Commun Biol. 2022 Apr 19;5:378. doi: 10.1038/s42003-022-03254-7 (PMC9018712; doi:10.1038/s42003-022-03254-7)
Supplement: Supplementary file 5 — Supplementary Data 2 [file 42003_2022_3254_MOESM5_ESM.txt]

m.value	p.value	q.value	rank	estimatedDEG	Chromosome	Start	End	Gene Length	Strand	Gene Name	Gene Type	Transcript ID	Entrez Gene ID	Description	Cellular Component Accession	Cellular Component Name	Molecular Function Accession	Molecular Function Name	Biological Process Accession	Biological Process Name	KEGG Pathway
10.11009273	6.16E-10	1.49E-07	158	1	chr7	18718090	18727248	1871	+	Psg22	protein_coding	ENSMUST00000051973.8;ENSMUST00000108481.7;ENSMUST00000208221.1	243862	pregnancy-specific glycoprotein 22 [Source:MGI Symbol;Acc:MGI:1891354]	GO:0005575 // GO:0005576	cellular_component // extracellular region	GO:0045545	syndecan binding	GO:0001525 // GO:0007565 // GO:0045766 // GO:0050715 // GO:2001203	angiogenesis // female pregnancy // positive regulation of angiogenesis // positive regulation of cytokine secretion // positive regulation of transforming growth factor-beta secretion	-
9.603480841	6.45E-13	2.78E-10	89	1	chr5	114026910	114091570	3379	-	Svop	protein_coding	ENSMUST00000058472.12;ENSMUST00000134790.7;ENSMUST00000140151.1;ENSMUST00000149480.1;ENSMUST00000150106.1	68666	SV2 related protein [Source:MGI Symbol;Acc:MGI:1915916]	GO:0016021 // GO:0016020 // GO:0030054 // GO:0045202 // GO:0031410 // GO:0008021 // GO:0030672	integral component of membrane // cell junction // synapse // cytoplasmic vesicle // synaptic vesicle // synaptic vesicle membrane	GO:0022857	transmembrane transporter activity	GO:0055085	transmembrane transport	-
9.295713778	1.79E-11	6.12E-09	112	1	chr13	27801654	27808729	884	+	Prl2a1	protein_coding	ENSMUST00000023602.5	56635	prolactin family 2, subfamily a, member 1 [Source:MGI Symbol;Acc:MGI:1861446]	GO:0005576 // GO:0005615	extracellular region // extracellular space	GO:0005179 // GO:0005148	hormone activity // prolactin receptor binding	GO:0007165 // GO:0007565 // GO:0008284 // GO:0030879 // GO:0031667 // GO:0046427 // GO:1903489	signal transduction // female pregnancy // positive regulation of cell population proliferation // mammary gland development // response to nutrient levels // positive regulation of receptor signaling pathway via JAK-STAT // positive regulation of lactation	-
8.386842176	3.65E-11	1.16E-08	121	1	chr7	99624082	99627103	3022	-	Tpbgl	protein_coding	ENSMUST00000178124.2	100503386	trophoblast glycoprotein-like [Source:MGI Symbol;Acc:MGI:3646425]	GO:0016020 // GO:0016021	membrane // integral component of membrane	GO:0005515	protein binding	-	-	-
8.372321381	2.95E-07	3.43E-05	330	1	chr18	37761801	37841870	4615	+	Pcdhgb8	polymorphic_pseudogene	ENSMUST00000195764.1	-	protocadherin gamma subfamily B, 8 [Source:MGI Symbol;Acc:MGI:1935200]	-	-	-	-	-	-	-
8.030610688	9.38E-07	9.14E-05	393	1	chr11	49901835	49980994	3378	+	Rasgef1c	protein_coding	ENSMUST00000063444.2;ENSMUST00000093141.11;ENSMUST00000093142.11;ENSMUST00000109172.3	74563	RasGEF domain family, member 1C [Source:MGI Symbol;Acc:MGI:1921813]	-	-	GO:0005085	guanyl-nucleotide exchange factor activity	GO:0007264	small GTPase mediated signal transduction	-
7.965605751	0.000405244	0.014361246	1081	1	chr18	36930184	37187661	5248	+	Pcdha1	protein_coding	ENSMUST00000070797.6;ENSMUST00000193839.5	116731	protocadherin alpha 1 [Source:MGI Symbol;Acc:MGI:2150982]	GO:0005886 // GO:0016020 // GO:0016021 // GO:0005887 // GO:0005783	plasma membrane // integral component of membrane // integral component of plasma membrane // endoplasmic reticulum	GO:0005509 // GO:0003674	calcium ion binding // molecular_function	GO:0007156 // GO:0007155	homophilic cell adhesion via plasma membrane adhesion molecules	-
7.890450712	0.000461076	0.015749304	1121	1	chr3	64115278	64141928	5266	-	Vmn2r2	protein_coding	ENSMUST00000077958.4;ENSMUST00000177151.8	100125586	vomeronasal 2, receptor 2 [Source:MGI Symbol;Acc:MGI:3757666]	GO:0016021 // GO:0016020 // GO:0005886 // GO:0005887	integral component of membrane // plasma membrane // integral component of plasma membrane	GO:0004930 // GO:0004984 // GO:0038023	G protein-coupled receptor activity // olfactory receptor activity // signaling receptor activity	GO:0007186 // GO:0007165 // GO:0050911	G protein-coupled receptor signaling pathway // signal transduction // detection of chemical stimulus involved in sensory perception of smell	-
7.873240788	8.98E-06	0.000641991	536	1	chr3	141210004	141212355	2352	-	Pdha2	protein_coding	ENSMUST00000057860.2	18598	pyruvate dehydrogenase E1 alpha 2 [Source:MGI Symbol;Acc:MGI:97533]	GO:0043231 // GO:0005739 // GO:0005759 // GO:0045254 // GO:0005967 // GO:0005730	intracellular membrane-bounded organelle // mitochondrion // mitochondrial matrix // pyruvate dehydrogenase complex // mitochondrial pyruvate dehydrogenase complex // nucleolus	GO:0016624 // GO:0004739 // GO:0016491 // GO:0034604	oxidoreductase activity, acting on the aldehyde or oxo group of donors, disulfide as acceptor // pyruvate dehydrogenase (acetyl-transferring) activity // pyruvate dehydrogenase (NAD+) activity	GO:0006086 // GO:0055114 // GO:0005975 // GO:0006099 // GO:0006006 // GO:0061732 // GO:0006090	acetyl-CoA biosynthetic process from pyruvate // oxidation-reduction process // carbohydrate metabolic process // tricarboxylic acid cycle // glucose metabolic process // mitochondrial acetyl-CoA biosynthetic process from pyruvate // pyruvate metabolic process	Glycolysis / Gluconeogenesis // Citrate cycle (TCA cycle) // Pyruvate metabolism // Metabolic pathways // Carbon metabolism // HIF-1 signaling pathway // Glucagon signaling pathway // Central carbon metabolism in cancer
7.627215777	0.000196706	0.008042273	937	1	chr9	110798166	110803754	1584	+	Prss42	protein_coding	ENSMUST00000035715.7	235628	protease, serine 42 [Source:MGI Symbol;Acc:MGI:2665280]	GO:0016020 // GO:0005615 // GO:0005886 // GO:0005737 // GO:0031225 // GO:0046658	membrane // extracellular space // plasma membrane // cytoplasm // anchored component of membrane // anchored component of plasma membrane	GO:0004252 // GO:0016787 // GO:0008233 // GO:0008236	serine-type endopeptidase activity // hydrolase activity // serine-type peptidase activity	GO:0006508 // GO:0007283 // GO:0030154 // GO:0007281	proteolysis // spermatogenesis // cell differentiation // germ cell development	-
7.611285495	0.000218291	0.008729142	958	1	chr13	43195245	43304172	6928	-	Gfod1	protein_coding	ENSMUST00000055341.6;ENSMUST00000222779.1	328232	glucose-fructose oxidoreductase domain containing 1 [Source:MGI Symbol;Acc:MGI:2145304]	GO:0005575 // GO:0005576	cellular_component // extracellular region	GO:0016491	oxidoreductase activity	GO:0055114	oxidation-reduction process	-
7.534275853	0.000215668	0.008652467	954	1	chr14	34085981	34100571	1880	+	Anxa8	protein_coding	ENSMUST00000022519.14;ENSMUST00000120077.1	11752	annexin A8 [Source:MGI Symbol;Acc:MGI:1201374]	GO:0005829 // GO:0005886 // GO:0005737 // GO:0031902	cytosol // plasma membrane // cytoplasm // late endosome membrane	GO:0005509 // GO:0005544 // GO:0046872 // GO:0051015 // GO:0005546 // GO:0005547 // GO:0043325	calcium ion binding // calcium-dependent phospholipid binding // metal ion binding // actin filament binding // phosphatidylinositol-4,5-bisphosphate binding // phosphatidylinositol-3,4,5-trisphosphate binding // phosphatidylinositol-3,4-bisphosphate binding	GO:0007596 // GO:0016197 // GO:0007599 // GO:0007032 // GO:1900004 // GO:1900138	blood coagulation // endosomal transport // hemostasis // endosome organization // negative regulation of serine-type endopeptidase activity // negative regulation of phospholipase A2 activity	-
7.467863414	7.98E-05	0.003932044	777	1	chr12	24796664	24831202	3721	-	2900060N12Rik	bidirectional_promoter_lncRNA	ENSMUST00000221412.1;ENSMUST00000223485.1	-	RIKEN cDNA 2900060N12 gene [Source:MGI Symbol;Acc:MGI:1920281]	-	-	-	-	-	-	-
7.465259763	0.001915979	0.04687052	1566	1	chr7	50958042	50960649	2608	-	Gm21033	processed_pseudogene	ENSMUST00000208590.1	-	predicted gene, 21033 [Source:MGI Symbol;Acc:MGI:5434388]	-	-	-	-	-	-	-
7.452212371	0.000409795	0.014509107	1082	1	chrX	21714896	21742355	3434	+	Slc6a14	protein_coding	ENSMUST00000033414.7	56774	solute carrier family 6 (neurotransmitter transporter), member 14 [Source:MGI Symbol;Acc:MGI:1890216]	GO:0016021 // GO:0016020 // GO:0005886 // GO:0005887 // GO:0031526	integral component of membrane // plasma membrane // integral component of plasma membrane // brush border membrane	GO:0005328 // GO:0015293 // GO:0005275	neurotransmitter:sodium symporter activity // amine transmembrane transporter activity	GO:0055085 // GO:0006836 // GO:0009636 // GO:0006865 // GO:0015837	transmembrane transport // neurotransmitter transport // response to toxic substance // amino acid transport // amine transport	-
7.409155267	0.001539382	0.040011491	1473	1	chr1	88070800	88218997	2190	+	Ugt1a9	protein_coding	ENSMUST00000073772.4	394434	UDP glucuronosyltransferase 1 family, polypeptide A9 [Source:MGI Symbol;Acc:MGI:3576092]	GO:0016020 // GO:0016021 // GO:0005783 // GO:0005789 // GO:0043231	membrane // integral component of membrane // endoplasmic reticulum // endoplasmic reticulum membrane // intracellular membrane-bounded organelle	GO:0016758 // GO:0016740 // GO:0016757 // GO:0042803 // GO:0046982 // GO:0008144 // GO:0019899 // GO:0015020 // GO:0004857 // GO:0005080 // GO:0005496 // GO:0005504	transferase activity, transferring hexosyl groups // transferase activity, transferring glycosyl groups // protein homodimerization activity // protein heterodimerization activity // drug binding // enzyme binding // glucuronosyltransferase activity // enzyme inhibitor activity // protein kinase C binding // steroid binding // fatty acid binding	GO:0043086 // GO:0052696 // GO:0052697	negative regulation of catalytic activity // flavonoid glucuronidation // xenobiotic glucuronidation	Pentose and glucuronate interconversions // Ascorbate and aldarate metabolism // Steroid hormone biosynthesis // Retinol metabolism // Porphyrin and chlorophyll metabolism // Metabolism of xenobiotics by cytochrome P450 // Drug metabolism - cytochrome P450 // Drug metabolism - other enzymes // Metabolic pathways // Chemical carcinogenesis
7.401734442	8.68E-05	0.004201436	791	1	chr13	33192959	33203129	1250	+	Serpinb9d	protein_coding	ENSMUST00000067198.2	20726	serine (or cysteine) peptidase inhibitor, clade B, member 9d [Source:MGI Symbol;Acc:MGI:894667]	GO:0005615 // GO:0005737	extracellular space // cytoplasm	GO:0004867	serine-type endopeptidase inhibitor activity	GO:0010951	negative regulation of endopeptidase activity	Amoebiasis
7.380262402	0.001999805	0.048549122	1578	1	chr15	58214475	58324053	3821	+	Gm15943	antisense	ENSMUST00000147638.1	-	predicted gene 15943 [Source:MGI Symbol;Acc:MGI:3802102]	-	-	-	-	-	-	-
7.373529051	7.56E-05	0.003751575	772	1	chrX	93527573	93530309	2737	+	Gm14780	processed_pseudogene	ENSMUST00000118387.1	-	predicted gene 14780 [Source:MGI Symbol;Acc:MGI:3705499]	-	-	-	-	-	-	-
7.344666886	0.001789296	0.044597368	1537	1	chr5	87575969	87591594	1242	-	Sult1e1	protein_coding	ENSMUST00000031201.8	20860	sulfotransferase family 1E, member 1 [Source:MGI Symbol;Acc:MGI:98431]	-	-	GO:0008146 // GO:0016740	sulfotransferase activity	-	-	Steroid hormone biosynthesis
7.321695778	0.000188294	0.007764625	929	1	chr11	46607772	46629261	1575	-	Dppa1	protein_coding	ENSMUST00000077173.12;ENSMUST00000109227.1	347708	developmental pluripotency associated 1 [Source:MGI Symbol;Acc:MGI:2157522]	GO:0016020 // GO:0016021 // GO:0005575	membrane // integral component of membrane // cellular_component	GO:0003674	molecular_function	GO:0008150	biological_process	-
7.318421639	8.28E-05	0.004055396	782	1	chr4	43727188	43728639	1452	+	Hrct1	protein_coding	ENSMUST00000095109.4	100039781	histidine rich carboxyl terminus 1 [Source:MGI Symbol;Acc:MGI:1917945]	GO:0016020 // GO:0016021 // GO:0005575	membrane // integral component of membrane // cellular_component	GO:0003674	molecular_function	GO:0008150	biological_process	-
7.284921602	0.000349218	0.012680741	1055	1	chr14	60184612	60251431	3602	-	Nupl1	protein_coding	ENSMUST00000225805.1	-	nucleoporin like 1 [Source:MGI Symbol;Acc:MGI:1919094]	GO:0016020 // GO:0005634 // GO:0032991 // GO:0031965 // GO:0005643 // GO:0005635	membrane // nucleus // protein-containing complex // nuclear membrane // nuclear pore // nuclear envelope	GO:0042802 // GO:0017056 // GO:0044877 // GO:0008139	identical protein binding // structural constituent of nuclear pore // protein-containing complex binding // nuclear localization sequence binding	GO:0015031 // GO:0051028 // GO:0006913 // GO:0042306	protein transport // mRNA transport // nucleocytoplasmic transport // regulation of protein import into nucleus	-
7.19673324	0.00025752	0.010015572	985	1	chr9	79805094	80012851	4640	-	Filip1	protein_coding	ENSMUST00000093811.10;ENSMUST00000172740.1;ENSMUST00000172973.1;ENSMUST00000217264.1;ENSMUST00000239133.1	70598	filamin A interacting protein 1 [Source:MGI Symbol;Acc:MGI:1917848]	GO:0005730 // GO:0005886 // GO:0015629	nucleolus // plasma membrane // actin cytoskeleton	-	-	-	-	-
7.193355568	0.00049498	0.01665224	1138	1	chr7	15431662	15433600	1362	+	Obox4-ps27	unprocessed_pseudogene	ENSMUST00000179203.1	-	oocyte specific homeobox 4, pseudogene 27 [Source:MGI Symbol;Acc:MGI:3641735]	-	-	-	-	-	-	-
7.113826259	0.000880233	0.026042561	1294	1	chr12	113254830	113260236	2540	-	Igha	IG_C_gene	ENSMUST00000178282.2;ENSMUST00000194738.5	-	immunoglobulin heavy constant alpha [Source:MGI Symbol;Acc:MGI:96444]	GO:0009897 // GO:0042571	external side of plasma membrane // immunoglobulin complex, circulating	GO:0003823 // GO:0034987	antigen binding // immunoglobulin receptor binding	GO:0006910 // GO:0006911 // GO:0006958 // GO:0042742 // GO:0045087 // GO:0050853 // GO:0050871 // GO:0002385 // GO:0002455 // GO:0016064	phagocytosis, recognition // phagocytosis, engulfment // complement activation, classical pathway // defense response to bacterium // innate immune response // B cell receptor signaling pathway // positive regulation of B cell activation // mucosal immune response // humoral immune response mediated by circulating immunoglobulin // immunoglobulin mediated immune response	-
7.112689353	1.19E-07	1.51E-05	302	1	chr13	12790816	12800079	857	-	Prl2c3	protein_coding	ENSMUST00000099805.2;ENSMUST00000222139.1;ENSMUST00000222621.1;ENSMUST00000223098.1;ENSMUST00000223180.1	18812	prolactin family 2, subfamily c, member 3 [Source:MGI Symbol;Acc:MGI:1341833]	GO:0005576 // GO:0005615 // GO:0005783	extracellular region // extracellular space // endoplasmic reticulum	GO:0005179 // GO:0005148 // GO:0008083	hormone activity // prolactin receptor binding // growth factor activity	GO:0007165 // GO:0007565 // GO:0008284 // GO:0030879 // GO:0031667 // GO:0046427 // GO:1903489	signal transduction // female pregnancy // positive regulation of cell population proliferation // mammary gland development // response to nutrient levels // positive regulation of receptor signaling pathway via JAK-STAT // positive regulation of lactation	-
7.00168644	0.001069399	0.030155279	1358	1	chr12	57441190	57450120	1346	-	Gm16246	antisense	ENSMUST00000145464.1	-	predicted gene 16246 [Source:MGI Symbol;Acc:MGI:3826570]	-	-	-	-	-	-	-
6.967863143	0.000404501	0.014348182	1080	1	chr7	49974864	50866608	6617	+	Nell1	protein_coding	ENSMUST00000081872.12;ENSMUST00000107603.1;ENSMUST00000145096.7;ENSMUST00000151721.7;ENSMUST00000154410.1	338352	NEL-like 1 [Source:MGI Symbol;Acc:MGI:2443902]	GO:0005615 // GO:0005634 // GO:0048471 // GO:0005737 // GO:0005576 // GO:0005635	extracellular space // nucleus // perinuclear region of cytoplasm // extracellular region // nuclear envelope	GO:0005515 // GO:0005509 // GO:0008201 // GO:0005080 // GO:0042802	protein binding // calcium ion binding // heparin binding // protein kinase C binding // identical protein binding	GO:0010468 // GO:0030154 // GO:0043065 // GO:0045667 // GO:0045669 // GO:0030501 // GO:0033689 // GO:0045778 // GO:1903363	regulation of gene expression // cell differentiation // positive regulation of apoptotic process // regulation of osteoblast differentiation // positive regulation of osteoblast differentiation // positive regulation of bone mineralization // negative regulation of osteoblast proliferation // positive regulation of ossification // negative regulation of cellular protein catabolic process	-
6.962563245	0.000478584	0.016239229	1129	1	chr6	72104201	72106813	2613	+	Gm29438	TEC	ENSMUST00000191298.1	-	predicted gene 29438 [Source:MGI Symbol;Acc:MGI:5580144]	-	-	-	-	-	-	-
6.953049225	0.001845178	0.045604465	1550	1	chr4	12114284	12116236	1953	+	Gm11839	processed_pseudogene	ENSMUST00000120647.1	-	predicted gene 11839 [Source:MGI Symbol;Acc:MGI:3651162]	-	-	-	-	-	-	-
6.928654388	0.001911508	0.046791036	1565	1	chr11	103649570	103650579	1010	+	Rprml	protein_coding	ENSMUST00000057870.3	104582	reprimo-like [Source:MGI Symbol;Acc:MGI:2144486]	GO:0016020 // GO:0016021 // GO:0005575	membrane // integral component of membrane // cellular_component	GO:0003674	molecular_function	GO:0008150	biological_process	-
6.880252947	0.000675501	0.021124705	1225	1	chr17	37230963	37237330	2168	-	Olfr97	protein_coding	ENSMUST00000073667.5;ENSMUST00000207414.2;ENSMUST00000213328.1;ENSMUST00000214622.1;ENSMUST00000214848.1;ENSMUST00000216225.1	258505	olfactory receptor 97 [Source:MGI Symbol;Acc:MGI:2177480]	GO:0016021 // GO:0016020 // GO:0005886	integral component of membrane // plasma membrane	GO:0004930 // GO:0004984 // GO:0004888	G protein-coupled receptor activity // olfactory receptor activity // transmembrane signaling receptor activity	GO:0007186 // GO:0007165 // GO:0007608 // GO:0050896 // GO:0050911	G protein-coupled receptor signaling pathway // signal transduction // sensory perception of smell // response to stimulus // detection of chemical stimulus involved in sensory perception of smell	Olfactory transduction
6.870780968	0.001003404	0.02896989	1326	1	chr3	102599373	102601593	2221	+	Gm42678	lincRNA	ENSMUST00000197163.1	-	predicted gene 42678 [Source:MGI Symbol;Acc:MGI:5662815]	-	-	-	-	-	-	-
6.865912513	0.000738061	0.022692117	1246	1	chr5	13548694	13552728	4035	+	Gm42675	TEC	ENSMUST00000197552.1	-	predicted gene 42675 [Source:MGI Symbol;Acc:MGI:5662812]	-	-	-	-	-	-	-
6.827298328	0.001095407	0.030664942	1368	1	chr2	36925190	36928897	3610	-	Olfr355	protein_coding	ENSMUST00000100147.1;ENSMUST00000213574.1	258618	olfactory receptor 355 [Source:MGI Symbol;Acc:MGI:3030189]	GO:0016021 // GO:0016020 // GO:0005886	integral component of membrane // plasma membrane	GO:0004930 // GO:0004984 // GO:0004888	G protein-coupled receptor activity // olfactory receptor activity // transmembrane signaling receptor activity	GO:0007186 // GO:0007165 // GO:0007608 // GO:0050896 // GO:0050911	G protein-coupled receptor signaling pathway // signal transduction // sensory perception of smell // response to stimulus // detection of chemical stimulus involved in sensory perception of smell	Olfactory transduction
6.824210041	0.001490001	0.03906943	1461	1	chr1	40049039	40050368	1330	-	4930456G14Rik	TEC	ENSMUST00000193054.1	-	RIKEN cDNA 4930456G14 gene [Source:MGI Symbol;Acc:MGI:1921928]	-	-	-	-	-	-	-
6.774524905	0.001288153	0.03489947	1414	1	chr10	129909163	129915597	3356	-	Olfr816	protein_coding	ENSMUST00000071605.1;ENSMUST00000213438.1;ENSMUST00000213618.1	258667	olfactory receptor 816 [Source:MGI Symbol;Acc:MGI:3030650]	GO:0016021 // GO:0016020 // GO:0005886	integral component of membrane // plasma membrane	GO:0004930 // GO:0004984	G protein-coupled receptor activity // olfactory receptor activity	GO:0007186 // GO:0007165 // GO:0007608 // GO:0050896 // GO:0050911	G protein-coupled receptor signaling pathway // signal transduction // sensory perception of smell // response to stimulus // detection of chemical stimulus involved in sensory perception of smell	Olfactory transduction
6.75668763	0.000973945	0.028244404	1321	1	chr8	105973513	105979429	1698	-	Dpep3	protein_coding	ENSMUST00000034371.8	71854	dipeptidase 3 [Source:MGI Symbol;Acc:MGI:1919104]	GO:0016020 // GO:0005886 // GO:0031225 // GO:0001669	membrane // plasma membrane // anchored component of membrane // acrosomal vesicle	GO:0008235 // GO:0008239 // GO:0016805 // GO:0046872 // GO:0016787 // GO:0005515 // GO:0008233 // GO:0008237	metalloexopeptidase activity // dipeptidyl-peptidase activity // dipeptidase activity // metal ion binding // hydrolase activity // protein binding // metallopeptidase activity	GO:0006508 // GO:0051321	proteolysis // meiotic cell cycle	-
6.727769009	0.001845008	0.045604465	1549	1	chr1	21454691	21457017	2327	-	Gm36949	TEC	ENSMUST00000192487.1	-	predicted gene, 36949 [Source:MGI Symbol;Acc:MGI:5610177]	-	-	-	-	-	-	-
6.725091032	0.001218061	0.03330672	1401	1	chr7	31208357	31209114	758	+	Gm37292	TEC	ENSMUST00000192062.1	-	predicted gene, 37292 [Source:MGI Symbol;Acc:MGI:5610520]	-	-	-	-	-	-	-
6.709113242	0.001584564	0.040844102	1486	1	chr12	83763634	83792382	4373	+	Papln	protein_coding	ENSMUST00000021646.5;ENSMUST00000121733.7;ENSMUST00000152904.1	170721	papilin, proteoglycan-like sulfated glycoprotein [Source:MGI Symbol;Acc:MGI:2386139]	GO:0005576 // GO:0005604 // GO:0062023	extracellular region // basement membrane // collagen-containing extracellular matrix	GO:0004867 // GO:0008233 // GO:0030414 // GO:0005201	serine-type endopeptidase inhibitor activity // peptidase activity // extracellular matrix structural constituent	GO:0006508 // GO:0010951 // GO:0010466	proteolysis // negative regulation of endopeptidase activity // negative regulation of peptidase activity	-
6.694341185	0.000161661	0.006896516	898	1	chr18	56761716	56925548	4653	-	Marchf3	protein_coding	ENSMUST00000035278.6;ENSMUST00000102912.7;ENSMUST00000153044.1	320253	membrane associated ring-CH-type finger 3 [Source:MGI Symbol;Acc:MGI:2443667]	GO:0016020 // GO:0016021 // GO:0043231 // GO:0030659 // GO:0031410 // GO:0005768 // GO:0005764 // GO:0031901	membrane // integral component of membrane // intracellular membrane-bounded organelle // cytoplasmic vesicle membrane // endosome // lysosome // early endosome membrane	GO:0008270 // GO:0016740 // GO:0046872 // GO:0004842	zinc ion binding // transferase activity // metal ion binding // ubiquitin-protein transferase activity	GO:0016567 // GO:0006897	protein ubiquitination // endocytosis	-
6.670661304	0.001515826	0.039584046	1467	1	chr5	29735334	29735936	603	-	Gm5129	antisense	ENSMUST00000065372.3;ENSMUST00000238564.1	-	predicted gene 5129 [Source:MGI Symbol;Acc:MGI:3648499]	-	-	-	-	-	-	-
6.562678315	1.21E-10	3.45E-08	135	1	chr13	12996125	13005383	842	-	Prl2c2	protein_coding	ENSMUST00000110594.3;ENSMUST00000220558.1;ENSMUST00000221612.1;ENSMUST00000221627.1;ENSMUST00000223124.1	18811	prolactin family 2, subfamily c, member 2 [Source:MGI Symbol;Acc:MGI:97618]	GO:0005576 // GO:0005615 // GO:0005783	extracellular region // extracellular space // endoplasmic reticulum	GO:0005179 // GO:0005515 // GO:0005148 // GO:0008083	hormone activity // protein binding // prolactin receptor binding // growth factor activity	GO:0007165 // GO:0045944 // GO:0007565 // GO:0008284 // GO:0030879 // GO:0031667 // GO:0046427 // GO:1903489 // GO:0002052 // GO:0045662 // GO:0002040 // GO:0045766 // GO:0043536 // GO:0031346 // GO:0032534	signal transduction // positive regulation of transcription by RNA polymerase II // female pregnancy // positive regulation of cell population proliferation // mammary gland development // response to nutrient levels // positive regulation of receptor signaling pathway via JAK-STAT // positive regulation of lactation // positive regulation of neuroblast proliferation // negative regulation of myo…	-
6.490305222	4.65E-06	0.000363848	490	1	chr11	82910550	82943403	4152	+	Unc45b	protein_coding	ENSMUST00000018989.13;ENSMUST00000108160.7;ENSMUST00000125499.1;ENSMUST00000142336.1;ENSMUST00000164945.2	217012	unc-45 myosin chaperone B [Source:MGI Symbol;Acc:MGI:2443377]	GO:0005829 // GO:0005737	cytosol // cytoplasm	GO:0005515 // GO:0051879	protein binding // Hsp90 protein binding	GO:0007275 // GO:0030154 // GO:0007517 // GO:0002088 // GO:0061077	multicellular organism development // cell differentiation // muscle organ development // lens development in camera-type eye // chaperone-mediated protein folding	-
6.486475729	0.000124016	0.005676159	837	1	chr11	105164776	105166620	1845	-	Gm11620	processed_pseudogene	ENSMUST00000118770.1	-	predicted gene 11620 [Source:MGI Symbol;Acc:MGI:3650770]	-	-	-	-	-	-	-
6.203268156	0.000200201	0.00815039	941	1	chr9	67830489	67832330	1395	-	C2cd4a	protein_coding	ENSMUST00000054500.6	244911	C2 calcium-dependent domain containing 4A [Source:MGI Symbol;Acc:MGI:3645763]	GO:0005634	nucleus	-	-	GO:0002528 // GO:0002675 // GO:0030155	regulation of vascular permeability involved in acute inflammatory response // positive regulation of acute inflammatory response // regulation of cell adhesion	-
6.137093164	0.001851009	0.045719078	1551	1	chr4	138724792	138746132	3448	+	Pla2g2c	protein_coding	ENSMUST00000030530.5;ENSMUST00000105808.7;ENSMUST00000124660.6	18781	phospholipase A2, group IIC [Source:MGI Symbol;Acc:MGI:106638]	GO:0005576	extracellular region	GO:0005509 // GO:0004623 // GO:0016787 // GO:0102567 // GO:0102568	calcium ion binding // phospholipase A2 activity // hydrolase activity // phospholipase A2 activity (consuming 1,2-dipalmitoylphosphatidylcholine) // phospholipase A2 activity consuming 1,2-dioleoylphosphatidylethanolamine)	GO:0006644 // GO:0016042 // GO:0050482 // GO:0006629	phospholipid metabolic process // lipid catabolic process // arachidonic acid secretion	Glycerophospholipid metabolism // Ether lipid metabolism // Arachidonic acid metabolism // Linoleic acid metabolism // alpha-Linolenic acid metabolism // Metabolic pathways // Ras signaling pathway // Vascular smooth muscle contraction // Pancreatic secretion // Fat digestion and absorption
6.131842699	1.81E-06	0.00016176	429	1	chr11	100203162	100207548	1698	-	Krt14	protein_coding	ENSMUST00000007272.7;ENSMUST00000137265.1	16664	keratin 14 [Source:MGI Symbol;Acc:MGI:96688]	GO:0071944 // GO:0005634 // GO:0005737 // GO:0005882 // GO:0045095 // GO:0045178	cell periphery // nucleus // cytoplasm // intermediate filament // keratin filament // basal part of cell	GO:0005198 // GO:0005515 // GO:1990254	structural molecule activity // protein binding // keratin filament binding	GO:0007568 // GO:0042633 // GO:0030855 // GO:0045110 // GO:0010043 // GO:0010212	aging // hair cycle // epithelial cell differentiation // intermediate filament bundle assembly // response to zinc ion // response to ionizing radiation	Estrogen signaling pathway // Staphylococcus aureus infection
6.032101195	0.00067052	0.020988344	1223	1	chr11	102106676	102107832	555	-	Pyy	protein_coding	ENSMUST00000017455.14;ENSMUST00000127381.2;ENSMUST00000177149.1;ENSMUST00000177304.7	217212	peptide YY [Source:MGI Symbol;Acc:MGI:99924]	GO:0005576 // GO:0005615	extracellular region // extracellular space	GO:0005179 // GO:0001664 // GO:0005184	hormone activity // G protein-coupled receptor binding // neuropeptide hormone activity	GO:0007165 // GO:0007631 // GO:0042755 // GO:0007218 // GO:0032096	signal transduction // feeding behavior // eating behavior // neuropeptide signaling pathway // negative regulation of response to food	Neuroactive ligand-receptor interaction
6.029188952	2.73E-17	2.49E-14	42	1	chr7	110627661	110629820	1390	+	Adm	protein_coding	ENSMUST00000033054.9;ENSMUST00000185766.1	11535	adrenomedullin [Source:MGI Symbol;Acc:MGI:108058]	GO:0005576 // GO:0005623 // GO:0005615 // GO:0005737	extracellular region // extracellular space // cytoplasm	GO:0005179 // GO:0031700	hormone activity // adrenomedullin receptor binding	GO:0019731 // GO:0050830 // GO:0032496 // GO:0007204 // GO:0001570 // GO:0055074 // GO:0007507 // GO:0050829 // GO:0008285 // GO:0043065 // GO:0008284 // GO:0061844 // GO:0009611 // GO:0031102 // GO:0001843 // GO:0046879 // GO:0003073 // GO:0010460 // GO:0097755 // GO:0045766 // GO:0045906 // GO:0007189 // GO:0060670 // GO:0031623 // GO:0002026 // GO:0002031 // GO:0060712 // GO:0048589 // GO:0097…	antibacterial humoral response // defense response to Gram-positive bacterium // response to lipopolysaccharide // positive regulation of cytosolic calcium ion concentration // vasculogenesis // calcium ion homeostasis // heart development // defense response to Gram-negative bacterium // negative regulation of cell population proliferation // positive regulation of apoptotic process // positive …	Neuroactive ligand-receptor interaction // Vascular smooth muscle contraction
6.016076167	5.73E-15	3.38E-12	65	1	chr13	28016212	28023559	876	+	Prl4a1	protein_coding	ENSMUST00000021779.7	19110	prolactin family 4, subfamily a, member 1 [Source:MGI Symbol;Acc:MGI:1206587]	GO:0005576 // GO:0005615	extracellular region // extracellular space	GO:0005179 // GO:0005148	hormone activity // prolactin receptor binding	GO:0007165 // GO:0007565 // GO:0008284 // GO:0030879 // GO:0031667 // GO:0046427 // GO:1903489 // GO:0001666	signal transduction // female pregnancy // positive regulation of cell population proliferation // mammary gland development // response to nutrient levels // positive regulation of receptor signaling pathway via JAK-STAT // positive regulation of lactation // response to hypoxia	-
5.872548329	0.001310565	0.035306927	1422	1	chr8	119666365	119688222	1371	+	Wfdc1	protein_coding	ENSMUST00000024107.6;ENSMUST00000212901.1	67866	WAP four-disulfide core domain 1 [Source:MGI Symbol;Acc:MGI:1915116]	GO:0005576 // GO:0005615	extracellular region // extracellular space	GO:0030414 // GO:0003674 // GO:0004867	peptidase inhibitor activity // molecular_function // serine-type endopeptidase inhibitor activity	GO:0010466 // GO:0010951 // GO:0050680 // GO:0061045 // GO:0001558 // GO:0050728 // GO:0032355 // GO:0042493	negative regulation of peptidase activity // negative regulation of endopeptidase activity // negative regulation of epithelial cell proliferation // negative regulation of wound healing // regulation of cell growth // negative regulation of inflammatory response // response to estradiol // response to drug	-
5.839818693	1.37E-12	5.57E-10	94	1	chr13	27094190	27100258	872	+	Prl3d1	protein_coding	ENSMUST00000082079.4;ENSMUST00000225330.1	18775	prolactin family 3, subfamily d, member 1 [Source:MGI Symbol;Acc:MGI:97606]	GO:0005576	extracellular region	GO:0005179	hormone activity	GO:0007165	signal transduction	-
5.833312059	0.00101627	0.02922845	1332	1	chr9	117876000	118040259	1662	-	Zcwpw2	protein_coding	ENSMUST00000111769.10;ENSMUST00000187329.1;ENSMUST00000187803.2;ENSMUST00000191100.1;ENSMUST00000217232.1;ENSMUST00000238919.1	-	zinc finger, CW type with PWWP domain 2 [Source:MGI Symbol;Acc:MGI:1921888]	GO:0005575	cellular_component	GO:0046872 // GO:0008270 // GO:0003674	metal ion binding // zinc ion binding // molecular_function	GO:0008150	biological_process	-
5.805865718	0.002050429	0.049558288	1585	1	chr2	122160700	122179027	1783	+	Trim69	protein_coding	ENSMUST00000036089.7;ENSMUST00000143088.1	70928	tripartite motif-containing 69 [Source:MGI Symbol;Acc:MGI:1918178]	GO:0005634 // GO:0005737 // GO:0016607	nucleus // cytoplasm // nuclear speck	GO:0005515 // GO:0016740 // GO:0046872 // GO:0004842	protein binding // transferase activity // metal ion binding // ubiquitin-protein transferase activity	GO:0016567 // GO:0006915	protein ubiquitination // apoptotic process	-
5.757384074	0.000128918	0.005836529	846	1	chr7	12688721	12735004	7979	-	Vmn2r56	protein_coding	ENSMUST00000163852.1;ENSMUST00000233304.1;ENSMUST00000233373.1;ENSMUST00000233874.1;ENSMUST00000233902.1	629079	vomeronasal 2, receptor 56 [Source:MGI Symbol;Acc:MGI:3695438]	GO:0016021 // GO:0016020 // GO:0005886 // GO:0005887	integral component of membrane // plasma membrane // integral component of plasma membrane	GO:0004930 // GO:0038023	G protein-coupled receptor activity // signaling receptor activity	GO:0007186 // GO:0007165	G protein-coupled receptor signaling pathway // signal transduction	-
5.635722354	7.05E-10	1.69E-07	160	1	chr13	27156790	27162593	856	+	Prl3d3	protein_coding	ENSMUST00000073601.4;ENSMUST00000223958.1	215029	prolactin family 3, subfamily d, member 3 [Source:MGI Symbol;Acc:MGI:2660938]	GO:0005576 // GO:0005615	extracellular region // extracellular space	GO:0005179 // GO:0005148	hormone activity // prolactin receptor binding	GO:0007165 // GO:0007565 // GO:0008284 // GO:0030879 // GO:0031667 // GO:0046427 // GO:1903489	signal transduction // female pregnancy // positive regulation of cell population proliferation // mammary gland development // response to nutrient levels // positive regulation of receptor signaling pathway via JAK-STAT // positive regulation of lactation	-
5.550448258	4.16E-08	5.99E-06	266	1	chr13	27121698	27127555	853	+	Prl3d2	protein_coding	ENSMUST00000080755.11;ENSMUST00000164964.3	215028	prolactin family 3, subfamily d, member 1 [Source:MGI Symbol;Acc:MGI:2660935]	GO:0005576 // GO:0005615	extracellular region // extracellular space	GO:0005179 // GO:0005148	hormone activity // prolactin receptor binding	GO:0007165 // GO:0007565 // GO:0008284 // GO:0030879 // GO:0031667 // GO:0046427 // GO:1903489	signal transduction // female pregnancy // positive regulation of cell population proliferation // mammary gland development // response to nutrient levels // positive regulation of receptor signaling pathway via JAK-STAT // positive regulation of lactation	-
5.550149338	0.001696017	0.042886288	1515	1	chr4	90368731	90369722	992	+	Gm12634	processed_pseudogene	ENSMUST00000122157.1	-	predicted gene 12634 [Source:MGI Symbol;Acc:MGI:3650769]	-	-	-	-	-	-	-
5.540669026	3.94E-07	4.39E-05	344	1	chr17	28858411	28890309	4484	+	Pnpla1	protein_coding	ENSMUST00000056866.7;ENSMUST00000114737.7	433091	patatin-like phospholipase domain containing 1 [Source:MGI Symbol;Acc:MGI:3617850]	GO:0005737 // GO:0016020 // GO:0005811	cytoplasm // membrane // lipid droplet	GO:0016787 // GO:0004806	hydrolase activity // triglyceride lipase activity	GO:0006629 // GO:0016042 // GO:0055088 // GO:0019433	lipid metabolic process // lipid catabolic process // lipid homeostasis // triglyceride catabolic process	-
5.530643807	8.08E-09	1.40E-06	221	1	chr6	116410077	116461178	3576	-	Alox5	protein_coding	ENSMUST00000026795.12;ENSMUST00000164547.7;ENSMUST00000167174.1;ENSMUST00000167447.7;ENSMUST00000167585.1;ENSMUST00000169625.1;ENSMUST00000170186.1;ENSMUST00000203722.2	11689	arachidonate 5-lipoxygenase [Source:MGI Symbol;Acc:MGI:87999]	GO:0016020 // GO:0005886 // GO:0005634 // GO:0005654 // GO:0005829 // GO:0005737 // GO:0042383 // GO:0031965 // GO:0005635 // GO:0030425 // GO:0048471 // GO:0016363 // GO:0005641	membrane // plasma membrane // nucleus // nucleoplasm // cytosol // cytoplasm // sarcolemma // nuclear membrane // nuclear envelope // dendrite // perinuclear region of cytoplasm // nuclear matrix // nuclear envelope lumen	GO:0046872 // GO:0005515 // GO:0016702 // GO:0005506 // GO:0016491 // GO:0051213 // GO:0004051	metal ion binding // protein binding // oxidoreductase activity, acting on single donors with incorporation of molecular oxygen, incorporation of two atoms of oxygen // iron ion binding // dioxygenase activity // arachidonate 5-lipoxygenase activity	GO:0055114 // GO:0019370 // GO:0006954 // GO:0019369 // GO:0006691 // GO:0019233 // GO:0016525 // GO:1903426 // GO:0045907 // GO:0050728 // GO:0030501 // GO:0050796 // GO:0002526 // GO:0001937 // GO:0002523 // GO:1900015 // GO:0050727 // GO:0019372 // GO:0034440 // GO:0051122 // GO:0042593 // GO:0045598 // GO:0002232 // GO:0002540 // GO:1900407 // GO:1904960 // GO:0006959 // GO:0036336 // GO:0061…	oxidation-reduction process // leukotriene biosynthetic process // inflammatory response // arachidonic acid metabolic process // leukotriene metabolic process // sensory perception of pain // negative regulation of angiogenesis // regulation of reactive oxygen species biosynthetic process // positive regulation of vasoconstriction // negative regulation of inflammatory response // positive regul…	Arachidonic acid metabolism // Metabolic pathways // Fc epsilon RI signaling pathway // Serotonergic synapse // Ovarian steroidogenesis // Toxoplasmosis
5.525224384	0.000528101	0.017470656	1158	1	chr13	12472632	12520438	6668	-	Edaradd	protein_coding	ENSMUST00000179308.2	171211	EDAR (ectodysplasin-A receptor)-associated death domain [Source:MGI Symbol;Acc:MGI:1931001]	-	-	GO:0005515	protein binding	GO:0007165 // GO:1901224	signal transduction // positive regulation of NIK/NF-kappaB signaling	NF-kappa B signaling pathway
5.491263352	4.39E-06	0.000346445	485	1	chr11	60469339	60528369	11769	+	Myo15	protein_coding	ENSMUST00000071880.8;ENSMUST00000081823.11;ENSMUST00000094135.8;ENSMUST00000122825.1;ENSMUST00000126522.3;ENSMUST00000238401.1	17910	myosin XV [Source:MGI Symbol;Acc:MGI:1261811]	GO:0005856 // GO:0016459 // GO:0005623 // GO:0005737 // GO:0042995 // GO:0015629 // GO:0031982 // GO:0032420 // GO:0098858 // GO:0032421	cytoskeleton // myosin complex // cell // cytoplasm // cell projection // actin cytoskeleton // vesicle // stereocilium // actin-based cell projection // stereocilium bundle	GO:0005524 // GO:0005515 // GO:0003774 // GO:0003779 // GO:0000166 // GO:0051015 // GO:0000146 // GO:0030898	ATP binding // protein binding // motor activity // actin binding // nucleotide binding // actin filament binding // microfilament motor activity // actin-dependent ATPase activity	GO:0007605 // GO:0042472 // GO:0007626 // GO:0007015 // GO:0030050	sensory perception of sound // inner ear morphogenesis // locomotory behavior // actin filament organization // vesicle transport along actin filament	-
5.34965071	0.001089189	0.030545932	1366	1	chr8	110266977	110610253	15783	+	Hydin	protein_coding	ENSMUST00000043141.6;ENSMUST00000212034.1;ENSMUST00000212218.1	244653	HYDIN, axonemal central pair apparatus protein [Source:MGI Symbol;Acc:MGI:2389007]	GO:0042995 // GO:0005929 // GO:1990718	cell projection // cilium // axonemal central pair projection	GO:0003674	molecular_function	GO:0007420 // GO:0003341 // GO:0021591 // GO:0002064 // GO:0007275 // GO:0060438 // GO:1904158	brain development // cilium movement // ventricular system development // epithelial cell development // multicellular organism development // trachea development // axonemal central apparatus assembly	-
5.259048401	5.44E-05	0.002820935	738	1	chr14	31750803	31754414	3612	-	Gm49308	TEC	ENSMUST00000227034.1	-	predicted gene, 49308 [Source:MGI Symbol;Acc:MGI:6118810]	-	-	-	-	-	-	-
5.229928382	1.32E-09	2.96E-07	170	1	chr8	104101625	104144511	3995	+	Cdh5	protein_coding	ENSMUST00000034339.9;ENSMUST00000209911.1	12562	cadherin 5 [Source:MGI Symbol;Acc:MGI:105057]	GO:0005886 // GO:0016020 // GO:0005623 // GO:0016021 // GO:0009897 // GO:0071944 // GO:0005654 // GO:0009986 // GO:0030054 // GO:0005911 // GO:0031965 // GO:0005923 // GO:0005912 // GO:0016342	plasma membrane // cell // integral component of membrane // external side of plasma membrane // cell periphery // nucleoplasm // cell surface // cell junction // cell-cell junction // nuclear membrane // bicellular tight junction // adherens junction // catenin complex	GO:0005509 // GO:0046872 // GO:0005515 // GO:0044325 // GO:0005102 // GO:1990782 // GO:0008092 // GO:0045296 // GO:0019903 // GO:0008013 // GO:0070051 // GO:0043184 // GO:0070700	calcium ion binding // metal ion binding // protein binding // ion channel binding // signaling receptor binding // protein tyrosine kinase binding // cytoskeletal protein binding // cadherin binding // protein phosphatase binding // beta-catenin binding // fibrinogen binding // vascular endothelial growth factor receptor 2 binding // BMP receptor binding	GO:0007156 // GO:0007155 // GO:0098609 // GO:0001955 // GO:0001932 // GO:0010628 // GO:0007275 // GO:0000902 // GO:0070830 // GO:0008285 // GO:0006874 // GO:0007043 // GO:0016339 // GO:0034332 // GO:0044331 // GO:0007179 // GO:0035307 // GO:0031334 // GO:0031115 // GO:0030335 // GO:2000114 // GO:0050728 // GO:1903142 // GO:0030513 // GO:0045766 // GO:1902396 // GO:0043114	homophilic cell adhesion via plasma membrane adhesion molecules // cell-cell adhesion // blood vessel maturation // regulation of protein phosphorylation // positive regulation of gene expression // multicellular organism development // cell morphogenesis // bicellular tight junction assembly // negative regulation of cell population proliferation // cellular calcium ion homeostasis // cell-cell …	Cell adhesion molecules (CAMs) // Leukocyte transendothelial migration // Fluid shear stress and atherosclerosis
5.174217163	4.66E-14	2.45E-11	73	1	chr13	27633366	27642493	1283	-	Prl7a1	protein_coding	ENSMUST00000006659.7;ENSMUST00000095924.10;ENSMUST00000224852.1	19113	prolactin family 7, subfamily a, member 1 [Source:MGI Symbol;Acc:MGI:1206572]	GO:0005576 // GO:0005615	extracellular region // extracellular space	GO:0005179 // GO:0005148	hormone activity // prolactin receptor binding	GO:0007165 // GO:0007565 // GO:0008284 // GO:0030879 // GO:0031667 // GO:0046427 // GO:1903489	signal transduction // female pregnancy // positive regulation of cell population proliferation // mammary gland development // response to nutrient levels // positive regulation of receptor signaling pathway via JAK-STAT // positive regulation of lactation	-
5.159038824	9.09E-05	0.00437058	796	1	chr7	143069153	143094642	4123	-	Trpm5	protein_coding	ENSMUST00000009390.9;ENSMUST00000126776.7;ENSMUST00000133027.1;ENSMUST00000136602.7;ENSMUST00000146075.7;ENSMUST00000148715.7;ENSMUST00000150589.7;ENSMUST00000150867.1	56843	transient receptor potential cation channel, subfamily M, member 5 [Source:MGI Symbol;Acc:MGI:1861718]	GO:0016021 // GO:0016020 // GO:0005886 // GO:0030425 // GO:0043025	integral component of membrane // plasma membrane // dendrite // neuronal cell body	GO:0005227 // GO:0005216 // GO:0005244 // GO:0005267 // GO:0005272	calcium activated cation channel activity // voltage-gated ion channel activity // potassium channel activity // sodium channel activity	GO:0006812 // GO:0034220 // GO:0050909 // GO:0098655 // GO:0006811 // GO:0055085 // GO:0071805 // GO:0034765 // GO:0035725	cation transport // ion transmembrane transport // sensory perception of taste // cation transmembrane transport // potassium ion transmembrane transport // regulation of ion transmembrane transport // sodium ion transmembrane transport	Taste transduction
5.14051119	0.000309348	0.011561761	1025	1	chr12	81558584	81568474	2911	-	Adam21	protein_coding	ENSMUST00000008582.3	56622	a disintegrin and metallopeptidase domain 21 [Source:MGI Symbol;Acc:MGI:1861229]	GO:0016020 // GO:0016021 // GO:0043005 // GO:0030424 // GO:0043025	membrane // integral component of membrane // neuron projection // axon // neuronal cell body	GO:0004222 // GO:0008237 // GO:0046872 // GO:0016787 // GO:0008233	metalloendopeptidase activity // metallopeptidase activity // metal ion binding // hydrolase activity	GO:0006508	proteolysis	-
5.00130817	0.001376951	0.03668262	1438	1	chrX	162411954	162643649	7675	-	Reps2	protein_coding	ENSMUST00000101102.1;ENSMUST00000112334.7;ENSMUST00000154424.7;ENSMUST00000155043.1;ENSMUST00000155863.1	194590	RALBP1 associated Eps domain containing protein 2 [Source:MGI Symbol;Acc:MGI:2663511]	-	-	GO:0005515 // GO:0005509	protein binding // calcium ion binding	-	-	-
4.980371888	1.79E-14	1.01E-11	68	1	chr1	87620312	87720507	4937	+	Inpp5d	protein_coding	ENSMUST00000042275.14;ENSMUST00000072999.12;ENSMUST00000163222.1;ENSMUST00000163548.1;ENSMUST00000163576.1;ENSMUST00000164592.7;ENSMUST00000165554.1;ENSMUST00000167032.1;ENSMUST00000168783.7;ENSMUST00000169754.7;ENSMUST00000170300.7	16331	inositol polyphosphate-5-phosphatase D [Source:MGI Symbol;Acc:MGI:107357]	GO:0016020 // GO:0005886 // GO:0005829 // GO:0005737 // GO:0005856 // GO:0030863 // GO:0045121 // GO:0005884	membrane // plasma membrane // cytosol // cytoplasm // cytoskeleton // cortical cytoskeleton // membrane raft // actin filament	GO:0016787 // GO:0005515 // GO:0017124 // GO:0004445 // GO:0052658 // GO:0052659 // GO:0004439 // GO:0030487	hydrolase activity // protein binding // SH3 domain binding // inositol-polyphosphate 5-phosphatase activity // inositol-1,4,5-trisphosphate 5-phosphatase activity // inositol-1,3,4,5-tetrakisphosphate 5-phosphatase activity // phosphatidylinositol-4,5-bisphosphate 5-phosphatase activity	GO:0046856 // GO:0016064 // GO:0002376 // GO:0035556 // GO:0006915 // GO:0045409 // GO:0043065 // GO:0008340 // GO:0030853 // GO:0009968 // GO:0045779 // GO:0045648 // GO:0045579 // GO:0045671 // GO:0030889 // GO:0045656 // GO:0050777 // GO:0050869 // GO:0045621 // GO:0045659	phosphatidylinositol dephosphorylation // immunoglobulin mediated immune response // immune system process // intracellular signal transduction // apoptotic process // negative regulation of interleukin-6 biosynthetic process // positive regulation of apoptotic process // determination of adult lifespan // negative regulation of granulocyte differentiation // negative regulation of signal transdu…	Inositol phosphate metabolism // Metabolic pathways // Phosphatidylinositol signaling system // B cell receptor signaling pathway // Fc epsilon RI signaling pathway // Fc gamma R-mediated phagocytosis
4.975398724	9.89E-20	1.18E-16	32	1	chr3	92215920	92256724	2867	+	Sprr2a2	protein_coding	ENSMUST00000071805.3;ENSMUST00000090871.2	100303744	small proline-rich protein 2A2 [Source:MGI Symbol;Acc:MGI:3845026]	GO:0001533 // GO:0005634 // GO:0005737	cornified envelope // nucleus // cytoplasm	GO:0005200	structural constituent of cytoskeleton	GO:0007010 // GO:0032355 // GO:0008360 // GO:0031424 // GO:0008544 // GO:0030216	cytoskeleton organization // response to estradiol // regulation of cell shape // keratinization // epidermis development // keratinocyte differentiation	-
4.900394368	0.000686784	0.021442551	1227	1	chr7	28129466	28164811	7922	+	9530053A07Rik	protein_coding	ENSMUST00000059886.11;ENSMUST00000129051.1;ENSMUST00000130693.7;ENSMUST00000150948.1	319482	RIKEN cDNA 9530053A07 gene [Source:MGI Symbol;Acc:MGI:2442118]	GO:0005575	cellular_component	GO:0005515 // GO:0003674	protein binding // molecular_function	GO:0008150	biological_process	-
4.811175381	0.000540463	0.017734659	1167	1	chr15	78479256	78495271	4194	-	Il2rb	protein_coding	ENSMUST00000089398.8;ENSMUST00000163494.2	16185	interleukin 2 receptor, beta chain [Source:MGI Symbol;Acc:MGI:96550]	GO:0016020 // GO:0016021 // GO:0009897 // GO:0005886 // GO:0009986	membrane // integral component of membrane // external side of plasma membrane // cell surface	GO:0005515 // GO:0004896 // GO:0004911 // GO:0019976 // GO:0042010	protein binding // cytokine receptor activity // interleukin-2 receptor activity // interleukin-2 binding // interleukin-15 receptor activity	GO:0050766 // GO:0019221 // GO:0030101 // GO:0043066 // GO:0035723 // GO:0038110	positive regulation of phagocytosis // cytokine-mediated signaling pathway // natural killer cell activation // negative regulation of apoptotic process // interleukin-15-mediated signaling pathway // interleukin-2-mediated signaling pathway	Cytokine-cytokine receptor interaction // Viral protein interaction with cytokine and cytokine receptor // Endocytosis // PI3K-Akt signaling pathway // JAK-STAT signaling pathway // Th1 and Th2 cell differentiation // Th17 cell differentiation // Measles // Human T-cell leukemia virus 1 infection // Pathways in cancer // Transcriptional misregulation in cancer
4.792453276	0.000634912	0.020134806	1208	1	chr6	38625693	38637242	3413	-	Klrg2	protein_coding	ENSMUST00000096030.6;ENSMUST00000201345.1;ENSMUST00000202245.3	74253	killer cell lectin-like receptor subfamily G, member 2 [Source:MGI Symbol;Acc:MGI:1921503]	GO:0016020 // GO:0016021	membrane // integral component of membrane	GO:0030246	carbohydrate binding	-	-	-
4.756607088	0.00147526	0.038803409	1456	1	chr2	93642384	93681339	7056	+	Alx4	protein_coding	ENSMUST00000042078.9;ENSMUST00000111254.1	11695	aristaless-like homeobox 4 [Source:MGI Symbol;Acc:MGI:108359]	GO:0005634 // GO:0005654 // GO:0005667	nucleus // nucleoplasm // transcription factor complex	GO:0003677 // GO:0003700 // GO:0043565 // GO:0005515 // GO:0000977 // GO:0001228 // GO:0000981 // GO:0071837	DNA binding // DNA-binding transcription factor activity // sequence-specific DNA binding // protein binding // RNA polymerase II regulatory region sequence-specific DNA binding // DNA-binding transcription activator activity, RNA polymerase II-specific // DNA-binding transcription factor activity, RNA polymerase II-specific // HMG box domain binding	GO:0006355 // GO:0007275 // GO:0006357 // GO:0045944 // GO:0042981 // GO:0009791 // GO:0048705 // GO:0060021 // GO:0007517 // GO:0009952 // GO:0035116 // GO:0001942 // GO:0048565 // GO:0035108 // GO:0042733 // GO:0048704 // GO:0007389 // GO:0035115	regulation of transcription, DNA-templated // multicellular organism development // regulation of transcription by RNA polymerase II // positive regulation of transcription by RNA polymerase II // regulation of apoptotic process // post-embryonic development // skeletal system morphogenesis // roof of mouth development // muscle organ development // anterior/posterior pattern specification // emb…	-
4.746941279	5.42E-05	0.002820445	736	1	chr9	40969691	41004628	5046	-	Crtam	protein_coding	ENSMUST00000034519.12;ENSMUST00000180384.2;ENSMUST00000180872.8;ENSMUST00000188848.7	54698	cytotoxic and regulatory T cell molecule [Source:MGI Symbol;Acc:MGI:1859822]	GO:0016020 // GO:0016021 // GO:0005886 // GO:0005887 // GO:0001772	membrane // integral component of membrane // plasma membrane // integral component of plasma membrane // immunological synapse	GO:0042802 // GO:0005102 // GO:0005515	identical protein binding // signaling receptor binding	GO:0002376 // GO:0002250 // GO:0046007 // GO:0007157 // GO:0002860 // GO:0045954 // GO:0045580 // GO:0050715 // GO:0032729 // GO:0097021 // GO:0002355 // GO:0008037 // GO:0051606 // GO:0001768 // GO:0050863 // GO:2001185	immune system process // adaptive immune response // negative regulation of activated T cell proliferation // heterophilic cell-cell adhesion via plasma membrane cell adhesion molecules // positive regulation of natural killer cell mediated cytotoxicity directed against tumor cell target // regulation of T cell differentiation // positive regulation of cytokine secretion // positive regulation of…	-
4.697554684	0.000379972	0.013629552	1068	1	chr9	105989454	106096783	7371	-	Col6a4	protein_coding	ENSMUST00000121963.2;ENSMUST00000137847.1;ENSMUST00000149207.1;ENSMUST00000218471.1	68553	collagen, type VI, alpha 4 [Source:MGI Symbol;Acc:MGI:1915803]	GO:0032991 // GO:0005576 // GO:0031012 // GO:0005581 // GO:0062023	protein-containing complex // extracellular region // extracellular matrix // collagen trimer // collagen-containing extracellular matrix	GO:0005518 // GO:0030020	collagen binding // extracellular matrix structural constituent conferring tensile strength	GO:0007155 // GO:0030198	cell adhesion // extracellular matrix organization	PI3K-Akt signaling pathway // Focal adhesion // ECM-receptor interaction // Protein digestion and absorption // Human papillomavirus infection
4.675514925	0.001737328	0.043585645	1527	1	chr7	13083313	13095173	7074	-	Vmn1r85	protein_coding	ENSMUST00000094829.1;ENSMUST00000209822.2;ENSMUST00000235753.1	252909	vomeronasal 1 receptor 85 [Source:MGI Symbol;Acc:MGI:2182262]	GO:0016021 // GO:0016020 // GO:0005886	integral component of membrane // plasma membrane	GO:0016503 // GO:0004930	pheromone receptor activity // G protein-coupled receptor activity	GO:0007186 // GO:0007165 // GO:0019236	G protein-coupled receptor signaling pathway // signal transduction // response to pheromone	-
4.674661102	1.45E-05	0.000941255	592	1	chr18	37689828	37841873	4661	+	Pcdhgb2	protein_coding	ENSMUST00000193631.1;ENSMUST00000195112.1	93700	protocadherin gamma subfamily B, 2 [Source:MGI Symbol;Acc:MGI:1935170]	GO:0005886 // GO:0016020 // GO:0016021 // GO:0005887	plasma membrane // integral component of membrane // integral component of plasma membrane	GO:0005509 // GO:0046872 // GO:0005515	calcium ion binding // metal ion binding // protein binding	GO:0007156 // GO:0007155	homophilic cell adhesion via plasma membrane adhesion molecules	-
4.494854159	0.000867183	0.025811742	1287	1	chr6	102162655	102573101	5294	-	Cntn3	protein_coding	ENSMUST00000032159.6;ENSMUST00000203619.2;ENSMUST00000204990.1	18488	contactin 3 [Source:MGI Symbol;Acc:MGI:99534]	GO:0016020 // GO:0005886 // GO:0043005 // GO:0031225	membrane // plasma membrane // neuron projection // anchored component of membrane	GO:0005515	protein binding	GO:0007155 // GO:0007399	cell adhesion // nervous system development	-
4.458728336	0.00014017	0.006179241	869	1	chr2	119325784	119335962	3747	+	Dll4	protein_coding	ENSMUST00000102517.3;ENSMUST00000127102.1	54485	delta like canonical Notch ligand 4 [Source:MGI Symbol;Acc:MGI:1859388]	GO:0016021 // GO:0016020 // GO:0005886 // GO:0005887	integral component of membrane // plasma membrane // integral component of plasma membrane	GO:0005509 // GO:0005515 // GO:0005112	calcium ion binding // protein binding // Notch binding	GO:0007154 // GO:0007275 // GO:0007219 // GO:0050896 // GO:0010628 // GO:0010629 // GO:0030154 // GO:0007601 // GO:0008285 // GO:0007399 // GO:0001525 // GO:0050767 // GO:0044344 // GO:0090051 // GO:0030217 // GO:0000122 // GO:0035924 // GO:0001974 // GO:0043537 // GO:0045747 // GO:0010596 // GO:0045746 // GO:0003222 // GO:2000179 // GO:0003344 // GO:0035912 // GO:0072554 // GO:0001569 // GO:0003…	cell communication // multicellular organism development // Notch signaling pathway // response to stimulus // positive regulation of gene expression // negative regulation of gene expression // cell differentiation // visual perception // negative regulation of cell population proliferation // nervous system development // angiogenesis // regulation of neurogenesis // cellular response to fibrob…	Endocrine resistance // Notch signaling pathway // Th1 and Th2 cell differentiation // Pathways in cancer // Breast cancer
4.368634301	0.000786942	0.02385043	1264	1	chr7	85548407	85569192	12965	-	Vmn2r70	protein_coding	ENSMUST00000168230.2;ENSMUST00000233631.1	670940	vomeronasal 2, receptor 70 [Source:MGI Symbol;Acc:MGI:3761314]	GO:0016021 // GO:0016020 // GO:0005886 // GO:0005887	integral component of membrane // plasma membrane // integral component of plasma membrane	GO:0004930 // GO:0038023	G protein-coupled receptor activity // signaling receptor activity	GO:0007186 // GO:0008150 // GO:0007165	G protein-coupled receptor signaling pathway // biological_process // signal transduction	-
4.354306278	3.99E-06	0.000324557	471	1	chr18	74939322	74961263	3787	-	Lipg	protein_coding	ENSMUST00000066532.4;ENSMUST00000235783.1	16891	lipase, endothelial [Source:MGI Symbol;Acc:MGI:1341803]	GO:0005615 // GO:0005794 // GO:0009986 // GO:0005576 // GO:0005769	extracellular space // Golgi apparatus // cell surface // extracellular region // early endosome	GO:0005515 // GO:0052689 // GO:0004465 // GO:0046872 // GO:0016787 // GO:0008201 // GO:0004620 // GO:0008970 // GO:0016298 // GO:0004806	protein binding // carboxylic ester hydrolase activity // lipoprotein lipase activity // metal ion binding // heparin binding // phospholipase activity // phospholipase A1 activity // triglyceride lipase activity	GO:0006629 // GO:0016042 // GO:0042632 // GO:0008283 // GO:0007584 // GO:0010983 // GO:0032376 // GO:0034375 // GO:0043691 // GO:0055091 // GO:0050746	lipid metabolic process // lipid catabolic process // cholesterol homeostasis // cell population proliferation // response to nutrient // positive regulation of high-density lipoprotein particle clearance // positive regulation of cholesterol transport // high-density lipoprotein particle remodeling // reverse cholesterol transport // phospholipid homeostasis // regulation of lipoprotein metaboli…	Glycerolipid metabolism // Metabolic pathways // Cholesterol metabolism
4.343408063	2.14E-07	2.56E-05	320	1	chr16	50526245	50559459	2750	+	G730013B05Rik	lincRNA	ENSMUST00000180509.8;ENSMUST00000181884.1;ENSMUST00000231801.1	-	RIKEN cDNA G730013B05 gene [Source:MGI Symbol;Acc:MGI:3588276]	-	-	-	-	-	-	-
4.325995242	0.001555843	0.04032665	1478	1	chr7	50984298	50986908	2611	-	Gm21036	processed_pseudogene	ENSMUST00000207544.1	-	predicted gene, 21036 [Source:MGI Symbol;Acc:MGI:5434391]	-	-	-	-	-	-	-
4.299743386	0.000537414	0.017685058	1164	1	chr6	115134902	115282006	3854	+	Syn2	protein_coding	ENSMUST00000009538.11;ENSMUST00000169345.3;ENSMUST00000203450.1;ENSMUST00000203707.2;ENSMUST00000203768.2;ENSMUST00000204617.2;ENSMUST00000204726.1	20965	synapsin II [Source:MGI Symbol;Acc:MGI:103020]	GO:0008021 // GO:0005886 // GO:0030054 // GO:0045202 // GO:0014069 // GO:0098978 // GO:0098850 // GO:0030672 // GO:0098685 // GO:0031201 // GO:0043209	synaptic vesicle // plasma membrane // cell junction // synapse // postsynaptic density // glutamatergic synapse // extrinsic component of synaptic vesicle membrane // Schaffer collateral - CA1 synapse // SNARE complex // myelin sheath	GO:0005524 // GO:0005515 // GO:0042802 // GO:0048306	ATP binding // protein binding // identical protein binding // calcium-dependent protein binding	GO:0007269 // GO:0097091 // GO:0099504 // GO:0017156	neurotransmitter secretion // synaptic vesicle clustering // synaptic vesicle cycle // calcium-ion regulated exocytosis	-
4.272367739	0.001937969	0.047317824	1569	1	chr2	27037285	27040853	2837	+	Gm13398	protein_coding	ENSMUST00000149378.1	-	predicted gene 13398 [Source:MGI Symbol;Acc:MGI:3652315]	GO:0016020 // GO:0016021	membrane // integral component of membrane	-	-	-	-	-
4.255594121	0.000425899	0.014886637	1096	1	chr1	133350510	133360325	1592	+	Ren1	protein_coding	ENSMUST00000094556.2;ENSMUST00000112287.1	19701	renin 1 structural [Source:MGI Symbol;Acc:MGI:97898]	GO:0016020 // GO:0005615 // GO:0005737 // GO:0005576 // GO:0045177	membrane // extracellular space // cytoplasm // extracellular region // apical part of cell	GO:0004190 // GO:0016787 // GO:0008233 // GO:0004175 // GO:0005102 // GO:0005159	aspartic-type endopeptidase activity // hydrolase activity // signaling receptor binding // insulin-like growth factor receptor binding	GO:0006508 // GO:0010033 // GO:0042493 // GO:0001822 // GO:0051591 // GO:0008584 // GO:0043408 // GO:0048469 // GO:0008217 // GO:0002003 // GO:0002016 // GO:0002018 // GO:0009755 // GO:0042756 // GO:0070305 // GO:0001823 // GO:0032496 // GO:0035690 // GO:0035902 // GO:0050435	proteolysis // response to organic substance // response to drug // kidney development // response to cAMP // male gonad development // regulation of MAPK cascade // cell maturation // regulation of blood pressure // angiotensin maturation // regulation of blood volume by renin-angiotensin // renin-angiotensin regulation of aldosterone production // hormone-mediated signaling pathway // drinking …	Renin-angiotensin system // Renin secretion
4.242526669	1.02E-05	0.000710163	551	1	chr13	28142484	28151611	1061	+	Prl5a1	protein_coding	ENSMUST00000017208.4	28078	prolactin family 5, subfamily a, member 1 [Source:MGI Symbol;Acc:MGI:106332]	GO:0005576 // GO:0005615	extracellular region // extracellular space	GO:0005179 // GO:0005148	hormone activity // prolactin receptor binding	GO:0007165 // GO:0007565 // GO:0008284 // GO:0030879 // GO:0031667 // GO:0046427 // GO:1903489	signal transduction // female pregnancy // positive regulation of cell population proliferation // mammary gland development // response to nutrient levels // positive regulation of receptor signaling pathway via JAK-STAT // positive regulation of lactation	-
4.224346489	5.25E-05	0.002756469	729	1	chr18	38838673	38929472	3983	-	Fgf1	protein_coding	ENSMUST00000040647.10;ENSMUST00000115582.7;ENSMUST00000117566.7;ENSMUST00000131348.7;ENSMUST00000134864.1;ENSMUST00000139972.1;ENSMUST00000147607.1;ENSMUST00000235922.1;ENSMUST00000236060.1;ENSMUST00000236630.1;ENSMUST00000237356.1	14164	fibroblast growth factor 1 [Source:MGI Symbol;Acc:MGI:95515]	GO:0005576 // GO:0005615 // GO:0005634 // GO:0005654 // GO:0005829 // GO:0005737 // GO:0031012 // GO:0005730 // GO:0005938	extracellular region // extracellular space // nucleus // nucleoplasm // cytosol // cytoplasm // extracellular matrix // nucleolus // cell cortex	GO:0008083 // GO:0005104 // GO:0008201 // GO:0005515 // GO:0005178 // GO:0044548 // GO:0030544	growth factor activity // fibroblast growth factor receptor binding // heparin binding // protein binding // integrin binding // S100 protein binding // Hsp70 protein binding	GO:0008543 // GO:0007275 // GO:0045944 // GO:0034605 // GO:0000187 // GO:0001934 // GO:0051781 // GO:0030154 // GO:0008284 // GO:0001525 // GO:0008283 // GO:0030324 // GO:0030335 // GO:0043406 // GO:0045766 // GO:0010595 // GO:0060979 // GO:0042060 // GO:1902533 // GO:2000347 // GO:0050679 // GO:0001759 // GO:0032148 // GO:2000544 // GO:1903672 // GO:0045893 // GO:0060038 // GO:1901509 // GO:0045…	fibroblast growth factor receptor signaling pathway // multicellular organism development // positive regulation of transcription by RNA polymerase II // cellular response to heat // activation of MAPK activity // positive regulation of protein phosphorylation // positive regulation of cell division // cell differentiation // positive regulation of cell population proliferation // angiogenesis //…	MAPK signaling pathway // Ras signaling pathway // Rap1 signaling pathway // PI3K-Akt signaling pathway // Hippo signaling pathway // Regulation of actin cytoskeleton // Pathways in cancer // Melanoma // Breast cancer // Gastric cancer
4.203943443	0.000761064	0.023250087	1254	1	chr12	91384563	91549808	4311	+	Tshr	protein_coding	ENSMUST00000021343.7;ENSMUST00000021346.13;ENSMUST00000186437.1;ENSMUST00000221216.1;ENSMUST00000222686.1	22095	thyroid stimulating hormone receptor [Source:MGI Symbol;Acc:MGI:98849]	GO:0016021 // GO:0016020 // GO:0005886 // GO:0005887 // GO:0016323 // GO:0045121 // GO:0043235	integral component of membrane // plasma membrane // integral component of plasma membrane // basolateral plasma membrane // membrane raft // receptor complex	GO:0004996 // GO:0004930 // GO:0016500 // GO:0044877 // GO:0038023 // GO:0008528 // GO:0005515	thyroid-stimulating hormone receptor activity // G protein-coupled receptor activity // protein-hormone receptor activity // protein-containing complex binding // signaling receptor activity // G protein-coupled peptide receptor activity // protein binding	GO:0007186 // GO:0038194 // GO:0007165 // GO:0008284 // GO:0030183 // GO:0120162 // GO:0071542 // GO:0040018 // GO:0008344 // GO:0007166 // GO:0007189 // GO:0060122 // GO:0040012 // GO:0060119 // GO:0009755 // GO:0090103 // GO:0007190 // GO:1904588 // GO:1905229	G protein-coupled receptor signaling pathway // thyroid-stimulating hormone signaling pathway // signal transduction // positive regulation of cell population proliferation // B cell differentiation // positive regulation of cold-induced thermogenesis // dopaminergic neuron differentiation // positive regulation of multicellular organism growth // adult locomotory behavior // cell surface recepto…	cAMP signaling pathway // Neuroactive ligand-receptor interaction // Thyroid hormone synthesis // Regulation of lipolysis in adipocytes // Autoimmune thyroid disease
4.188604846	3.16E-05	0.001820737	664	1	chr11	75164565	75169519	3497	-	Hic1	protein_coding	ENSMUST00000055619.4;ENSMUST00000131720.1	15248	hypermethylated in cancer 1 [Source:MGI Symbol;Acc:MGI:1338010]	-	-	GO:0005515 // GO:0003700 // GO:0003676 // GO:0001227 // GO:0042826 // GO:0043565	protein binding // DNA-binding transcription factor activity // nucleic acid binding // DNA-binding transcription repressor activity, RNA polymerase II-specific // histone deacetylase binding // sequence-specific DNA binding	GO:0000122 // GO:0008630 // GO:0030178	negative regulation of transcription by RNA polymerase II // intrinsic apoptotic signaling pathway in response to DNA damage // negative regulation of Wnt signaling pathway	-
4.131228865	0.001020516	0.029295849	1333	1	chr1	34427002	34433264	6263	-	Gm37233	lincRNA	ENSMUST00000192173.1	-	predicted gene, 37233 [Source:MGI Symbol;Acc:MGI:5610461]	-	-	-	-	-	-	-
4.122343281	0.000309008	0.011560344	1024	1	chr18	46758557	46761977	3421	+	A430019L02Rik	TEC	ENSMUST00000234279.1	-	RIKEN cDNA A430019L02 gene [Source:MGI Symbol;Acc:MGI:2444246]	-	-	-	-	-	-	-
4.025647175	0.001482359	0.038922348	1459	1	chr19	60144675	60162591	2996	+	E330013P04Rik	lincRNA	ENSMUST00000065383.10;ENSMUST00000190409.1;ENSMUST00000190698.1;ENSMUST00000235893.1	-	RIKEN cDNA E330013P04 gene [Source:MGI Symbol;Acc:MGI:2147732]	-	-	-	-	-	-	-
3.976122476	3.68E-08	5.33E-06	264	1	chr3	92215799	92221911	3003	+	Sprr2a1	protein_coding	ENSMUST00000074449.6	20755	small proline-rich protein 2A1 [Source:MGI Symbol;Acc:MGI:1330350]	GO:0001533 // GO:0005634 // GO:0005737	cornified envelope // nucleus // cytoplasm	GO:0005200	structural constituent of cytoskeleton	GO:0007010 // GO:0032355 // GO:0008360 // GO:0031424 // GO:0008544 // GO:0030216	cytoskeleton organization // response to estradiol // regulation of cell shape // keratinization // epidermis development // keratinocyte differentiation	-
3.972113972	2.50E-07	2.92E-05	328	1	chr13	33484790	33496004	1927	+	Serpinb9g	protein_coding	ENSMUST00000081927.3	93806	serine (or cysteine) peptidase inhibitor, clade B, member 9g [Source:MGI Symbol;Acc:MGI:1919260]	GO:0005615 // GO:0005737	extracellular space // cytoplasm	GO:0004867	serine-type endopeptidase inhibitor activity	GO:0010951	negative regulation of endopeptidase activity	Amoebiasis
3.92032078	3.95E-09	7.51E-07	200	1	chr19	12427905	12432110	3918	+	Pfpl	protein_coding	ENSMUST00000168148.1	56093	pore forming protein-like [Source:MGI Symbol;Acc:MGI:1860266]	GO:0016020 // GO:0016021 // GO:0005575	membrane // integral component of membrane // cellular_component	GO:0003674	molecular_function	GO:0042742	defense response to bacterium	-
3.900005585	9.28E-05	0.004434491	802	1	chr5	72647795	72671078	4206	+	Nipal1	protein_coding	ENSMUST00000087212.7;ENSMUST00000197772.2;ENSMUST00000197837.2	70701	NIPA-like domain containing 1 [Source:MGI Symbol;Acc:MGI:1917951]	GO:0016021 // GO:0016020	integral component of membrane	GO:0015095 // GO:0003674	magnesium ion transmembrane transporter activity // molecular_function	GO:0015693 // GO:0006811 // GO:1903830	magnesium ion transport // magnesium ion transmembrane transport	-
3.891431745	0.000765698	0.023335831	1257	1	chr4	106590909	106617241	1569	-	Lexm	protein_coding	ENSMUST00000067387.8;ENSMUST00000106788.1;ENSMUST00000126324.6;ENSMUST00000189032.6	242602	lymphocyte expansion molecule [Source:MGI Symbol;Acc:MGI:2681853]	-	-	-	-	-	-	-
3.863337604	2.31E-10	6.19E-08	143	1	chrX	97333840	97377216	4752	-	Eda2r	protein_coding	ENSMUST00000037353.9;ENSMUST00000113832.1;ENSMUST00000126283.7;ENSMUST00000126609.1	245527	ectodysplasin A2 receptor [Source:MGI Symbol;Acc:MGI:2442860]	GO:0005887 // GO:0016020 // GO:0016021 // GO:0005886	integral component of plasma membrane // integral component of membrane	GO:0005515 // GO:0038023	protein binding // signaling receptor activity	GO:0007275 // GO:0051092 // GO:0030154 // GO:0046330 // GO:0043123 // GO:0072332 // GO:0012501	multicellular organism development // positive regulation of NF-kappaB transcription factor activity // cell differentiation // positive regulation of JNK cascade // positive regulation of I-kappaB kinase/NF-kappaB signaling // intrinsic apoptotic signaling pathway by p53 class mediator // programmed cell death	Cytokine-cytokine receptor interaction // NF-kappa B signaling pathway
3.839759696	0.000174531	0.007331251	912	1	chr3	127670310	127780527	6448	-	Alpk1	protein_coding	ENSMUST00000029662.11;ENSMUST00000159720.1;ENSMUST00000160586.5;ENSMUST00000161239.1;ENSMUST00000162859.1;ENSMUST00000198955.4	71481	alpha-kinase 1 [Source:MGI Symbol;Acc:MGI:1918731]	GO:0005829	cytosol	GO:0005524 // GO:0004674 // GO:0048029	ATP binding // protein serine/threonine kinase activity // monosaccharide binding	GO:0006468 // GO:0002753 // GO:0043123 // GO:0045087	protein phosphorylation // cytoplasmic pattern recognition receptor signaling pathway // positive regulation of I-kappaB kinase/NF-kappaB signaling // innate immune response	-
3.821396944	0.000775524	0.023579007	1260	1	chr8	14095865	14847680	4503	+	Dlgap2	protein_coding	ENSMUST00000043279.8;ENSMUST00000129119.1;ENSMUST00000133298.7;ENSMUST00000136000.7;ENSMUST00000137130.1;ENSMUST00000141155.1;ENSMUST00000141214.7;ENSMUST00000150247.7;ENSMUST00000152652.7	244310	DLG associated protein 2 [Source:MGI Symbol;Acc:MGI:2443181]	GO:0016020 // GO:0005886 // GO:0030054 // GO:0045202 // GO:0030425 // GO:0043197 // GO:0014069	membrane // plasma membrane // cell junction // synapse // dendrite // dendritic spine // postsynaptic density	GO:0019904	protein domain specific binding	GO:0023052 // GO:0007270 // GO:0098962	signaling // neuron-neuron synaptic transmission // regulation of postsynaptic neurotransmitter receptor activity	-
3.817228094	0.000638258	0.020174114	1212	1	chr1	174833785	174921819	3745	-	Grem2	protein_coding	ENSMUST00000055294.3	23893	gremlin 2, DAN family BMP antagonist [Source:MGI Symbol;Acc:MGI:1344367]	GO:0005576 // GO:0005615	extracellular region // extracellular space	GO:0005125 // GO:0008201 // GO:0042802 // GO:0036122	cytokine activity // heparin binding // identical protein binding // BMP binding	GO:0007165 // GO:0007275 // GO:0030514 // GO:0019221 // GO:0010172 // GO:0038098 // GO:0048263 // GO:0060300	signal transduction // multicellular organism development // negative regulation of BMP signaling pathway // cytokine-mediated signaling pathway // embryonic body morphogenesis // sequestering of BMP from receptor via BMP binding // determination of dorsal identity // regulation of cytokine activity	TGF-beta signaling pathway
3.795621195	9.26E-05	0.004430275	801	1	chr7	81460399	81493925	3806	-	Ap3b2	protein_coding	ENSMUST00000082090.14;ENSMUST00000119121.1;ENSMUST00000125634.1;ENSMUST00000147624.1;ENSMUST00000152355.8;ENSMUST00000208911.1;ENSMUST00000238438.1;ENSMUST00000238692.1;ENSMUST00000238711.1	11775	adaptor-related protein complex 3, beta 2 subunit [Source:MGI Symbol;Acc:MGI:1100869]	GO:0030117 // GO:0030123 // GO:0016020 // GO:0005794 // GO:0031410 // GO:0030665 // GO:0005802 // GO:1904115 // GO:0005737	membrane coat // AP-3 adaptor complex // Golgi apparatus // cytoplasmic vesicle // clathrin-coated vesicle membrane // trans-Golgi network // axon cytoplasm	-	-	GO:0006886 // GO:0016192 // GO:0015031 // GO:0008089 // GO:0048490	intracellular protein transport // vesicle-mediated transport // anterograde axonal transport // anterograde synaptic vesicle transport	Lysosome
3.787841226	4.18E-05	0.002293464	698	1	chr11	6597823	6606053	4892	-	Nacad	protein_coding	ENSMUST00000045713.3;ENSMUST00000177050.7;ENSMUST00000177391.1	192950	NAC alpha domain containing [Source:MGI Symbol;Acc:MGI:3603030]	GO:0005854 // GO:0005575 // GO:0005634 // GO:0005737	nascent polypeptide-associated complex // cellular_component // nucleus // cytoplasm	GO:0003674	molecular_function	GO:0008150 // GO:0015031	biological_process // protein transport	-
3.716787526	0.001884012	0.04634272	1557	1	chr7	34544472	34581691	3739	+	Gm12784	lincRNA	ENSMUST00000127462.2;ENSMUST00000206001.1	-	predicted gene 12784 [Source:MGI Symbol;Acc:MGI:3650358]	-	-	-	-	-	-	-
3.696917647	2.67E-06	0.000227401	449	1	chr12	74284242	74295945	1028	+	1700086L19Rik	transcribed_unitary_pseudogene	ENSMUST00000095617.2;ENSMUST00000185822.6;ENSMUST00000186463.6	-	RIKEN cDNA 1700086L19 gene [Source:MGI Symbol;Acc:MGI:1921534]	-	-	-	-	-	-	-
3.65561449	6.81E-08	9.35E-06	279	1	chr11	51220473	51235053	1462	+	Gm12569	protein_coding	ENSMUST00000074198.1;ENSMUST00000126189.2	622699	predicted gene 12569 [Source:MGI Symbol;Acc:MGI:3650740]	-	-	-	-	-	-	-
3.581680601	9.18E-05	0.004408494	798	1	chr7	17203477	17215760	5445	+	Psg29	protein_coding	ENSMUST00000075934.6	114872	pregnancy-specific glycoprotein 29 [Source:MGI Symbol;Acc:MGI:1891361]	GO:0005575	cellular_component	GO:0003674	molecular_function	GO:0008150	biological_process	-
3.544121258	0.00166734	0.042413105	1506	1	chr9	52673042	52679780	5674	-	AI593442	protein_coding	ENSMUST00000098768.2;ENSMUST00000213843.1;ENSMUST00000213937.1	330941	expressed sequence AI593442 [Source:MGI Symbol;Acc:MGI:2143099]	GO:0016020 // GO:0016021 // GO:0005575	membrane // integral component of membrane // cellular_component	GO:0003674	molecular_function	GO:0008150	biological_process	-
3.42622053	0.001138671	0.031586781	1381	1	chr9	86743649	86758443	3444	+	Prss35	protein_coding	ENSMUST00000036426.12;ENSMUST00000179574.1	244954	protease, serine 35 [Source:MGI Symbol;Acc:MGI:2444800]	GO:0005576 // GO:0005739	extracellular region // mitochondrion	GO:0004252	serine-type endopeptidase activity	GO:0006508	proteolysis	-
3.426194061	0.00070202	0.021829281	1232	1	chr13	33324077	33335370	1912	+	Serpinb9f	protein_coding	ENSMUST00000075515.6	20709	serine (or cysteine) peptidase inhibitor, clade B, member 9f [Source:MGI Symbol;Acc:MGI:894671]	GO:0005615 // GO:0005737	extracellular space // cytoplasm	GO:0004867	serine-type endopeptidase inhibitor activity	GO:0010951 // GO:0002244	negative regulation of endopeptidase activity // hematopoietic progenitor cell differentiation	Amoebiasis
3.411368164	6.07E-06	0.00045388	512	1	chr14	6965449	6973818	1757	-	Gm6356	protein_coding	ENSMUST00000166618.1	-	predicted gene 6356 [Source:MGI Symbol;Acc:MGI:3646390]	-	-	-	-	-	-	-
3.365710449	3.17E-10	8.32E-08	146	1	chr1	65105285	65123214	2180	-	D630023F18Rik	protein_coding	ENSMUST00000050047.3;ENSMUST00000148020.7;ENSMUST00000153330.2	98303	RIKEN cDNA D630023F18 gene [Source:MGI Symbol;Acc:MGI:2138198]	GO:0005575	cellular_component	GO:0003674	molecular_function	GO:0008150	biological_process	-
3.314456869	0.001796931	0.044729453	1539	1	chr6	114738534	114743259	4726	+	Gm19040	processed_pseudogene	ENSMUST00000203280.1	-	predicted gene, 19040 [Source:MGI Symbol;Acc:MGI:5011225]	-	-	-	-	-	-	-
3.313766629	0.000134196	0.005975938	860	1	chr14	7964533	7994573	4747	-	Dnase1l3	protein_coding	ENSMUST00000026315.7;ENSMUST00000145234.1	13421	deoxyribonuclease 1-like 3 [Source:MGI Symbol;Acc:MGI:1314633]	GO:0005634 // GO:0005576 // GO:0005783	nucleus // extracellular region // endoplasmic reticulum	GO:0004536 // GO:0016787 // GO:0003677 // GO:0004518 // GO:0004519 // GO:0004520 // GO:0004530	deoxyribonuclease activity // hydrolase activity // DNA binding // endonuclease activity // endodeoxyribonuclease activity // deoxyribonuclease I activity	GO:0006308 // GO:0006915 // GO:0006309 // GO:0000737 // GO:0002283 // GO:0010623 // GO:0002673 // GO:0012501 // GO:0070948	DNA catabolic process // apoptotic process // apoptotic DNA fragmentation // DNA catabolic process, endonucleolytic // neutrophil activation involved in immune response // programmed cell death involved in cell development // regulation of acute inflammatory response // regulation of neutrophil mediated cytotoxicity	-
3.303365862	1.87E-06	0.000166031	432	1	chr16	42955631	42955949	319	+	Ndufs5-ps	processed_pseudogene	ENSMUST00000121906.1	-	NADH:ubiquinone oxidoreductase core subunit S5, pseudogene [Source:MGI Symbol;Acc:MGI:3612445]	-	-	-	-	-	-	-
3.240811351	1.47E-12	5.94E-10	95	1	chr11	104608000	104670476	5784	+	Itgb3	protein_coding	ENSMUST00000021028.4;ENSMUST00000127140.2	16416	integrin beta 3 [Source:MGI Symbol;Acc:MGI:96612]	GO:0008305 // GO:0016020 // GO:0016021 // GO:0009897 // GO:0005886 // GO:0005634 // GO:0005654 // GO:0032991 // GO:0009986 // GO:0030054 // GO:0045202 // GO:0045211 // GO:0005925 // GO:0042995 // GO:0005911 // GO:0016324 // GO:0098978 // GO:0031527 // GO:0042470 // GO:0043235 // GO:0032587 // GO:0031528 // GO:0031258 // GO:0034679 // GO:0034683 // GO:0035866 // GO:0035867 // GO:0035868 // GO:0071…	integrin complex // membrane // integral component of membrane // external side of plasma membrane // nucleus // nucleoplasm // protein-containing complex // cell surface // cell junction // synapse // postsynaptic membrane // focal adhesion // cell projection // cell-cell junction // apical plasma membrane // glutamatergic synapse // filopodium membrane // melanosome // receptor complex // ruffl…	GO:0005178 // GO:0005515 // GO:0042802 // GO:0019899 // GO:0031994 // GO:0038132 // GO:0050839 // GO:0002020 // GO:0017134 // GO:0003756 // GO:0001968 // GO:0019960 // GO:0070051 // GO:0005080 // GO:0043184 // GO:0050840	integrin binding // protein binding // identical protein binding // enzyme binding // insulin-like growth factor I binding // neuregulin binding // cell adhesion molecule binding // protease binding // fibroblast growth factor binding // protein disulfide isomerase activity // fibronectin binding // C-X3-C chemokine binding // fibrinogen binding // protein kinase C binding // vascular endothelial…	GO:0007155 // GO:0007229 // GO:0070527 // GO:0030335 // GO:0007044 // GO:0060548 // GO:0014909 // GO:0048008 // GO:0050731 // GO:0001954 // GO:0036120 // GO:0048146 // GO:0007160 // GO:0070374 // GO:0016477 // GO:0033627 // GO:0010628 // GO:0008277 // GO:0032147 // GO:0034446 // GO:1900026 // GO:0099149 // GO:0014911 // GO:0048661 // GO:0030334 // GO:0045766 // GO:0010595 // GO:0031589 // GO:0032…	cell adhesion // integrin-mediated signaling pathway // platelet aggregation // positive regulation of cell migration // cell-substrate junction assembly // negative regulation of cell death // smooth muscle cell migration // platelet-derived growth factor receptor signaling pathway // positive regulation of peptidyl-tyrosine phosphorylation // positive regulation of cell-matrix adhesion // cellu…	Rap1 signaling pathway // Phagosome // PI3K-Akt signaling pathway // Osteoclast differentiation // Focal adhesion // ECM-receptor interaction // Platelet activation // Hematopoietic cell lineage // Regulation of actin cytoskeleton // Thyroid hormone signaling pathway // Human cytomegalovirus infection // Human papillomavirus infection // Herpes simplex virus 1 infection // Proteoglycans in cancer…
3.239043236	5.80E-06	0.00043876	506	1	chr2	148404466	148408188	3723	-	Thbd	protein_coding	ENSMUST00000099270.4	21824	thrombomodulin [Source:MGI Symbol;Acc:MGI:98736]	GO:0016021 // GO:0005887 // GO:0016020 // GO:0005615 // GO:0009897 // GO:0009986 // GO:0005886 // GO:0005774 // GO:0016327	integral component of membrane // integral component of plasma membrane // extracellular space // external side of plasma membrane // cell surface // vacuolar membrane // apicolateral plasma membrane	GO:0005509 // GO:0004888	calcium ion binding // transmembrane signaling receptor activity	GO:0030195 // GO:0007596 // GO:0007565 // GO:0007599 // GO:0050819 // GO:0010165 // GO:0032496 // GO:0051591	negative regulation of blood coagulation // female pregnancy // hemostasis // negative regulation of coagulation // response to X-ray // response to lipopolysaccharide // response to cAMP	Complement and coagulation cascades // AGE-RAGE signaling pathway in diabetic complications // Fluid shear stress and atherosclerosis
3.221559767	8.95E-05	0.004310466	795	1	chr18	36017652	36197380	3056	-	Nrg2	protein_coding	ENSMUST00000115705.1;ENSMUST00000115712.9;ENSMUST00000115713.8;ENSMUST00000225173.2;ENSMUST00000237681.1;ENSMUST00000239409.1	100042150	neuregulin 2 [Source:MGI Symbol;Acc:MGI:1098246]	GO:0016020 // GO:0016021	membrane // integral component of membrane	GO:0005102	signaling receptor binding	GO:0007399	nervous system development	EGFR tyrosine kinase inhibitor resistance // ErbB signaling pathway
3.208576763	4.12E-06	0.000333053	474	1	chr10	22360552	22374139	1425	+	Raet1d	protein_coding	ENSMUST00000095795.4;ENSMUST00000182677.7	19368	retinoic acid early transcript delta [Source:MGI Symbol;Acc:MGI:1861032]	GO:0016020 // GO:0009897 // GO:0005615 // GO:0005886 // GO:0031225 // GO:0044214 // GO:0046658	membrane // external side of plasma membrane // extracellular space // anchored component of membrane // spanning component of plasma membrane // anchored component of plasma membrane	GO:0005515 // GO:0046703	protein binding // natural killer cell lectin-like receptor binding	GO:0042267	natural killer cell mediated cytotoxicity	Natural killer cell mediated cytotoxicity
3.181442117	0.000477573	0.016219271	1128	1	chrX	38476461	38482486	3123	+	Gm7598	lincRNA	ENSMUST00000130251.1	-	predicted gene 7598 [Source:MGI Symbol;Acc:MGI:3644312]	-	-	-	-	-	-	-
3.169908734	0.000159198	0.006806594	896	1	chr17	31125306	31129646	493	-	Tff3	protein_coding	ENSMUST00000024827.4	21786	trefoil factor 3, intestinal [Source:MGI Symbol;Acc:MGI:104638]	GO:0005615 // GO:0005737 // GO:0005576 // GO:0030141	extracellular space // cytoplasm // extracellular region // secretory granule	-	-	GO:0030277 // GO:0010906	maintenance of gastrointestinal epithelium // regulation of glucose metabolic process	-
3.147089082	4.43E-06	0.000348918	486	1	chr5	30815620	30818477	2858	+	Gm19409	sense_intronic	ENSMUST00000198244.1	-	predicted gene, 19409 [Source:MGI Symbol;Acc:MGI:5011594]	-	-	-	-	-	-	-
3.132442991	5.56E-10	1.39E-07	153	1	chr15	98167158	98170134	2977	+	Ccdc184	protein_coding	ENSMUST00000031914.5	239650	coiled-coil domain containing 184 [Source:MGI Symbol;Acc:MGI:2146066]	GO:0005737	cytoplasm	GO:0003674	molecular_function	GO:0008150	biological_process	-
3.107315685	0.000706964	0.021965184	1233	1	chr8	121127940	121130644	2705	+	Foxl1	protein_coding	ENSMUST00000181609.1	14241	forkhead box L1 [Source:MGI Symbol;Acc:MGI:1347469]	GO:0005634	nucleus	GO:0003700 // GO:0043565 // GO:0003677 // GO:0000981	DNA-binding transcription factor activity // sequence-specific DNA binding // DNA-binding transcription factor activity, RNA polymerase II-specific	GO:0006355 // GO:0030154 // GO:0006357 // GO:0007507 // GO:0009653 // GO:0030111 // GO:0030166 // GO:0007495 // GO:0061146	regulation of transcription, DNA-templated // cell differentiation // regulation of transcription by RNA polymerase II // heart development // anatomical structure morphogenesis // regulation of Wnt signaling pathway // proteoglycan biosynthetic process // visceral mesoderm-endoderm interaction involved in midgut development // Peyer's patch morphogenesis	-
3.08605415	1.42E-05	0.000924843	588	1	chr3	105704599	105720842	4701	+	Inka2	protein_coding	ENSMUST00000066610.7;ENSMUST00000098273.2	109050	inka box actin regulator 2 [Source:MGI Symbol;Acc:MGI:1923497]	GO:0005634 // GO:0005654	nucleus // nucleoplasm	GO:0030291 // GO:0019901	protein serine/threonine kinase inhibitor activity // protein kinase binding	GO:0071901	negative regulation of protein serine/threonine kinase activity	-
3.049945107	0.001029308	0.029382832	1342	1	chr17	28558149	28560766	611	-	Clps	protein_coding	ENSMUST00000025062.4;ENSMUST00000114785.2	109791	colipase, pancreatic [Source:MGI Symbol;Acc:MGI:88421]	GO:0005576	extracellular region	GO:0008047	enzyme activator activity	GO:0016042 // GO:0007586 // GO:0006629 // GO:0009617 // GO:0043085 // GO:0032094	lipid catabolic process // digestion // lipid metabolic process // response to bacterium // positive regulation of catalytic activity // response to food	Fat digestion and absorption
3.034039463	1.50E-05	0.000964979	594	1	chr3	88368616	88372743	2051	-	Bglap3	protein_coding	ENSMUST00000075523.10;ENSMUST00000107542.1;ENSMUST00000107543.7;ENSMUST00000140259.1;ENSMUST00000152477.1	12095	bone gamma-carboxyglutamate protein 3 [Source:MGI Symbol;Acc:MGI:88155]	GO:0005576 // GO:0005615 // GO:0005794 // GO:0005737 // GO:0030425 // GO:0043204 // GO:0031982 // GO:0042995 // GO:0005791	extracellular region // extracellular space // Golgi apparatus // cytoplasm // dendrite // perikaryon // vesicle // cell projection // rough endoplasmic reticulum	GO:0005509 // GO:0046872 // GO:0008147 // GO:0046848	calcium ion binding // metal ion binding // structural constituent of bone // hydroxyapatite binding	GO:0030500 // GO:0060348 // GO:0032571 // GO:1900076 // GO:0031214 // GO:0001503 // GO:0001649	regulation of bone mineralization // bone development // response to vitamin K // regulation of cellular response to insulin stimulus // biomineral tissue development // ossification // osteoblast differentiation	Parathyroid hormone synthesis, secretion and action
3.0078518	6.70E-05	0.003372033	761	1	chr19	44005022	44029208	1916	-	Cyp2c23	protein_coding	ENSMUST00000026211.9;ENSMUST00000211830.1	226143	cytochrome P450, family 2, subfamily c, polypeptide 23 [Source:MGI Symbol;Acc:MGI:1888897]	GO:0016020 // GO:0043231 // GO:0005737 // GO:0005783 // GO:0005789 // GO:0031090	membrane // intracellular membrane-bounded organelle // cytoplasm // endoplasmic reticulum // endoplasmic reticulum membrane // organelle membrane	GO:0020037 // GO:0005506 // GO:0016705 // GO:0016712 // GO:0046872 // GO:0004497 // GO:0016491 // GO:0008395 // GO:0008392	heme binding // iron ion binding // oxidoreductase activity, acting on paired donors, with incorporation or reduction of molecular oxygen // oxidoreductase activity, acting on paired donors, with incorporation or reduction of molecular oxygen, reduced flavin or flavoprotein as one donor, and incorporation of one atom of oxygen // metal ion binding // monooxygenase activity // steroid hydroxylase …	GO:0055114 // GO:0006082 // GO:0006805 // GO:0042738 // GO:0019373 // GO:0046456 // GO:0019369	oxidation-reduction process // organic acid metabolic process // xenobiotic metabolic process // exogenous drug catabolic process // epoxygenase P450 pathway // icosanoid biosynthetic process // arachidonic acid metabolic process	Steroid hormone biosynthesis // Arachidonic acid metabolism // Linoleic acid metabolism // Retinol metabolism // Metabolic pathways // Serotonergic synapse // Inflammatory mediator regulation of TRP channels // Chemical carcinogenesis
3.005420927	5.56E-07	5.90E-05	360	1	chr7	141278330	141279133	617	-	Sct	protein_coding	ENSMUST00000046156.12;ENSMUST00000167790.2;ENSMUST00000210928.1;ENSMUST00000211667.1	20287	secretin [Source:MGI Symbol;Acc:MGI:99466]	GO:0005576 // GO:0005623 // GO:0005615	extracellular region // extracellular space	GO:0005179 // GO:0001664 // GO:0005102 // GO:0046659 // GO:0047485	hormone activity // G protein-coupled receptor binding // signaling receptor binding // digestive hormone activity // protein N-terminus binding	GO:0007165 // GO:0007420 // GO:0009992 // GO:0043950 // GO:0048566 // GO:0090187 // GO:0090274 // GO:1903640 // GO:0008542 // GO:0031667 // GO:0043524 // GO:0048167 // GO:0021766 // GO:0002024 // GO:0097150 // GO:0032098 // GO:0021542 // GO:0050996	signal transduction // brain development // cellular water homeostasis // positive regulation of cAMP-mediated signaling // embryonic digestive tract development // positive regulation of pancreatic juice secretion // positive regulation of somatostatin secretion // negative regulation of gastrin-induced gastric acid secretion // visual learning // response to nutrient levels // negative regulati…	Neuroactive ligand-receptor interaction // Pancreatic secretion // Bile secretion
2.941055105	1.29E-05	0.000858185	575	1	chr5	97382198	97392379	3424	-	Naa11	protein_coding	ENSMUST00000060265.5	97243	N(alpha)-acetyltransferase 11, NatA catalytic subunit [Source:MGI Symbol;Acc:MGI:2141314]	GO:0005634 // GO:0005654 // GO:0005794 // GO:0005829 // GO:0005737 // GO:0005813 // GO:0031415	nucleus // nucleoplasm // Golgi apparatus // cytosol // cytoplasm // centrosome // NatA complex	GO:0008080 // GO:0016740 // GO:0016746 // GO:0004596 // GO:1990189 // GO:1990190	N-acetyltransferase activity // transferase activity, transferring acyl groups // peptide alpha-N-acetyltransferase activity // peptide-serine-N-acetyltransferase activity // peptide-glutamate-N-acetyltransferase activity	GO:0006474 // GO:0017198 // GO:0018002	N-terminal protein amino acid acetylation // N-terminal peptidyl-serine acetylation // N-terminal peptidyl-glutamic acid acetylation	-
2.922895851	1.09E-05	0.000749793	558	1	chr1	161780689	161788495	1937	-	Fasl	protein_coding	ENSMUST00000000834.3;ENSMUST00000193648.1	14103	Fas ligand (TNF superfamily, member 6) [Source:MGI Symbol;Acc:MGI:99255]	GO:0016020 // GO:0005623 // GO:0016021 // GO:0005615 // GO:0009897 // GO:0005886 // GO:0005634 // GO:0048471 // GO:0031410 // GO:0005576 // GO:0005764 // GO:0045121 // GO:0070062 // GO:0009986 // GO:0005901 // GO:0043202 // GO:0060205	membrane // cell // integral component of membrane // extracellular space // external side of plasma membrane // nucleus // perinuclear region of cytoplasm // cytoplasmic vesicle // extracellular region // lysosome // membrane raft // extracellular exosome // cell surface // caveola // lysosomal lumen // cytoplasmic vesicle lumen	GO:0005515 // GO:0005164 // GO:0005125 // GO:0005123	protein binding // tumor necrosis factor receptor binding // cytokine activity // death receptor binding	GO:0006955 // GO:0006915 // GO:0000122 // GO:0016525 // GO:0043065 // GO:0008284 // GO:0006919 // GO:0043525 // GO:0043123 // GO:0045742 // GO:0097190 // GO:2000353 // GO:0097191 // GO:0008625 // GO:0006925 // GO:0070266 // GO:0097527 // GO:0030644 // GO:0046666 // GO:0048388 // GO:0070231 // GO:1903514 // GO:0032496 // GO:0070848 // GO:0071346	immune response // apoptotic process // negative regulation of transcription by RNA polymerase II // negative regulation of angiogenesis // positive regulation of apoptotic process // positive regulation of cell population proliferation // activation of cysteine-type endopeptidase activity involved in apoptotic process // positive regulation of neuron apoptotic process // positive regulation of I…	Platinum drug resistance // MAPK signaling pathway // Ras signaling pathway // Cytokine-cytokine receptor interaction // FoxO signaling pathway // PI3K-Akt signaling pathway // Apoptosis // Necroptosis // Natural killer cell mediated cytotoxicity // Neurotrophin signaling pathway // Non-alcoholic fatty liver disease (NAFLD) // Type I diabetes mellitus // Chagas disease (American trypanosomiasis) …
2.868572387	0.000359634	0.01303425	1057	1	chr10	81233155	81252123	4525	+	Zfr2	protein_coding	ENSMUST00000117798.7;ENSMUST00000127526.7;ENSMUST00000128182.7;ENSMUST00000132174.7;ENSMUST00000137999.1;ENSMUST00000144087.1;ENSMUST00000148029.1	103406	zinc finger RNA binding protein 2 [Source:MGI Symbol;Acc:MGI:2143792]	GO:0005634	nucleus	GO:0003725 // GO:0003727 // GO:0008270 // GO:0005524 // GO:0003723 // GO:0003676 // GO:0016740	double-stranded RNA binding // single-stranded RNA binding // zinc ion binding // ATP binding // nucleic acid binding // transferase activity	GO:0008150 // GO:0006955	biological_process // immune response	-
2.857193588	0.001025496	0.029295849	1341	1	chr9	45172726	45204092	2284	-	Tmprss4	protein_coding	ENSMUST00000034599.14;ENSMUST00000163237.7;ENSMUST00000163945.1;ENSMUST00000165263.8;ENSMUST00000170069.7	214523	transmembrane protease, serine 4 [Source:MGI Symbol;Acc:MGI:2384877]	GO:0016020 // GO:0016021 // GO:0030141	membrane // integral component of membrane // secretory granule	GO:0005515 // GO:0004252 // GO:0005044 // GO:0016787 // GO:0008233 // GO:0008236	protein binding // serine-type endopeptidase activity // scavenger receptor activity // hydrolase activity // serine-type peptidase activity	GO:0006508 // GO:0010468 // GO:0006897 // GO:0009611 // GO:0045967	proteolysis // regulation of gene expression // endocytosis // response to wounding // negative regulation of growth rate	Influenza A
2.848284344	0.000286882	0.01089433	1008	1	chr13	33249612	33260850	1923	+	Serpinb9e	protein_coding	ENSMUST00000071873.3	20710	serine (or cysteine) peptidase inhibitor, clade B, member 9e [Source:MGI Symbol;Acc:MGI:894672]	GO:0005615 // GO:0005737	extracellular space // cytoplasm	GO:0004867	serine-type endopeptidase inhibitor activity	GO:0010951	negative regulation of endopeptidase activity	Amoebiasis
2.829196996	5.20E-06	0.000398602	499	1	chr11	106654217	106750628	3441	-	Pecam1	protein_coding	ENSMUST00000068021.8;ENSMUST00000080853.10;ENSMUST00000103069.9;ENSMUST00000106796.8;ENSMUST00000124958.2;ENSMUST00000135481.1;ENSMUST00000183610.7;ENSMUST00000184424.1	18613	platelet/endothelial cell adhesion molecule 1 [Source:MGI Symbol;Acc:MGI:97537]	GO:0016020 // GO:0016021 // GO:0005615 // GO:0009897 // GO:0071944 // GO:0005886 // GO:0032991 // GO:0009986 // GO:0005737 // GO:0030054 // GO:0005911 // GO:0044291 // GO:0001726 // GO:0045121 // GO:0030485	membrane // integral component of membrane // extracellular space // external side of plasma membrane // cell periphery // protein-containing complex // cell surface // cytoplasm // cell junction // cell-cell junction // cell-cell contact zone // ruffle // membrane raft // smooth muscle contractile fiber	GO:0005515 // GO:0042803 // GO:0019903	protein binding // protein homodimerization activity // protein phosphatase binding	GO:0098609 // GO:0007155 // GO:0007156 // GO:0001934 // GO:0050731 // GO:0070830 // GO:0007266 // GO:0061028 // GO:0030837 // GO:0006909 // GO:0030335 // GO:0001886 // GO:0001525 // GO:0042531 // GO:0034260 // GO:0030334 // GO:0043542 // GO:0042060 // GO:0002687 // GO:0007159 // GO:0002693 // GO:0050732 // GO:0098742 // GO:0035696 // GO:0050904 // GO:0072672 // GO:0090673 // GO:0150107 // GO:0072…	cell-cell adhesion // homophilic cell adhesion via plasma membrane adhesion molecules // positive regulation of protein phosphorylation // positive regulation of peptidyl-tyrosine phosphorylation // bicellular tight junction assembly // Rho protein signal transduction // establishment of endothelial barrier // negative regulation of actin filament polymerization // phagocytosis // positive regula…	Cell adhesion molecules (CAMs) // Leukocyte transendothelial migration // Malaria // Fluid shear stress and atherosclerosis
2.762001165	0.000273313	0.01051239	996	1	chr7	31116524	31127003	1573	-	Scn1b	protein_coding	ENSMUST00000098548.7;ENSMUST00000211923.1;ENSMUST00000211945.1	20266	sodium channel, voltage-gated, type I, beta [Source:MGI Symbol;Acc:MGI:98247]	GO:0001518 // GO:0016020 // GO:0016021 // GO:0005886 // GO:0042995 // GO:0005887 // GO:0030424 // GO:0014704 // GO:0030315 // GO:0033268 // GO:0034706 // GO:0043204	voltage-gated sodium channel complex // membrane // integral component of membrane // plasma membrane // cell projection // integral component of plasma membrane // axon // intercalated disc // T-tubule // node of Ranvier // perikaryon	GO:0017080 // GO:0005515 // GO:0005244 // GO:0005272 // GO:0005248 // GO:0044325 // GO:0019871 // GO:0086006 // GO:0086062	sodium channel regulator activity // protein binding // voltage-gated ion channel activity // sodium channel activity // voltage-gated sodium channel activity // ion channel binding // sodium channel inhibitor activity // voltage-gated sodium channel activity involved in cardiac muscle cell action potential // voltage-gated sodium channel activity involved in Purkinje myocyte action potential	GO:0006814 // GO:0060307 // GO:0006811 // GO:0034765 // GO:0010976 // GO:0035725 // GO:2000649 // GO:0019227 // GO:0086002 // GO:0046684 // GO:0060048 // GO:0010765 // GO:0002028 // GO:0060371 // GO:0086091 // GO:0007411 // GO:0051899 // GO:0040011 // GO:1905150 // GO:0021966 // GO:0086047 // GO:0061337 // GO:0086012	sodium ion transport // regulation of ventricular cardiac muscle cell membrane repolarization // regulation of ion transmembrane transport // positive regulation of neuron projection development // sodium ion transmembrane transport // regulation of sodium ion transmembrane transporter activity // neuronal action potential propagation // cardiac muscle cell action potential involved in contractio…	Adrenergic signaling in cardiomyocytes
2.744548767	3.90E-15	2.37E-12	63	1	chr3	137621612	137628333	2722	+	Ddit4l	protein_coding	ENSMUST00000053855.7;ENSMUST00000165845.1;ENSMUST00000167564.1	73284	DNA-damage-inducible transcript 4-like [Source:MGI Symbol;Acc:MGI:1920534]	GO:0005737 // GO:0005575	cytoplasm // cellular_component	GO:0003674	molecular_function	GO:0009968 // GO:0008150	negative regulation of signal transduction // biological_process	-
2.730464652	2.72E-07	3.16E-05	329	1	chr19	40612366	40741602	4221	+	Entpd1	protein_coding	ENSMUST00000112231.8;ENSMUST00000127268.1;ENSMUST00000127828.7;ENSMUST00000134063.7;ENSMUST00000137508.1;ENSMUST00000144080.7;ENSMUST00000151726.1;ENSMUST00000155988.1;ENSMUST00000156598.1;ENSMUST00000160286.1;ENSMUST00000163023.1	12495	ectonucleoside triphosphate diphosphohydrolase 1 [Source:MGI Symbol;Acc:MGI:102805]	GO:0016020 // GO:0016021 // GO:0005615 // GO:0009986 // GO:0014069 // GO:0043005 // GO:0008021 // GO:0016323 // GO:0043025 // GO:0005604 // GO:0097060	membrane // integral component of membrane // extracellular space // cell surface // postsynaptic density // neuron projection // synaptic vesicle // basolateral plasma membrane // neuronal cell body // basement membrane // synaptic membrane	GO:0016787 // GO:0000166 // GO:0005524 // GO:0042802 // GO:0016887 // GO:0017110 // GO:0017111 // GO:0043262 // GO:0102485 // GO:0102486 // GO:0102487 // GO:0102488 // GO:0102489 // GO:0102490 // GO:0102491	hydrolase activity // nucleotide binding // ATP binding // identical protein binding // ATPase activity // nucleoside-diphosphatase activity // nucleoside-triphosphatase activity // adenosine-diphosphatase activity // dATP phosphohydrolase activity // dCTP phosphohydrolase activity // dUTP phosphohydrolase activity // dTTP phosphohydrolase activity // GTP phosphohydrolase activity // 8-oxo-dGTP p…	GO:0007186 // GO:0030168 // GO:0009181 // GO:0033602 // GO:2001170	G protein-coupled receptor signaling pathway // platelet activation // purine ribonucleoside diphosphate catabolic process // negative regulation of dopamine secretion // negative regulation of ATP biosynthetic process	Purine metabolism // Pyrimidine metabolism // Metabolic pathways // Epstein-Barr virus infection
2.729697634	9.59E-14	4.77E-11	77	1	chr2	164940780	164955850	3175	+	Mmp9	protein_coding	ENSMUST00000017881.2;ENSMUST00000134382.1;ENSMUST00000137626.1;ENSMUST00000144917.1	17395	matrix metallopeptidase 9 [Source:MGI Symbol;Acc:MGI:97011]	GO:0031012 // GO:0005615 // GO:0032991 // GO:0005576 // GO:0062023	extracellular matrix // extracellular space // protein-containing complex // extracellular region // collagen-containing extracellular matrix	GO:0008270 // GO:0004222 // GO:0008237 // GO:0046872 // GO:0016787 // GO:0008233 // GO:0042802 // GO:0004252 // GO:0044877 // GO:0004175 // GO:0001968	zinc ion binding // metalloendopeptidase activity // metallopeptidase activity // metal ion binding // hydrolase activity // identical protein binding // serine-type endopeptidase activity // protein-containing complex binding // fibronectin binding	GO:0006508 // GO:0001934 // GO:0042493 // GO:0006979 // GO:0007507 // GO:0043066 // GO:0043065 // GO:0030198 // GO:0001501 // GO:0048771 // GO:0007566 // GO:0043388 // GO:0030335 // GO:0030574 // GO:0007568 // GO:0048147 // GO:0045766 // GO:0045742 // GO:0090200 // GO:2001243 // GO:1904707 // GO:0051549 // GO:0019087 // GO:0002687 // GO:0071276 // GO:0034614 // GO:1900122 // GO:1904645 // GO:2001…	proteolysis // positive regulation of protein phosphorylation // response to drug // response to oxidative stress // heart development // negative regulation of apoptotic process // positive regulation of apoptotic process // extracellular matrix organization // skeletal system development // tissue remodeling // embryo implantation // positive regulation of DNA binding // positive regulation of …	Endocrine resistance // IL-17 signaling pathway // TNF signaling pathway // Leukocyte transendothelial migration // Estrogen signaling pathway // Relaxin signaling pathway // Hepatitis B // Pathways in cancer // Transcriptional misregulation in cancer // Proteoglycans in cancer // MicroRNAs in cancer // Prostate cancer // Bladder cancer // Fluid shear stress and atherosclerosis
2.727710032	5.55E-16	4.09E-13	52	1	chr17	34969190	34972156	2967	-	Hspa1a	protein_coding	ENSMUST00000087328.3	193740	heat shock protein 1A [Source:MGI Symbol;Acc:MGI:96244]	GO:0005886 // GO:0005634 // GO:0032991 // GO:0048471 // GO:0005829 // GO:0005737 // GO:0005856 // GO:0016324 // GO:0005739 // GO:0016607 // GO:0016234 // GO:0016323 // GO:0016235 // GO:0005813 // GO:0005814 // GO:0005815 // GO:0045121 // GO:1990904 // GO:0008180	plasma membrane // nucleus // protein-containing complex // perinuclear region of cytoplasm // cytosol // cytoskeleton // apical plasma membrane // mitochondrion // nuclear speck // inclusion body // basolateral plasma membrane // aggresome // centrosome // centriole // microtubule organizing center // membrane raft // ribonucleoprotein complex // COP9 signalosome	GO:0016887 // GO:0000166 // GO:0005524 // GO:0005515 // GO:0031625 // GO:0001664 // GO:0005102 // GO:0042826 // GO:0019899 // GO:0003714 // GO:0047485 // GO:0031072 // GO:0051082 // GO:0002020 // GO:0051059 // GO:0042623 // GO:0097718 // GO:0044183 // GO:0051787 // GO:0055131 // GO:0031249	ATPase activity // nucleotide binding // ATP binding // protein binding // ubiquitin protein ligase binding // G protein-coupled receptor binding // signaling receptor binding // histone deacetylase binding // enzyme binding // transcription corepressor activity // protein N-terminus binding // heat shock protein binding // unfolded protein binding // protease binding // NF-kappaB binding // ATPa…	GO:0009408 // GO:0032436 // GO:0008285 // GO:0030308 // GO:0042026 // GO:0016192 // GO:0006457 // GO:0006986 // GO:1901673 // GO:0006281 // GO:0090063 // GO:0000723 // GO:0007041 // GO:0097201 // GO:0051085 // GO:0034620 // GO:0006402	response to heat // positive regulation of proteasomal ubiquitin-dependent protein catabolic process // negative regulation of cell population proliferation // negative regulation of cell growth // protein refolding // vesicle-mediated transport // protein folding // response to unfolded protein // regulation of mitotic spindle assembly // DNA repair // positive regulation of microtubule nucleati…	Spliceosome // MAPK signaling pathway // Protein processing in endoplasmic reticulum // Endocytosis // Longevity regulating pathway - multiple species // Antigen processing and presentation // Estrogen signaling pathway // Prion diseases // Legionellosis // Toxoplasmosis // Measles
2.710868405	0.000392381	0.014009071	1073	1	chr11	29743048	30026033	8083	-	Eml6	protein_coding	ENSMUST00000058902.5;ENSMUST00000109452.2;ENSMUST00000123881.8;ENSMUST00000137017.1;ENSMUST00000137689.2;ENSMUST00000142651.1;ENSMUST00000169980.1	237711	echinoderm microtubule associated protein like 6 [Source:MGI Symbol;Acc:MGI:2442895]	GO:0005737 // GO:0005856 // GO:0005874	cytoplasm // cytoskeleton // microtubule	GO:0005515 // GO:0008017	protein binding // microtubule binding	GO:0008150	biological_process	-
2.675336962	9.82E-05	0.004658156	808	1	chr11	4257557	4272514	4026	+	Lif	protein_coding	ENSMUST00000040750.3;ENSMUST00000066283.11;ENSMUST00000154927.1	16878	leukemia inhibitory factor [Source:MGI Symbol;Acc:MGI:96787]	GO:0005576 // GO:0005615 // GO:0005829	extracellular region // extracellular space // cytosol	GO:0005125 // GO:0005146 // GO:0008083 // GO:0005102	cytokine activity // leukemia inhibitory factor receptor binding // growth factor activity // signaling receptor binding	GO:0006955 // GO:0045944 // GO:0010628 // GO:0070373 // GO:0008284 // GO:0045595 // GO:0050731 // GO:0033138 // GO:0016525 // GO:0008285 // GO:0010976 // GO:0060135 // GO:0060041 // GO:0019827 // GO:0001974 // GO:0031100 // GO:0007566 // GO:0048666 // GO:0030324 // GO:0048286 // GO:0043410 // GO:0042531 // GO:0060463 // GO:0033141 // GO:0048711 // GO:0046697 // GO:0060426 // GO:0060707 // GO:0060…	immune response // positive regulation of transcription by RNA polymerase II // positive regulation of gene expression // negative regulation of ERK1 and ERK2 cascade // positive regulation of cell population proliferation // regulation of cell differentiation // positive regulation of peptidyl-tyrosine phosphorylation // positive regulation of peptidyl-serine phosphorylation // negative regulati…	Cytokine-cytokine receptor interaction // Signaling pathways regulating pluripotency of stem cells // JAK-STAT signaling pathway // TNF signaling pathway
2.661373493	8.25E-55	7.90E-51	4	1	chr1	135766119	135769136	1435	+	Phlda3	protein_coding	ENSMUST00000038945.5;ENSMUST00000136445.1	27280	pleckstrin homology like domain, family A, member 3 [Source:MGI Symbol;Acc:MGI:1351485]	GO:0016020 // GO:0005886 // GO:0005737	membrane // plasma membrane // cytoplasm	GO:1901981 // GO:0010314 // GO:0032266 // GO:0080025 // GO:0005546 // GO:0005547 // GO:0043325	phosphatidylinositol phosphate binding // phosphatidylinositol-5-phosphate binding // phosphatidylinositol-3-phosphate binding // phosphatidylinositol-3,5-bisphosphate binding // phosphatidylinositol-4,5-bisphosphate binding // phosphatidylinositol-3,4,5-trisphosphate binding // phosphatidylinositol-3,4-bisphosphate binding	GO:0043065 // GO:0006915 // GO:0051898 // GO:0042771	positive regulation of apoptotic process // negative regulation of protein kinase B signaling // intrinsic apoptotic signaling pathway in response to DNA damage by p53 class mediator	-
2.648036499	2.25E-07	2.67E-05	324	1	chr5	139377697	139396415	4264	+	Gpr146	protein_coding	ENSMUST00000051293.7;ENSMUST00000053120.4;ENSMUST00000100514.2;ENSMUST00000137254.1;ENSMUST00000138631.1;ENSMUST00000188655.1	80290	G protein-coupled receptor 146 [Source:MGI Symbol;Acc:MGI:1933113]	GO:0016020 // GO:0016021 // GO:0005886	membrane // integral component of membrane // plasma membrane	GO:0004930 // GO:0003674	G protein-coupled receptor activity // molecular_function	GO:0007186 // GO:0008150 // GO:0007165	G protein-coupled receptor signaling pathway // biological_process // signal transduction	-
2.635713289	6.78E-07	6.97E-05	373	1	chr8	121833247	121841178	4988	+	Gm42047	lincRNA	ENSMUST00000212158.1;ENSMUST00000212899.1	-	predicted gene, 42047 [Source:MGI Symbol;Acc:MGI:5624932]	-	-	-	-	-	-	-
2.625947233	0.001414326	0.037443968	1447	1	chr12	40059769	40134228	2995	-	Scin	protein_coding	ENSMUST00000002640.5;ENSMUST00000078481.13	20259	scinderin [Source:MGI Symbol;Acc:MGI:1306794]	GO:0005623 // GO:0032991 // GO:0005737 // GO:0005886 // GO:0030054 // GO:0005856 // GO:0042995 // GO:0002102 // GO:0005903	cell // protein-containing complex // cytoplasm // plasma membrane // cell junction // cytoskeleton // cell projection // podosome // brush border	GO:0005509 // GO:0051015 // GO:0046872 // GO:0003779	calcium ion binding // actin filament binding // metal ion binding // actin binding	GO:0051014 // GO:0051693 // GO:0008285 // GO:0043065 // GO:0042989 // GO:0045654 // GO:0032330 // GO:0051127	actin filament severing // actin filament capping // negative regulation of cell population proliferation // positive regulation of apoptotic process // sequestering of actin monomers // positive regulation of megakaryocyte differentiation // regulation of chondrocyte differentiation // positive regulation of actin nucleation	Fc gamma R-mediated phagocytosis // Regulation of actin cytoskeleton // Viral carcinogenesis
2.607440875	0.001323601	0.035558074	1426	1	chr19	4445908	4477447	3581	-	Syt12	protein_coding	ENSMUST00000059295.9;ENSMUST00000128114.1;ENSMUST00000133222.1;ENSMUST00000166191.1	171180	synaptotagmin XII [Source:MGI Symbol;Acc:MGI:2159601]	GO:0016020 // GO:0016021 // GO:0005886 // GO:0030054 // GO:0045202 // GO:0031410 // GO:0008021 // GO:0098793 // GO:0030672 // GO:0070382 // GO:0098686	membrane // integral component of membrane // plasma membrane // cell junction // synapse // cytoplasmic vesicle // synaptic vesicle // presynapse // synaptic vesicle membrane // exocytic vesicle // hippocampal mossy fiber to CA3 synapse	GO:0005509 // GO:0000149 // GO:0005544 // GO:0019905 // GO:0001786 // GO:0030276	calcium ion binding // SNARE binding // calcium-dependent phospholipid binding // syntaxin binding // phosphatidylserine binding // clathrin binding	GO:0046928 // GO:0060291 // GO:0016192 // GO:0048792 // GO:0014059 // GO:0017156 // GO:0017158 // GO:0071277 // GO:0048791	regulation of neurotransmitter secretion // long-term synaptic potentiation // vesicle-mediated transport // spontaneous exocytosis of neurotransmitter // regulation of dopamine secretion // calcium-ion regulated exocytosis // regulation of calcium ion-dependent exocytosis // cellular response to calcium ion // calcium ion-regulated exocytosis of neurotransmitter	-
2.564290083	4.41E-10	1.12E-07	151	1	chr9	25855315	25859652	3205	-	Gm48362	lincRNA	ENSMUST00000216055.1	-	predicted gene, 48362 [Source:MGI Symbol;Acc:MGI:6097831]	-	-	-	-	-	-	-
2.557082883	2.39E-20	3.06E-17	30	1	chr13	110395046	110400844	2800	+	Plk2	protein_coding	ENSMUST00000022212.8;ENSMUST00000223756.1;ENSMUST00000224489.1;ENSMUST00000225156.1;ENSMUST00000225340.1	20620	polo like kinase 2 [Source:MGI Symbol;Acc:MGI:1099790]	GO:0005634 // GO:0005737 // GO:0005856 // GO:0042995 // GO:0030425 // GO:0005813 // GO:0005814 // GO:0000785 // GO:0000922	nucleus // cytoplasm // cytoskeleton // cell projection // dendrite // centrosome // centriole // chromatin // spindle pole	GO:0005524 // GO:0005515 // GO:0004672 // GO:0016740 // GO:0000166 // GO:0004674 // GO:0016301 // GO:0044877 // GO:0043008	ATP binding // protein binding // protein kinase activity // transferase activity // nucleotide binding // protein serine/threonine kinase activity // protein-containing complex binding // ATP-dependent protein binding	GO:0006468 // GO:2000773 // GO:0090050 // GO:0016525 // GO:0016310 // GO:0000082 // GO:0007265 // GO:0010508 // GO:0000278 // GO:0046599 // GO:0043066 // GO:0032486 // GO:0045732 // GO:0032465 // GO:0007613 // GO:0060291 // GO:0060292 // GO:0032092 // GO:0048167 // GO:0018105 // GO:0032436 // GO:0007093 // GO:0061000 // GO:0007052 // GO:0071866	protein phosphorylation // negative regulation of cellular senescence // positive regulation of cell migration involved in sprouting angiogenesis // negative regulation of angiogenesis // G1/S transition of mitotic cell cycle // Ras protein signal transduction // positive regulation of autophagy // regulation of centriole replication // negative regulation of apoptotic process // Rap protein sign…	FoxO signaling pathway
2.551445114	4.76E-24	1.22E-20	15	1	chr17	34956436	34959238	2803	-	Hspa1b	protein_coding	ENSMUST00000172753.1	15511	heat shock protein 1B [Source:MGI Symbol;Acc:MGI:99517]	GO:0005886 // GO:0005829 // GO:0005634 // GO:0005737 // GO:0005856 // GO:0005739 // GO:0044297 // GO:0005813 // GO:0005815 // GO:0005759 // GO:0008180 // GO:0032991 // GO:0002199	plasma membrane // cytosol // nucleus // cytoplasm // cytoskeleton // mitochondrion // cell body // centrosome // microtubule organizing center // mitochondrial matrix // COP9 signalosome // protein-containing complex // zona pellucida receptor complex	GO:0016887 // GO:0005515 // GO:0000166 // GO:0005524 // GO:0031625 // GO:0051082 // GO:0044183 // GO:0031072 // GO:0042623 // GO:0051787	ATPase activity // protein binding // nucleotide binding // ATP binding // ubiquitin protein ligase binding // unfolded protein binding // protein folding chaperone // heat shock protein binding // ATPase activity, coupled // misfolded protein binding	GO:0009408 // GO:0043066 // GO:0032436 // GO:0042026 // GO:0043154 // GO:0016192 // GO:0007339 // GO:0006457 // GO:1901673 // GO:0090063 // GO:0051085 // GO:0006986 // GO:0034620	response to heat // negative regulation of apoptotic process // positive regulation of proteasomal ubiquitin-dependent protein catabolic process // protein refolding // negative regulation of cysteine-type endopeptidase activity involved in apoptotic process // vesicle-mediated transport // binding of sperm to zona pellucida // protein folding // regulation of mitotic spindle assembly // positive…	Spliceosome // MAPK signaling pathway // Protein processing in endoplasmic reticulum // Endocytosis // Longevity regulating pathway - multiple species // Antigen processing and presentation // Estrogen signaling pathway // Legionellosis // Toxoplasmosis // Measles
2.546255453	0.000332054	0.012196217	1043	1	chr7	31068172	31076704	2894	-	Fxyd3	protein_coding	ENSMUST00000072331.12;ENSMUST00000165265.7;ENSMUST00000165465.7;ENSMUST00000165862.4;ENSMUST00000167369.7;ENSMUST00000169313.7;ENSMUST00000169424.7;ENSMUST00000170456.1;ENSMUST00000171359.1;ENSMUST00000186839.1;ENSMUST00000186929.1	17178	FXYD domain-containing ion transport regulator 3 [Source:MGI Symbol;Acc:MGI:107497]	GO:0016020 // GO:0016021 // GO:0005886 // GO:0005789	membrane // integral component of membrane // plasma membrane // endoplasmic reticulum membrane	GO:0099106 // GO:0005515 // GO:0051117 // GO:0017080	ion channel regulator activity // protein binding // ATPase binding // sodium channel regulator activity	GO:0043269 // GO:0006811 // GO:0006813 // GO:0006814 // GO:0050790 // GO:2000649	regulation of ion transport // potassium ion transport // sodium ion transport // regulation of catalytic activity // regulation of sodium ion transmembrane transporter activity	-
2.538384767	1.52E-05	0.000980619	595	1	chr5	137643031	137645714	2337	-	Irs3	protein_coding	ENSMUST00000057314.3;ENSMUST00000196511.1	16369	insulin receptor substrate 3 [Source:MGI Symbol;Acc:MGI:1194882]	GO:0005886 // GO:0005829 // GO:0043231	plasma membrane // cytosol // intracellular membrane-bounded organelle	GO:0005158 // GO:0043548	insulin receptor binding // phosphatidylinositol 3-kinase binding	GO:0008286	insulin receptor signaling pathway	cGMP-PKG signaling pathway // FoxO signaling pathway // Autophagy - animal // AMPK signaling pathway // Longevity regulating pathway // Longevity regulating pathway - multiple species // Insulin signaling pathway // Adipocytokine signaling pathway // Regulation of lipolysis in adipocytes // Type II diabetes mellitus // Growth hormone synthesis, secretion and action // Alzheimer disease
2.518287119	0.001893122	0.046505079	1559	1	chr8	92960079	93001667	6187	+	Slc6a2	protein_coding	ENSMUST00000072939.7;ENSMUST00000165470.8	20538	solute carrier family 6 (neurotransmitter transporter, noradrenalin), member 2 [Source:MGI Symbol;Acc:MGI:1270850]	GO:0016021 // GO:0016020 // GO:0005887 // GO:0005886 // GO:0009986 // GO:0043005 // GO:0045121 // GO:0042734 // GO:0032809	integral component of membrane // integral component of plasma membrane // cell surface // neuron projection // membrane raft // presynaptic membrane // neuronal cell body membrane	GO:0005328 // GO:0046872 // GO:0003779 // GO:0015293 // GO:0043014 // GO:0048487 // GO:0005334 // GO:0008504 // GO:0005330	neurotransmitter:sodium symporter activity // metal ion binding // actin binding // alpha-tubulin binding // beta-tubulin binding // norepinephrine:sodium symporter activity // monoamine transmembrane transporter activity // dopamine:sodium symporter activity	GO:0006836 // GO:0055085 // GO:0015844 // GO:0015874 // GO:0051620 // GO:0048265 // GO:0051583 // GO:0098810 // GO:0042493	neurotransmitter transport // transmembrane transport // monoamine transport // norepinephrine transport // norepinephrine uptake // response to pain // dopamine uptake involved in synaptic transmission // neurotransmitter reuptake // response to drug	Synaptic vesicle cycle
2.507140637	0.000188236	0.007764625	928	1	chr5	84123313	84123591	279	+	Hmgn2-ps1	processed_pseudogene	ENSMUST00000120716.1	-	high mobility group nucleosomal binding domain 2, pseudogene 1 [Source:MGI Symbol;Acc:MGI:3783162]	-	-	-	-	-	-	-
2.48895634	0.000790785	0.023929065	1266	1	chr7	127132232	127137823	3743	-	Spn	protein_coding	ENSMUST00000049931.5;ENSMUST00000143713.1;ENSMUST00000205483.1	20737	sialophorin [Source:MGI Symbol;Acc:MGI:98384]	GO:0016020 // GO:0016021 // GO:0005615 // GO:0009897 // GO:0005634 // GO:0009986 // GO:0042995 // GO:0005887 // GO:0016605 // GO:0005902 // GO:0005604 // GO:0001931 // GO:0032154	membrane // integral component of membrane // extracellular space // external side of plasma membrane // nucleus // cell surface // cell projection // integral component of plasma membrane // PML body // microvillus // basement membrane // uropod // cleavage furrow	GO:0005515 // GO:0004888 // GO:0019904 // GO:0031072 // GO:0030544	protein binding // transmembrane signaling receptor activity // protein domain specific binding // heat shock protein binding // Hsp70 protein binding	GO:0010468 // GO:0050776 // GO:0001934 // GO:0042742 // GO:0001562 // GO:2000404 // GO:0050688 // GO:0032609 // GO:0050863 // GO:0007162 // GO:0050852 // GO:0050868 // GO:0007166 // GO:0001808 // GO:0042130 // GO:2000406 // GO:0097190 // GO:0031295 // GO:0042102 // GO:0045060 // GO:0002296 // GO:0042535 // GO:0071594 // GO:0050901	regulation of gene expression // regulation of immune response // positive regulation of protein phosphorylation // defense response to bacterium // response to protozoan // regulation of T cell migration // regulation of defense response to virus // interferon-gamma production // regulation of T cell activation // negative regulation of cell adhesion // T cell receptor signaling pathway // negat…	Cell adhesion molecules (CAMs)
2.487549318	4.23E-06	0.000337279	481	1	chr3	95734147	95739569	1900	-	Ecm1	protein_coding	ENSMUST00000029753.12;ENSMUST00000117507.8;ENSMUST00000123143.7;ENSMUST00000128885.7;ENSMUST00000131376.7;ENSMUST00000137912.7;ENSMUST00000144958.1;ENSMUST00000147217.1;ENSMUST00000153026.7;ENSMUST00000155815.1	13601	extracellular matrix protein 1 [Source:MGI Symbol;Acc:MGI:103060]	GO:0005576 // GO:0005615 // GO:0062023	extracellular region // extracellular space // collagen-containing extracellular matrix	GO:0005515 // GO:0008022 // GO:0019899 // GO:0005201 // GO:0002020 // GO:0043236 // GO:0005134	protein binding // protein C-terminus binding // enzyme binding // extracellular matrix structural constituent // protease binding // laminin binding // interleukin-2 receptor binding	GO:0007165 // GO:0006954 // GO:0006357 // GO:0001525 // GO:0031214 // GO:0010466 // GO:0001960 // GO:0045766 // GO:0030500 // GO:0001938 // GO:0002063 // GO:0030502 // GO:0001503 // GO:2000404 // GO:0003416 // GO:0002828	signal transduction // inflammatory response // regulation of transcription by RNA polymerase II // angiogenesis // biomineral tissue development // negative regulation of peptidase activity // negative regulation of cytokine-mediated signaling pathway // positive regulation of angiogenesis // regulation of bone mineralization // positive regulation of endothelial cell proliferation // chondrocyt…	-
2.481737205	1.58E-51	1.21E-47	5	1	chr17	29090976	29100727	2080	+	Cdkn1a	protein_coding	ENSMUST00000023829.7;ENSMUST00000119901.8;ENSMUST00000122348.2;ENSMUST00000232979.1;ENSMUST00000233296.1	12575	cyclin-dependent kinase inhibitor 1A (P21) [Source:MGI Symbol;Acc:MGI:104556]	GO:0005634 // GO:0005654 // GO:0016604 // GO:0032991 // GO:0048471 // GO:0005829 // GO:0005737 // GO:0005730 // GO:0000307 // GO:0070557	nucleus // nucleoplasm // nuclear body // protein-containing complex // perinuclear region of cytoplasm // cytosol // nucleolus // cyclin-dependent protein kinase holoenzyme complex // PCNA-p21 complex	GO:0004861 // GO:0046872 // GO:0005515 // GO:0016301 // GO:0030332 // GO:0044877 // GO:0019901 // GO:0031625 // GO:0140311 // GO:0004860 // GO:0019912	cyclin-dependent protein serine/threonine kinase inhibitor activity // metal ion binding // protein binding // kinase activity // cyclin binding // protein-containing complex binding // protein kinase binding // ubiquitin protein ligase binding // protein sequestering activity // protein kinase inhibitor activity // cyclin-dependent protein kinase activating kinase activity	GO:0007050 // GO:0007346 // GO:0072331 // GO:0016310 // GO:0030890 // GO:0000082 // GO:0010629 // GO:0032091 // GO:2000134 // GO:0007049 // GO:0045860 // GO:0045736 // GO:0008285 // GO:0006974 // GO:0043066 // GO:0048146 // GO:0006978 // GO:0034198 // GO:0030308 // GO:0051726 // GO:0007507 // GO:0010942 // GO:0042771 // GO:0007095 // GO:0006606 // GO:0009411 // GO:1904706 // GO:0071479 // GO:0071…	cell cycle arrest // regulation of mitotic cell cycle // signal transduction by p53 class mediator // phosphorylation // positive regulation of B cell proliferation // G1/S transition of mitotic cell cycle // negative regulation of gene expression // negative regulation of protein binding // negative regulation of G1/S transition of mitotic cell cycle // positive regulation of protein kinase acti…	Endocrine resistance // Platinum drug resistance // ErbB signaling pathway // HIF-1 signaling pathway // FoxO signaling pathway // Cell cycle // p53 signaling pathway // PI3K-Akt signaling pathway // Cellular senescence // JAK-STAT signaling pathway // Oxytocin signaling pathway // Parathyroid hormone synthesis, secretion and action // Cushing syndrome // Hepatitis C // Hepatitis B // Human cytom…
2.480232713	3.25E-07	3.70E-05	336	1	chr9	50751325	50756636	1117	+	Cryab	protein_coding	ENSMUST00000034562.8;ENSMUST00000214609.1;ENSMUST00000214962.1;ENSMUST00000216393.1;ENSMUST00000216755.1;ENSMUST00000217475.1	12955	crystallin, alpha B [Source:MGI Symbol;Acc:MGI:88516]	GO:0005634 // GO:0005794 // GO:0032991 // GO:0005829 // GO:0009986 // GO:0015630 // GO:0005737 // GO:0005886 // GO:0014069 // GO:0005739 // GO:0030424 // GO:0045202 // GO:0043204 // GO:0030018 // GO:0043292 // GO:0043197 // GO:0031430 // GO:0097512 // GO:0031674 // GO:0097060 // GO:0043209 // GO:0032432	nucleus // Golgi apparatus // protein-containing complex // cytosol // cell surface // microtubule cytoskeleton // cytoplasm // plasma membrane // postsynaptic density // mitochondrion // axon // synapse // perikaryon // Z disc // contractile fiber // dendritic spine // M band // cardiac myofibril // I band // synaptic membrane // myelin sheath // actin filament bundle	GO:0005212 // GO:0046872 // GO:0005515 // GO:0042802 // GO:0042803 // GO:0044877 // GO:0008092 // GO:0008017 // GO:0001540 // GO:0005198 // GO:0051082	structural constituent of eye lens // metal ion binding // protein binding // identical protein binding // protein homodimerization activity // protein-containing complex binding // cytoskeletal protein binding // microtubule binding // amyloid-beta binding // structural molecule activity // unfolded protein binding	GO:0010629 // GO:0045892 // GO:0031333 // GO:0007517 // GO:0050821 // GO:0043066 // GO:0001666 // GO:0030308 // GO:0043010 // GO:0002088 // GO:0043154 // GO:2000378 // GO:0042542 // GO:0071480 // GO:0010941 // GO:0051403 // GO:0006457 // GO:0032387 // GO:0060561 // GO:0007021 // GO:0031109 // GO:1905907 // GO:0007568 // GO:0010259 // GO:0032355	negative regulation of gene expression // negative regulation of transcription, DNA-templated // negative regulation of protein-containing complex assembly // muscle organ development // protein stabilization // negative regulation of apoptotic process // response to hypoxia // negative regulation of cell growth // camera-type eye development // lens development in camera-type eye // negative reg…	Protein processing in endoplasmic reticulum // Longevity regulating pathway - multiple species
2.472671693	0.00063571	0.020143423	1209	1	chr9	56865033	56899870	8121	+	Cspg4	protein_coding	ENSMUST00000035661.6;ENSMUST00000214057.1;ENSMUST00000215666.1;ENSMUST00000217052.1	121021	chondroitin sulfate proteoglycan 4 [Source:MGI Symbol;Acc:MGI:2153093]	GO:0016020 // GO:0016021 // GO:0005886 // GO:0005654 // GO:0042995 // GO:0009986 // GO:0001726 // GO:0062023 // GO:0016324 // GO:0031258	membrane // integral component of membrane // plasma membrane // nucleoplasm // cell projection // cell surface // ruffle // collagen-containing extracellular matrix // apical plasma membrane // lamellipodium membrane	GO:0005515 // GO:0019901 // GO:0005518 // GO:0015026	protein binding // protein kinase binding // collagen binding // coreceptor activity	GO:0007165 // GO:0007275 // GO:0035556 // GO:0000187 // GO:0030154 // GO:0006954 // GO:0048008 // GO:0050731 // GO:0001525 // GO:0008283 // GO:0010977 // GO:0097178 // GO:0007169 // GO:0008347 // GO:0016322 // GO:0048771 // GO:0006929	signal transduction // multicellular organism development // intracellular signal transduction // activation of MAPK activity // cell differentiation // inflammatory response // platelet-derived growth factor receptor signaling pathway // positive regulation of peptidyl-tyrosine phosphorylation // angiogenesis // cell population proliferation // negative regulation of neuron projection developmen…	-
2.452885579	3.98E-17	3.46E-14	44	1	chr10	62493833	62527451	1727	-	Srgn	protein_coding	ENSMUST00000020271.12;ENSMUST00000159020.1;ENSMUST00000160643.7;ENSMUST00000160987.7;ENSMUST00000162161.1;ENSMUST00000162956.1	19073	serglycin [Source:MGI Symbol;Acc:MGI:97756]	GO:0005794 // GO:0005576 // GO:0005615 // GO:0098978 // GO:0030141 // GO:0000139 // GO:0098685 // GO:0042588 // GO:0042629 // GO:0099091	Golgi apparatus // extracellular region // extracellular space // glutamatergic synapse // secretory granule // Golgi membrane // Schaffer collateral - CA1 synapse // zymogen granule // mast cell granule // postsynaptic specialization, intracellular component	GO:0005515 // GO:0005518	protein binding // collagen binding	GO:0006915 // GO:0031214 // GO:0016485 // GO:0050710 // GO:0050804 // GO:0099175 // GO:0008626 // GO:0030502 // GO:0033363 // GO:0033364 // GO:0033371 // GO:0033373 // GO:0033382	apoptotic process // biomineral tissue development // protein processing // negative regulation of cytokine secretion // modulation of chemical synaptic transmission // regulation of postsynapse organization // granzyme-mediated apoptotic signaling pathway // negative regulation of bone mineralization // secretory granule organization // mast cell secretory granule organization // T cell secretor…	-
2.44947574	0.000722123	0.022291542	1241	1	chr19	5447547	5455946	1864	+	Fosl1	protein_coding	ENSMUST00000025850.6;ENSMUST00000235958.1;ENSMUST00000236774.1	14283	fos-like antigen 1 [Source:MGI Symbol;Acc:MGI:107179]	GO:0005634 // GO:0005654 // GO:0005829 // GO:0043231 // GO:0043005 // GO:0042734	nucleus // nucleoplasm // cytosol // intracellular membrane-bounded organelle // neuron projection // presynaptic membrane	GO:0003677 // GO:0003700 // GO:0000978 // GO:0001228 // GO:0000977 // GO:0000981	DNA binding // DNA-binding transcription factor activity // RNA polymerase II cis-regulatory region sequence-specific DNA binding // DNA-binding transcription activator activity, RNA polymerase II-specific // RNA polymerase II regulatory region sequence-specific DNA binding // DNA-binding transcription factor activity, RNA polymerase II-specific	GO:0006355 // GO:0006357 // GO:0045944 // GO:0001701 // GO:0008285 // GO:0051091 // GO:0043065 // GO:2000144 // GO:0060674 // GO:0045787 // GO:0031668 // GO:0061614 // GO:0007296 // GO:0007565 // GO:0007612 // GO:0009612 // GO:0009629 // GO:0014070 // GO:0032570 // GO:0034097 // GO:0042493 // GO:0042542 // GO:0051412 // GO:0051591	regulation of transcription, DNA-templated // regulation of transcription by RNA polymerase II // positive regulation of transcription by RNA polymerase II // in utero embryonic development // negative regulation of cell population proliferation // positive regulation of DNA-binding transcription factor activity // positive regulation of apoptotic process // positive regulation of DNA-templated t…	Wnt signaling pathway // Osteoclast differentiation // IL-17 signaling pathway // Human T-cell leukemia virus 1 infection
2.441753126	0.000141423	0.00621304	872	1	chr4	124700701	124708611	1664	+	Fhl3	protein_coding	ENSMUST00000038684.5;ENSMUST00000106199.9;ENSMUST00000145942.7	14201	four and a half LIM domains 3 [Source:MGI Symbol;Acc:MGI:1341092]	GO:0005634 // GO:0005737 // GO:0001725 // GO:0030018	nucleus // cytoplasm // stress fiber // Z disc	GO:0046872 // GO:0003779 // GO:0005515 // GO:0003712	metal ion binding // actin binding // protein binding // transcription coregulator activity	GO:1903506 // GO:0030036	regulation of nucleic acid-templated transcription // actin cytoskeleton organization	-
2.430471753	1.57E-17	1.50E-14	40	1	chr1	75360329	75368579	3028	+	Des	protein_coding	ENSMUST00000027409.9;ENSMUST00000125948.1;ENSMUST00000144894.1	13346	desmin [Source:MGI Symbol;Acc:MGI:94885]	GO:0005882 // GO:0016020 // GO:0005886 // GO:0005634 // GO:0005737 // GO:0005911 // GO:0042383 // GO:0031594 // GO:0030018 // GO:0043292 // GO:0005856 // GO:0045111 // GO:0014704 // GO:0097512 // GO:0005916 // GO:0005921 // GO:0045098	intermediate filament // membrane // plasma membrane // nucleus // cytoplasm // cell-cell junction // sarcolemma // neuromuscular junction // Z disc // contractile fiber // cytoskeleton // intermediate filament cytoskeleton // intercalated disc // cardiac myofibril // fascia adherens // gap junction // type III intermediate filament	GO:0042802 // GO:0005200 // GO:0005515 // GO:0008092	identical protein binding // structural constituent of cytoskeleton // cytoskeletal protein binding	GO:0045109 // GO:0007517	intermediate filament organization // muscle organ development	Hypertrophic cardiomyopathy (HCM) // Arrhythmogenic right ventricular cardiomyopathy (ARVC) // Dilated cardiomyopathy (DCM)
2.419978445	0.000485172	0.016404633	1133	1	chr19	20373428	20390944	1674	-	Anxa1	protein_coding	ENSMUST00000025561.7;ENSMUST00000163902.1;ENSMUST00000164587.1;ENSMUST00000165518.1;ENSMUST00000167668.7;ENSMUST00000168020.7;ENSMUST00000171423.8;ENSMUST00000235280.1	16952	annexin A1 [Source:MGI Symbol;Acc:MGI:96819]	GO:0016020 // GO:0005886 // GO:0005615 // GO:0005634 // GO:0005654 // GO:0032991 // GO:0005829 // GO:0009986 // GO:0005737 // GO:0030659 // GO:0031410 // GO:0042995 // GO:0005576 // GO:0042383 // GO:0005768 // GO:0005769 // GO:0031966 // GO:0070062 // GO:0001533 // GO:0005929 // GO:0031901 // GO:0062023 // GO:0016324 // GO:0016323 // GO:0031514 // GO:0097060 // GO:0005884 // GO:0010008 // GO:0016…	membrane // plasma membrane // extracellular space // nucleus // nucleoplasm // protein-containing complex // cytosol // cell surface // cytoplasm // cytoplasmic vesicle membrane // cell projection // extracellular region // sarcolemma // endosome // early endosome // mitochondrial membrane // extracellular exosome // cornified envelope // cilium // early endosome membrane // collagen-containing …	GO:0005509 // GO:0005544 // GO:0004859 // GO:0046872 // GO:0005515 // GO:0042802 // GO:0003697 // GO:0036121 // GO:0005543 // GO:0003727 // GO:0048306 // GO:0019834 // GO:1990814	calcium ion binding // calcium-dependent phospholipid binding // phospholipase inhibitor activity // metal ion binding // protein binding // identical protein binding // single-stranded DNA binding // double-stranded DNA helicase activity // single-stranded RNA binding // calcium-dependent protein binding // phospholipase A2 inhibitor activity // DNA/DNA annealing activity	GO:0007166 // GO:0031532 // GO:0002376 // GO:0045087 // GO:0001780 // GO:0007165 // GO:0043065 // GO:0090303 // GO:0042127 // GO:0006954 // GO:1900087 // GO:0002250 // GO:0006909 // GO:0008360 // GO:0070301 // GO:0032743 // GO:0002548 // GO:0030073 // GO:0032508 // GO:0018149 // GO:0030216 // GO:0043434 // GO:0050727 // GO:0046883 // GO:0071385 // GO:0090050 // GO:0035924 // GO:1900138 // GO:0045…	cell surface receptor signaling pathway // actin cytoskeleton reorganization // immune system process // innate immune response // neutrophil homeostasis // signal transduction // positive regulation of apoptotic process // positive regulation of wound healing // regulation of cell population proliferation // inflammatory response // positive regulation of G1/S transition of mitotic cell cycle //…	-
2.417586515	0.001956339	0.047675181	1572	1	chr14	9550092	11162035	1094	-	Fhit	protein_coding	ENSMUST00000160340.7;ENSMUST00000160956.1;ENSMUST00000161179.1;ENSMUST00000161302.7;ENSMUST00000161895.7;ENSMUST00000162278.7;ENSMUST00000162817.2;ENSMUST00000179394.7	14198	fragile histidine triad gene [Source:MGI Symbol;Acc:MGI:1277947]	GO:0005634 // GO:0005829 // GO:0005737 // GO:0005886 // GO:0001650	nucleus // cytosol // cytoplasm // plasma membrane // fibrillar center	GO:0003824 // GO:0016787 // GO:0000166 // GO:0042802 // GO:0031625 // GO:0047710 // GO:0016151	catalytic activity // hydrolase activity // nucleotide binding // identical protein binding // ubiquitin protein ligase binding // bis(5'-adenosyl)-triphosphatase activity // nickel cation binding	GO:0006915 // GO:0032435 // GO:0006260 // GO:0072332 // GO:0006163 // GO:0015964 // GO:0009117	apoptotic process // negative regulation of proteasomal ubiquitin-dependent protein catabolic process // DNA replication // intrinsic apoptotic signaling pathway by p53 class mediator // purine nucleotide metabolic process // diadenosine triphosphate catabolic process	Purine metabolism // Metabolic pathways // Small cell lung cancer // Non-small cell lung cancer
2.400603692	4.07E-07	4.52E-05	345	1	chr14	79288756	79301645	918	-	Rgcc	protein_coding	ENSMUST00000022595.7	66214	regulator of cell cycle [Source:MGI Symbol;Acc:MGI:1913464]	GO:0005634 // GO:0005654 // GO:0005737 // GO:0005856 // GO:0005730 // GO:0005813 // GO:0005815	nucleus // nucleoplasm // cytoplasm // cytoskeleton // nucleolus // centrosome // microtubule organizing center	GO:0005515 // GO:0019901 // GO:0070412 // GO:0030295	protein binding // protein kinase binding // R-SMAD binding // protein kinase activator activity	GO:0051726 // GO:0045944 // GO:0010628 // GO:0000082 // GO:0007049 // GO:0016525 // GO:0008285 // GO:0051091 // GO:1900087 // GO:0032147 // GO:0051496 // GO:0071456 // GO:0032967 // GO:0050710 // GO:0045737 // GO:0010718 // GO:0001937 // GO:0071158 // GO:2000353 // GO:0043537 // GO:0006956 // GO:0045840 // GO:0050715 // GO:0071850 // GO:0090272 // GO:2000048 // GO:1901203 // GO:1901991 // GO:0001…	regulation of cell cycle // positive regulation of transcription by RNA polymerase II // positive regulation of gene expression // G1/S transition of mitotic cell cycle // negative regulation of angiogenesis // negative regulation of cell population proliferation // positive regulation of DNA-binding transcription factor activity // positive regulation of G1/S transition of mitotic cell cycle // …	-
2.358067815	3.89E-82	7.46E-78	2	1	chr11	40748552	40755311	3512	-	Ccng1	protein_coding	ENSMUST00000020576.7;ENSMUST00000151359.1	12450	cyclin G1 [Source:MGI Symbol;Acc:MGI:102890]	GO:0005634 // GO:0048471 // GO:0005737 // GO:0030425 // GO:0043025 // GO:0000307	nucleus // perinuclear region of cytoplasm // dendrite // neuronal cell body // cyclin-dependent protein kinase holoenzyme complex	GO:0016538 // GO:0004672 // GO:0019901	cyclin-dependent protein serine/threonine kinase regulator activity // protein kinase activity // protein kinase binding	GO:0051726 // GO:0006468 // GO:0007049 // GO:0051301 // GO:0043066 // GO:0000079 // GO:0044772 // GO:0007095 // GO:0006949	regulation of cell cycle // protein phosphorylation // cell division // negative regulation of apoptotic process // regulation of cyclin-dependent protein serine/threonine kinase activity // mitotic cell cycle phase transition // mitotic G2 DNA damage checkpoint // syncytium formation	p53 signaling pathway // MicroRNAs in cancer
2.357644965	2.97E-28	1.14E-24	10	1	chr4	11156431	11174379	5432	+	Trp53inp1	protein_coding	ENSMUST00000029865.3;ENSMUST00000132010.7;ENSMUST00000132346.1;ENSMUST00000132693.1	60599	transformation related protein 53 inducible nuclear protein 1 [Source:MGI Symbol;Acc:MGI:1926609]	GO:0005634 // GO:0005829 // GO:0005737 // GO:0031410 // GO:0016605 // GO:0005776	nucleus // cytosol // cytoplasm // cytoplasmic vesicle // PML body // autophagosome	GO:0016209	antioxidant activity	GO:0006355 // GO:0008285 // GO:0010506 // GO:0010628 // GO:0010629 // GO:0006914 // GO:0098869 // GO:0045893 // GO:0009408 // GO:0006915 // GO:0010508 // GO:0000045 // GO:0043065 // GO:0034644 // GO:0030336 // GO:0071361 // GO:0007050 // GO:0048102 // GO:1904761 // GO:0048147 // GO:0071447 // GO:0072703	regulation of transcription, DNA-templated // negative regulation of cell population proliferation // regulation of autophagy // positive regulation of gene expression // negative regulation of gene expression // cellular oxidant detoxification // positive regulation of transcription, DNA-templated // response to heat // apoptotic process // positive regulation of autophagy // autophagosome assem…	-
2.35692294	1.49E-07	1.84E-05	311	1	chr6	100704734	100810913	7658	+	Gxylt2	protein_coding	ENSMUST00000032157.8;ENSMUST00000141333.1	232313	glucoside xylosyltransferase 2 [Source:MGI Symbol;Acc:MGI:2682940]	GO:0016020 // GO:0016021 // GO:0005575	membrane // integral component of membrane // cellular_component	GO:0016757 // GO:0016740 // GO:0035252	transferase activity, transferring glycosyl groups // UDP-xylosyltransferase activity	GO:0016266	O-glycan processing	Other types of O-glycan biosynthesis
2.336547101	4.16E-06	0.000333566	478	1	chr17	35342242	35346762	1262	+	H2-Q2	protein_coding	ENSMUST00000074806.11;ENSMUST00000173115.1	15013	histocompatibility 2, Q region locus 2 [Source:MGI Symbol;Acc:MGI:95931]	GO:0016020 // GO:0016021 // GO:0009897 // GO:0005615 // GO:0005886 // GO:0042612 // GO:0042824	membrane // integral component of membrane // external side of plasma membrane // extracellular space // MHC class I protein complex // MHC class I peptide loading complex	GO:0042605 // GO:0044877 // GO:0005102 // GO:0042608 // GO:0030881 // GO:0042277 // GO:0042610 // GO:0046977 // GO:0062061	peptide antigen binding // protein-containing complex binding // signaling receptor binding // T cell receptor binding // beta-2-microglobulin binding // peptide binding // CD8 receptor binding // TAP binding // TAP complex binding	GO:0006955 // GO:0019882 // GO:0035264 // GO:0001916 // GO:0002476 // GO:0007565	immune response // antigen processing and presentation // multicellular organism growth // positive regulation of T cell mediated cytotoxicity // antigen processing and presentation of endogenous peptide antigen via MHC class Ib // female pregnancy	Endocytosis // Phagosome // Cellular senescence // Cell adhesion molecules (CAMs) // Antigen processing and presentation // Type I diabetes mellitus // Human cytomegalovirus infection // Human papillomavirus infection // Human T-cell leukemia virus 1 infection // Kaposi sarcoma-associated herpesvirus infection // Herpes simplex virus 1 infection // Epstein-Barr virus infection // Human immunodefi…
2.319517912	0.000215367	0.008652467	953	1	chr6	145615757	145621479	1775	+	Tuba3b	protein_coding	ENSMUST00000087445.6	22147	tubulin, alpha 3B [Source:MGI Symbol;Acc:MGI:1095408]	GO:0005874 // GO:0015630 // GO:0005737 // GO:0005856 // GO:0005929 // GO:0036064	microtubule // microtubule cytoskeleton // cytoplasm // cilium // ciliary basal body	GO:0005525 // GO:0003924 // GO:0005200 // GO:0003674 // GO:0000166	GTP binding // GTPase activity // structural constituent of cytoskeleton // molecular_function // nucleotide binding	GO:0007017 // GO:0008150 // GO:0000226 // GO:0007010 // GO:0000278	microtubule-based process // biological_process // microtubule cytoskeleton organization // mitotic cell cycle	Phagosome // Apoptosis // Tight junction // Gap junction // Alzheimer disease // Parkinson disease // Huntington disease
2.281037345	3.28E-05	0.001868491	671	1	chr7	112225856	112413106	6669	+	Mical2	protein_coding	ENSMUST00000033033.10;ENSMUST00000037991.11;ENSMUST00000050149.11;ENSMUST00000051308.14;ENSMUST00000106645.7;ENSMUST00000106647.7;ENSMUST00000106648.7;ENSMUST00000140202.1;ENSMUST00000144509.1;ENSMUST00000150428.1;ENSMUST00000213108.1;ENSMUST00000215412.1;ENSMUST00000216652.1	320878	microtubule associated monooxygenase, calponin and LIM domain containing 2 [Source:MGI Symbol;Acc:MGI:2444947]	GO:0005634 // GO:0005815 // GO:0031941 // GO:0005737	nucleus // microtubule organizing center // filamentous actin // cytoplasm	GO:0005515 // GO:0003779 // GO:0071949 // GO:0043914 // GO:0046872 // GO:0004497 // GO:0016491 // GO:0016709 // GO:0016174 // GO:0051019	protein binding // actin binding // FAD binding // NADPH:sulfur oxidoreductase activity // metal ion binding // monooxygenase activity // oxidoreductase activity, acting on paired donors, with incorporation or reduction of molecular oxygen, NAD(P)H as one donor, and incorporation of one atom of oxygen // NAD(P)H oxidase activity // mitogen-activated protein kinase binding	GO:0030042 // GO:0010735 // GO:0055114 // GO:0030036 // GO:0007010 // GO:0007507 // GO:0001947 // GO:0019417 // GO:0007275 // GO:0007283 // GO:0030154 // GO:0008150	actin filament depolymerization // positive regulation of transcription via serum response element binding // oxidation-reduction process // actin cytoskeleton organization // heart development // heart looping // sulfur oxidation // multicellular organism development // spermatogenesis // cell differentiation // biological_process	-
2.278112298	0.000806372	0.024323848	1270	1	chrX	61288188	61292484	1890	+	Gm4988	transcribed_unprocessed_pseudogene	ENSMUST00000232598.1;ENSMUST00000239181.1	245440	predicted gene 4988 [Source:NCBI gene;Acc:245440]	-	-	-	-	-	-	-
2.258161036	4.86E-06	0.000377098	494	1	chr4	150068539	150070997	2459	+	Gm37795	TEC	ENSMUST00000194216.1	-	predicted gene, 37795 [Source:MGI Symbol;Acc:MGI:5611023]	-	-	-	-	-	-	-
2.252842595	3.81E-12	1.46E-09	100	1	chr10	25899279	25903916	2661	+	Gm47939	lincRNA	ENSMUST00000219283.1	-	predicted gene, 47939 [Source:MGI Symbol;Acc:MGI:6097203]	-	-	-	-	-	-	-
2.244107125	2.91E-08	4.42E-06	252	1	chr10	67886103	67912662	4259	-	Zfp365	protein_coding	ENSMUST00000064656.7;ENSMUST00000127869.1;ENSMUST00000132870.7;ENSMUST00000138543.1	216049	zinc finger protein 365 [Source:MGI Symbol;Acc:MGI:2143676]	GO:0005737 // GO:0043231 // GO:0005856 // GO:0005813 // GO:0005815 // GO:0034451 // GO:0000930	cytoplasm // intracellular membrane-bounded organelle // cytoskeleton // centrosome // microtubule organizing center // centriolar satellite // gamma-tubulin complex	GO:0046872 // GO:0042802 // GO:0042803	metal ion binding // identical protein binding // protein homodimerization activity	GO:0007399 // GO:0010977 // GO:0010569 // GO:0048714 // GO:0000723 // GO:0000281 // GO:0060997 // GO:0140059 // GO:0033566 // GO:0110026 // GO:0021687	nervous system development // negative regulation of neuron projection development // regulation of double-strand break repair via homologous recombination // positive regulation of oligodendrocyte differentiation // telomere maintenance // mitotic cytokinesis // dendritic spine morphogenesis // dendrite arborization // gamma-tubulin complex localization // regulation of DNA strand resection invo…	-
2.21277586	0.000873521	0.025935171	1289	1	chr13	33003250	33017957	3472	+	Serpinb9	protein_coding	ENSMUST00000006391.4;ENSMUST00000063191.13	20723	serine (or cysteine) peptidase inhibitor, clade B, member 9 [Source:MGI Symbol;Acc:MGI:106603]	GO:0005615 // GO:0005634 // GO:0005654 // GO:0005794 // GO:0005829 // GO:0005737 // GO:0062023	extracellular space // nucleus // nucleoplasm // Golgi apparatus // cytosol // cytoplasm // collagen-containing extracellular matrix	GO:0004867 // GO:0005515 // GO:0002020 // GO:0043027	serine-type endopeptidase inhibitor activity // protein binding // protease binding // cysteine-type endopeptidase inhibitor activity involved in apoptotic process	GO:0009617 // GO:0010628 // GO:0042742 // GO:0006915 // GO:0043154 // GO:0010951 // GO:0043066 // GO:0042270 // GO:0001913 // GO:0002438 // GO:0006955 // GO:0033668 // GO:0070233	response to bacterium // positive regulation of gene expression // defense response to bacterium // apoptotic process // negative regulation of cysteine-type endopeptidase activity involved in apoptotic process // negative regulation of endopeptidase activity // negative regulation of apoptotic process // protection from natural killer cell mediated cytotoxicity // T cell mediated cytotoxicity //…	Amoebiasis
2.206661603	1.89E-05	0.00117347	617	1	chr8	105585321	105586200	880	-	Gm45855	processed_pseudogene	ENSMUST00000212546.1	-	predicted gene 45855 [Source:MGI Symbol;Acc:MGI:5804970]	-	-	-	-	-	-	-
2.181906213	0.000152269	0.006605967	883	1	chrX	37244976	37249686	795	+	Rhox2a	protein_coding	ENSMUST00000063340.11;ENSMUST00000173650.1	75199	reproductive homeobox 2A [Source:MGI Symbol;Acc:MGI:1922449]	GO:0005575 // GO:0005634	cellular_component // nucleus	GO:0003677 // GO:0003674	DNA binding // molecular_function	GO:0008150 // GO:0000122	biological_process // negative regulation of transcription by RNA polymerase II	-
2.178889003	0.001420891	0.037591796	1448	1	chr7	89632392	89854359	4485	+	Me3	protein_coding	ENSMUST00000032853.8;ENSMUST00000032856.12;ENSMUST00000159167.7;ENSMUST00000159491.7;ENSMUST00000159504.7;ENSMUST00000160995.1;ENSMUST00000162145.1	109264	malic enzyme 3, NADP(+)-dependent, mitochondrial [Source:MGI Symbol;Acc:MGI:1916679]	GO:0005739 // GO:0005759	mitochondrion // mitochondrial matrix	GO:0051287 // GO:0004470 // GO:0004471 // GO:0046872 // GO:0016491 // GO:0004473 // GO:0008948	NAD binding // malic enzyme activity // malate dehydrogenase (decarboxylating) (NAD+) activity // metal ion binding // oxidoreductase activity // malate dehydrogenase (decarboxylating) (NADP+) activity // oxaloacetate decarboxylase activity	GO:0055114 // GO:0006090 // GO:0006108	oxidation-reduction process // pyruvate metabolic process // malate metabolic process	Pyruvate metabolism // Metabolic pathways // Carbon metabolism // PPAR signaling pathway
2.133848869	3.47E-06	0.000288811	460	1	chr3	55578105	55582730	2661	-	Gm43549	lincRNA	ENSMUST00000198856.1	-	predicted gene 43549 [Source:MGI Symbol;Acc:MGI:5663686]	-	-	-	-	-	-	-
2.108419453	3.14E-07	3.63E-05	332	1	chr3	98280435	98310738	3290	+	Hmgcs2	protein_coding	ENSMUST00000090746.2;ENSMUST00000120541.7	15360	3-hydroxy-3-methylglutaryl-Coenzyme A synthase 2 [Source:MGI Symbol;Acc:MGI:101939]	GO:0005739 // GO:0005743 // GO:0005759	mitochondrion // mitochondrial inner membrane // mitochondrial matrix	GO:0003824 // GO:0004421 // GO:0016740	catalytic activity // hydroxymethylglutaryl-CoA synthase activity // transferase activity	GO:0008299 // GO:0006629 // GO:0008202 // GO:0008203 // GO:0006694 // GO:0006695 // GO:0016126 // GO:0006084 // GO:0010142	isoprenoid biosynthetic process // lipid metabolic process // steroid metabolic process // cholesterol metabolic process // steroid biosynthetic process // cholesterol biosynthetic process // acetyl-CoA metabolic process // farnesyl diphosphate biosynthetic process, mevalonate pathway	Synthesis and degradation of ketone bodies // Valine, leucine and isoleucine degradation // Butanoate metabolism // Terpenoid backbone biosynthesis // Metabolic pathways // PPAR signaling pathway
2.095867835	1.32E-07	1.65E-05	307	1	chr17	86753700	86833410	5516	+	Epas1	protein_coding	ENSMUST00000024954.10;ENSMUST00000234447.1	13819	endothelial PAS domain protein 1 [Source:MGI Symbol;Acc:MGI:109169]	GO:0005634 // GO:0005737 // GO:0005667 // GO:0016607	nucleus // cytoplasm // transcription factor complex // nuclear speck	GO:0005515 // GO:0003700 // GO:0046983 // GO:0003677 // GO:0046982 // GO:0000978 // GO:0001228 // GO:0000981 // GO:0008134 // GO:0043565 // GO:0000987 // GO:0035035 // GO:0050897	protein binding // DNA-binding transcription factor activity // protein dimerization activity // DNA binding // protein heterodimerization activity // RNA polymerase II cis-regulatory region sequence-specific DNA binding // DNA-binding transcription activator activity, RNA polymerase II-specific // DNA-binding transcription factor activity, RNA polymerase II-specific // transcription factor bindi…	GO:0006355 // GO:0007275 // GO:0045944 // GO:0030154 // GO:0000122 // GO:0006357 // GO:0030097 // GO:0006979 // GO:0001892 // GO:0001666 // GO:0001525 // GO:0120162 // GO:0001974 // GO:0048469 // GO:0007005 // GO:0071456 // GO:0030324 // GO:0030218 // GO:0007601 // GO:0002027 // GO:0043129 // GO:0042421 // GO:0055072 // GO:0043619 // GO:0042415 // GO:1903181 // GO:0048625	regulation of transcription, DNA-templated // multicellular organism development // positive regulation of transcription by RNA polymerase II // cell differentiation // negative regulation of transcription by RNA polymerase II // hemopoiesis // response to oxidative stress // embryonic placenta development // response to hypoxia // angiogenesis // positive regulation of cold-induced thermogenesis…	Pathways in cancer // Renal cell carcinoma
2.081658705	1.22E-07	1.53E-05	305	1	chr5	39613935	39755475	1686	-	Hs3st1	protein_coding	ENSMUST00000053116.6;ENSMUST00000117944.1;ENSMUST00000137142.1;ENSMUST00000152057.1	15476	heparan sulfate (glucosamine) 3-O-sulfotransferase 1 [Source:MGI Symbol;Acc:MGI:1201606]	GO:0005794 // GO:0005796	Golgi apparatus // Golgi lumen	GO:0008146 // GO:0016740 // GO:0008467	sulfotransferase activity // [heparan sulfate]-glucosamine 3-sulfotransferase 1 activity	-	-	Glycosaminoglycan biosynthesis - heparan sulfate / heparin
2.078679903	0.000262693	0.010175422	989	1	chr6	136923655	136941899	1193	-	Arhgdib	protein_coding	ENSMUST00000032344.11;ENSMUST00000111891.3;ENSMUST00000111892.7;ENSMUST00000154440.1;ENSMUST00000204934.1	11857	Rho, GDP dissociation inhibitor (GDI) beta [Source:MGI Symbol;Acc:MGI:101940]	GO:0005737 // GO:0005829 // GO:0016020	cytoplasm // cytosol // membrane	GO:0005094 // GO:0005096 // GO:0003924 // GO:0048365	Rho GDP-dissociation inhibitor activity // GTPase activator activity // GTPase activity // Rac GTPase binding	GO:0050790 // GO:0043547 // GO:0035023 // GO:2000249 // GO:1901164 // GO:0007266 // GO:0071461	regulation of catalytic activity // positive regulation of GTPase activity // regulation of Rho protein signal transduction // regulation of actin cytoskeleton reorganization // negative regulation of trophoblast cell migration // cellular response to redox state	Neurotrophin signaling pathway // Vasopressin-regulated water reabsorption
2.06344358	0.000131197	0.005899519	851	1	chr2	27188393	27248337	4521	-	Sardh	protein_coding	ENSMUST00000091224.10;ENSMUST00000102886.9;ENSMUST00000127805.7;ENSMUST00000129975.1;ENSMUST00000139312.7;ENSMUST00000142136.1;ENSMUST00000144448.1;ENSMUST00000147089.7;ENSMUST00000149733.7;ENSMUST00000156434.8	192166	sarcosine dehydrogenase [Source:MGI Symbol;Acc:MGI:2183102]	GO:0005737 // GO:0005739 // GO:0005759	cytoplasm // mitochondrion // mitochondrial matrix	GO:0005515 // GO:0016491 // GO:0050660 // GO:0005542 // GO:0008480	protein binding // oxidoreductase activity // flavin adenine dinucleotide binding // folic acid binding // sarcosine dehydrogenase activity	GO:0055114 // GO:0035999 // GO:1901053	oxidation-reduction process // tetrahydrofolate interconversion // sarcosine catabolic process	Glycine, serine and threonine metabolism // Metabolic pathways
2.051976317	0.000651687	0.020463514	1220	1	chr9	70088511	70142560	3703	-	Fam81a	protein_coding	ENSMUST00000034749.15;ENSMUST00000123206.7;ENSMUST00000141775.1;ENSMUST00000145427.1	76886	family with sequence similarity 81, member A [Source:MGI Symbol;Acc:MGI:1924136]	GO:0005575	cellular_component	GO:0003674	molecular_function	GO:0008150	biological_process	-
2.047929876	0.00017211	0.007237489	911	1	chr12	111417017	111431678	3418	+	Exoc3l4	protein_coding	ENSMUST00000072646.7;ENSMUST00000220537.1;ENSMUST00000220636.1;ENSMUST00000220852.1;ENSMUST00000221144.1;ENSMUST00000222126.1;ENSMUST00000222262.1;ENSMUST00000222437.1;ENSMUST00000222897.1;ENSMUST00000223050.1;ENSMUST00000223369.1;ENSMUST00000223431.1	74190	exocyst complex component 3-like 4 [Source:MGI Symbol;Acc:MGI:1921363]	GO:0000145	exocyst	-	-	GO:0006887	exocytosis	-
2.043880372	7.40E-08	1.00E-05	283	1	chr7	127800604	127803802	2286	+	Hsd3b7	protein_coding	ENSMUST00000046863.11;ENSMUST00000106271.1;ENSMUST00000106272.7;ENSMUST00000124631.7;ENSMUST00000125188.7;ENSMUST00000132702.7;ENSMUST00000136597.2;ENSMUST00000138432.1;ENSMUST00000139068.7;ENSMUST00000144748.7;ENSMUST00000155005.2;ENSMUST00000206674.1;ENSMUST00000206995.1	101502	hydroxy-delta-5-steroid dehydrogenase, 3 beta- and steroid delta-isomerase 7 [Source:MGI Symbol;Acc:MGI:2141879]	GO:0016020 // GO:0016021 // GO:0043231 // GO:0005783 // GO:0005789 // GO:0005811	membrane // integral component of membrane // intracellular membrane-bounded organelle // endoplasmic reticulum // endoplasmic reticulum membrane // lipid droplet	GO:0016616 // GO:0003854 // GO:0016491 // GO:0047016	oxidoreductase activity, acting on the CH-OH group of donors, NAD or NADP as acceptor // 3-beta-hydroxy-delta5-steroid dehydrogenase activity // cholest-5-ene-3-beta,7-alpha-diol 3-beta-dehydrogenase activity	GO:0055114 // GO:0006694 // GO:0001558 // GO:0006707 // GO:0035754	oxidation-reduction process // steroid biosynthetic process // regulation of cell growth // cholesterol catabolic process // B cell chemotaxis	Primary bile acid biosynthesis // Metabolic pathways
2.008510583	1.39E-05	0.00091317	584	1	chr2	155751117	155755471	1608	+	Procr	protein_coding	ENSMUST00000029140.11;ENSMUST00000132608.1;ENSMUST00000143493.1;ENSMUST00000155095.1	19124	protein C receptor, endothelial [Source:MGI Symbol;Acc:MGI:104596]	GO:0016020 // GO:0016021 // GO:0005615 // GO:0048471 // GO:0005813	membrane // integral component of membrane // extracellular space // perinuclear region of cytoplasm // centrosome	GO:0038023 // GO:0008022	signaling receptor activity // protein C-terminus binding	GO:0007596 // GO:0007599 // GO:0050819	blood coagulation // hemostasis // negative regulation of coagulation	Complement and coagulation cascades
1.997101894	3.64E-06	0.000299783	465	1	chr4	154056249	154140208	5046	-	Trp73	protein_coding	ENSMUST00000097762.10;ENSMUST00000097763.9;ENSMUST00000105643.7;ENSMUST00000105644.9;ENSMUST00000133533.7;ENSMUST00000139634.1;ENSMUST00000155642.1;ENSMUST00000239448.1	22062	transformation related protein 73 [Source:MGI Symbol;Acc:MGI:1336991]	GO:0005634 // GO:0005654 // GO:0005794 // GO:0005737 // GO:0043231 // GO:0030054 // GO:0000785	nucleus // nucleoplasm // Golgi apparatus // cytoplasm // intracellular membrane-bounded organelle // cell junction // chromatin	GO:0003677 // GO:0005515 // GO:0003700 // GO:0044212 // GO:0046872 // GO:0042802 // GO:0000978 // GO:0001228 // GO:0002039 // GO:0008134 // GO:0043565 // GO:0019901 // GO:0000981 // GO:0097371	DNA binding // protein binding // DNA-binding transcription factor activity // transcription regulatory region DNA binding // metal ion binding // identical protein binding // RNA polymerase II cis-regulatory region sequence-specific DNA binding // DNA-binding transcription activator activity, RNA polymerase II-specific // p53 binding // transcription factor binding // protein kinase binding // D…	GO:0006355 // GO:0006915 // GO:0007050 // GO:0051262 // GO:0010468 // GO:0045944 // GO:0045893 // GO:0000187 // GO:0006954 // GO:0007049 // GO:0009791 // GO:0008285 // GO:0006974 // GO:0043065 // GO:0043524 // GO:0045665 // GO:0030900 // GO:0045793 // GO:0021766 // GO:0048666 // GO:0042771 // GO:0048714 // GO:0033326 // GO:0007346 // GO:0043523 // GO:2001235 // GO:0001836 // GO:0071158 // GO:0060…	regulation of transcription, DNA-templated // apoptotic process // cell cycle arrest // protein tetramerization // regulation of gene expression // positive regulation of transcription by RNA polymerase II // positive regulation of transcription, DNA-templated // activation of MAPK activity // inflammatory response // post-embryonic development // negative regulation of cell population proliferat…	p53 signaling pathway // Hippo signaling pathway // Neurotrophin signaling pathway // Measles
1.995731696	3.52E-09	6.85E-07	197	1	chr5	62602445	62766159	7306	-	Arap2	protein_coding	ENSMUST00000076623.7;ENSMUST00000159470.2;ENSMUST00000160419.1;ENSMUST00000160620.2;ENSMUST00000161911.1;ENSMUST00000200549.2;ENSMUST00000201373.1	212285	ArfGAP with RhoGAP domain, ankyrin repeat and PH domain 2 [Source:MGI Symbol;Acc:MGI:2684416]	-	-	GO:0005515 // GO:0005096 // GO:0005547	protein binding // GTPase activator activity // phosphatidylinositol-3,4,5-trisphosphate binding	GO:0007165 // GO:0043547	signal transduction // positive regulation of GTPase activity	Endocytosis
1.988958945	0.00010918	0.005094503	821	1	chr5	125238314	125272815	764	-	Gm32585	lincRNA	ENSMUST00000198586.1	-	predicted gene, 32585 [Source:MGI Symbol;Acc:MGI:5591744]	-	-	-	-	-	-	-
1.985304971	4.15E-06	0.000333053	477	1	chr7	30751471	30756134	2460	+	Sbsn	protein_coding	ENSMUST00000080518.13;ENSMUST00000182227.7;ENSMUST00000182229.7;ENSMUST00000182577.1;ENSMUST00000182721.7	282619	suprabasin [Source:MGI Symbol;Acc:MGI:2446326]	-	-	-	-	-	-	-
1.983883335	0.000437916	0.015209553	1103	1	chr11	115974709	116008412	6208	+	Itgb4	protein_coding	ENSMUST00000021107.13;ENSMUST00000068981.12;ENSMUST00000106458.1;ENSMUST00000106460.8;ENSMUST00000106461.7;ENSMUST00000127523.1;ENSMUST00000130286.1;ENSMUST00000150129.1;ENSMUST00000151691.7;ENSMUST00000169928.7	192897	integrin beta 4 [Source:MGI Symbol;Acc:MGI:96613]	GO:0016021 // GO:0008305 // GO:0016020 // GO:0005886 // GO:0009986 // GO:0005737 // GO:0030054 // GO:0031965 // GO:0005730 // GO:0031252 // GO:0005604 // GO:0005925 // GO:0005938 // GO:0009925 // GO:0030056 // GO:0043235	integral component of membrane // integrin complex // plasma membrane // cell surface // cytoplasm // cell junction // nuclear membrane // nucleolus // cell leading edge // basement membrane // focal adhesion // cell cortex // basal plasma membrane // hemidesmosome // receptor complex	GO:0005515 // GO:0001664 // GO:0031994 // GO:0038132 // GO:0005178	protein binding // G protein-coupled receptor binding // insulin-like growth factor I binding // neuregulin binding // integrin binding	GO:0007154 // GO:0007160 // GO:0007229 // GO:0031581 // GO:0048870 // GO:0007155 // GO:0022011 // GO:0006914 // GO:0009611 // GO:0032290 // GO:0035878 // GO:0043589 // GO:0046847 // GO:0061450 // GO:0016477 // GO:0033627 // GO:0048333	cell communication // cell-matrix adhesion // integrin-mediated signaling pathway // hemidesmosome assembly // cell motility // cell adhesion // myelination in peripheral nervous system // autophagy // response to wounding // peripheral nervous system myelin formation // nail development // skin morphogenesis // filopodium assembly // trophoblast cell migration // cell adhesion mediated by integr…	PI3K-Akt signaling pathway // Focal adhesion // ECM-receptor interaction // Regulation of actin cytoskeleton // Human papillomavirus infection // Hypertrophic cardiomyopathy (HCM) // Arrhythmogenic right ventricular cardiomyopathy (ARVC) // Dilated cardiomyopathy (DCM)
1.963433193	6.17E-11	1.86E-08	127	1	chr10	17318085	17323228	3093	-	Gm47761	lincRNA	ENSMUST00000217920.1;ENSMUST00000219259.1	-	predicted gene, 47761 [Source:MGI Symbol;Acc:MGI:6096912]	-	-	-	-	-	-	-
1.936050783	0.001383619	0.036783528	1441	1	chr1	127270524	127275285	4762	+	Gm37510	TEC	ENSMUST00000194151.1	-	predicted gene, 37510 [Source:MGI Symbol;Acc:MGI:5610738]	-	-	-	-	-	-	-
1.935009735	1.14E-10	3.26E-08	134	1	chr2	28462001	28466332	812	-	1700007K13Rik	protein_coding	ENSMUST00000086370.10;ENSMUST00000126242.1;ENSMUST00000127683.1	69327	RIKEN cDNA 1700007K13 gene [Source:MGI Symbol;Acc:MGI:1916577]	GO:0005634	nucleus	GO:0003674	molecular_function	GO:0010468 // GO:0006974 // GO:0007368 // GO:0071494	regulation of gene expression // cellular response to DNA damage stimulus // determination of left/right symmetry // cellular response to UV-C	-
1.915602242	0.000896693	0.026383579	1302	1	chr7	30763756	30781063	2063	+	Dmkn	protein_coding	ENSMUST00000041703.9;ENSMUST00000054427.12;ENSMUST00000085688.10;ENSMUST00000085691.10;ENSMUST00000165887.7;ENSMUST00000188578.6	73712	dermokine [Source:MGI Symbol;Acc:MGI:1920962]	GO:0005615 // GO:0005576	extracellular space // extracellular region	GO:0003674	molecular_function	GO:1903575 // GO:0030154	cornified envelope assembly // cell differentiation	-
1.908164993	0.001392646	0.03699783	1442	1	chr8	105467493	105471526	1396	-	Tppp3	protein_coding	ENSMUST00000014990.12;ENSMUST00000176419.1;ENSMUST00000177126.7	67971	tubulin polymerization-promoting protein family member 3 [Source:MGI Symbol;Acc:MGI:1915221]	GO:0048471 // GO:0005737 // GO:0005856 // GO:0005874 // GO:0097427	perinuclear region of cytoplasm // cytoskeleton // microtubule // microtubule bundle	GO:0015631	tubulin binding	GO:0001578 // GO:0046785 // GO:0046697 // GO:0007566 // GO:0032273	microtubule bundle formation // microtubule polymerization // decidualization // embryo implantation // positive regulation of protein polymerization	-
1.88696024	0.001114847	0.031060846	1375	1	chr8	68356781	68735146	3943	-	Csgalnact1	protein_coding	ENSMUST00000078350.12;ENSMUST00000125727.7;ENSMUST00000130214.7;ENSMUST00000136060.7;ENSMUST00000139141.1;ENSMUST00000143586.7;ENSMUST00000150083.7;ENSMUST00000211871.1	234356	chondroitin sulfate N-acetylgalactosaminyltransferase 1 [Source:MGI Symbol;Acc:MGI:2442354]	GO:0032580 // GO:0016020 // GO:0016021 // GO:0005794	Golgi cisterna membrane // integral component of membrane // Golgi apparatus	GO:0008376 // GO:0016740 // GO:0046872 // GO:0015020 // GO:0047238 // GO:0008955 // GO:0047237	acetylgalactosaminyltransferase activity // metal ion binding // glucuronosyltransferase activity // glucuronosyl-N-acetylgalactosaminyl-proteoglycan 4-beta-N-acetylgalactosaminyltransferase activity // peptidoglycan glycosyltransferase activity // glucuronylgalactosylproteoglycan 4-beta-N-acetylgalactosaminyltransferase activity	GO:0030198 // GO:0030206 // GO:0051216 // GO:0001958 // GO:0019276 // GO:0030204 // GO:0046398 // GO:0050653	extracellular matrix organization // chondroitin sulfate biosynthetic process // cartilage development // endochondral ossification // UDP-N-acetylgalactosamine metabolic process // chondroitin sulfate metabolic process // UDP-glucuronate metabolic process // chondroitin sulfate proteoglycan biosynthetic process, polysaccharide chain biosynthetic process	Glycosaminoglycan biosynthesis - chondroitin sulfate / dermatan sulfate // Metabolic pathways
1.883227474	0.000109623	0.005108953	822	1	chr13	67121660	67141787	3482	+	Zfp759	protein_coding	ENSMUST00000052716.7;ENSMUST00000224346.1;ENSMUST00000224426.1	268670	zinc finger protein 759 [Source:MGI Symbol;Acc:MGI:2446280]	GO:0005634	nucleus	GO:0003676 // GO:0003700 // GO:0003677 // GO:0046872	nucleic acid binding // DNA-binding transcription factor activity // DNA binding // metal ion binding	GO:0006355	regulation of transcription, DNA-templated	-
1.881883785	5.70E-15	3.38E-12	64	1	chr11	120725399	120727281	914	-	Dcxr	protein_coding	ENSMUST00000026144.4;ENSMUST00000106148.9;ENSMUST00000122883.1;ENSMUST00000125242.7	67880	dicarbonyl L-xylulose reductase [Source:MGI Symbol;Acc:MGI:1915130]	GO:0016020 // GO:0005886 // GO:0005902 // GO:0005881 // GO:0016324 // GO:0005903	membrane // plasma membrane // microvillus // cytoplasmic microtubule // apical plasma membrane // brush border	GO:0016491 // GO:0042802 // GO:0004090 // GO:0050038 // GO:0016655 // GO:0016614 // GO:0044105	oxidoreductase activity // identical protein binding // carbonyl reductase (NADPH) activity // L-xylulose reductase (NADP+) activity // oxidoreductase activity, acting on NAD(P)H, quinone or similar compound as acceptor // oxidoreductase activity, acting on CH-OH group of donors // L-xylulose reductase (NAD+) activity	GO:0055114 // GO:0005975 // GO:0006006 // GO:0051289 // GO:0006739 // GO:0005997 // GO:0042732	oxidation-reduction process // carbohydrate metabolic process // glucose metabolic process // protein homotetramerization // NADP metabolic process // xylulose metabolic process // D-xylose metabolic process	Pentose and glucuronate interconversions // Metabolic pathways
1.841599699	0.000816247	0.024563705	1273	1	chr11	54826866	54860916	3431	-	Lyrm7	protein_coding	ENSMUST00000124351.1;ENSMUST00000127887.7;ENSMUST00000135853.1;ENSMUST00000141703.1;ENSMUST00000144164.8;ENSMUST00000148070.7	75530	LYR motif containing 7 [Source:MGI Symbol;Acc:MGI:1922780]	GO:0005739 // GO:0005759 // GO:0031966	mitochondrion // mitochondrial matrix // mitochondrial membrane	GO:0003674	molecular_function	GO:0045333 // GO:0034551	cellular respiration // mitochondrial respiratory chain complex III assembly	-
1.839876568	9.87E-09	1.67E-06	227	1	chr14	47367751	47386160	1419	+	Lgals3	protein_coding	ENSMUST00000142734.7;ENSMUST00000144794.1;ENSMUST00000146468.3;ENSMUST00000150290.8;ENSMUST00000151405.8;ENSMUST00000226585.1	16854	lectin, galactose binding, soluble 3 [Source:MGI Symbol;Acc:MGI:96778]	GO:0001772 // GO:0005634 // GO:0005737 // GO:0005743	immunological synapse // nucleus // cytoplasm // mitochondrial inner membrane	GO:0030246 // GO:0019863 // GO:0019903 // GO:0042056 // GO:0043236	carbohydrate binding // IgE binding // protein phosphatase binding // chemoattractant activity // laminin binding	GO:0002548 // GO:0030593 // GO:0030855 // GO:0031334 // GO:0042129 // GO:0045806 // GO:0048245 // GO:0048246 // GO:0050918 // GO:0070232 // GO:0071674 // GO:0071677 // GO:0090280 // GO:1902041 // GO:1903078 // GO:2001237	monocyte chemotaxis // neutrophil chemotaxis // epithelial cell differentiation // positive regulation of protein-containing complex assembly // regulation of T cell proliferation // negative regulation of endocytosis // eosinophil chemotaxis // macrophage chemotaxis // positive chemotaxis // regulation of T cell apoptotic process // mononuclear cell migration // positive regulation of mononuclea…	-
1.8376831	5.11E-07	5.52E-05	354	1	chrX	85249679	85270288	835	+	Fthl17a	protein_coding	ENSMUST00000048382.4	71996	ferritin, heavy polypeptide-like 17, member A [Source:MGI Symbol;Acc:MGI:1919246]	GO:0005623 // GO:0005737	cell // cytoplasm	GO:0008199 // GO:0046872 // GO:0004322 // GO:0005506 // GO:0008198	ferric iron binding // metal ion binding // ferroxidase activity // iron ion binding // ferrous iron binding	GO:0006826 // GO:0006879 // GO:0055114 // GO:0006880	iron ion transport // cellular iron ion homeostasis // oxidation-reduction process // intracellular sequestering of iron ion	-
1.82067466	2.23E-09	4.58E-07	187	1	chr17	34187553	34197225	3911	+	Tap1	protein_coding	ENSMUST00000041633.14;ENSMUST00000166287.1;ENSMUST00000166582.1;ENSMUST00000166853.7;ENSMUST00000168351.7;ENSMUST00000170086.7;ENSMUST00000171148.1	21354	transporter 1, ATP-binding cassette, sub-family B (MDR/TAP) [Source:MGI Symbol;Acc:MGI:98483]	GO:0016021 // GO:0016020 // GO:0030176 // GO:0042825 // GO:0043231 // GO:0005783 // GO:0005789 // GO:0005739 // GO:0034451 // GO:0042824 // GO:0030670	integral component of membrane // integral component of endoplasmic reticulum membrane // TAP complex // intracellular membrane-bounded organelle // mitochondrion // centriolar satellite // MHC class I peptide loading complex // phagocytic vesicle membrane	GO:0005524 // GO:0042626 // GO:0016887 // GO:0042287 // GO:1904680 // GO:0015433 // GO:0046979 // GO:0000166 // GO:0042803 // GO:0042605 // GO:0044877 // GO:0042288 // GO:0043531 // GO:0015440 // GO:0023029 // GO:0046978 // GO:0046980	ATP binding // ATPase-coupled transmembrane transporter activity // ATPase activity // MHC protein binding // peptide transmembrane transporter activity // ATPase-coupled peptide antigen transmembrane transporter activity // TAP2 binding // nucleotide binding // protein homodimerization activity // peptide antigen binding // protein-containing complex binding // MHC class I protein binding // ADP…	GO:0055085 // GO:0015833 // GO:0002479 // GO:0015031 // GO:0002376 // GO:0006952 // GO:0002250 // GO:0042270 // GO:0019885 // GO:0046967	transmembrane transport // peptide transport // antigen processing and presentation of exogenous peptide antigen via MHC class I, TAP-dependent // protein transport // immune system process // defense response // adaptive immune response // protection from natural killer cell mediated cytotoxicity // antigen processing and presentation of endogenous peptide antigen via MHC class I // cytosol to e…	ABC transporters // Phagosome // Antigen processing and presentation // Human cytomegalovirus infection // Herpes simplex virus 1 infection // Epstein-Barr virus infection // Human immunodeficiency virus 1 infection // Primary immunodeficiency
1.815671138	1.87E-05	0.001166553	613	1	chr14	70372477	70429383	4916	-	Piwil2	protein_coding	ENSMUST00000048129.5;ENSMUST00000226229.1;ENSMUST00000226426.1	57746	piwi-like RNA-mediated gene silencing 2 [Source:MGI Symbol;Acc:MGI:1930036]	GO:0005634 // GO:0005737 // GO:0005829 // GO:0033391 // GO:0071546 // GO:0097433 // GO:0043186 // GO:1990923 // GO:0010370	nucleus // cytoplasm // cytosol // chromatoid body // pi-body // dense body // P granule // PET complex // perinucleolar chromocenter	GO:0005515 // GO:0003676 // GO:0046872 // GO:0016787 // GO:0003723 // GO:0004518 // GO:0004519 // GO:0003729 // GO:0004521 // GO:0034584 // GO:1905538	protein binding // nucleic acid binding // metal ion binding // hydrolase activity // RNA binding // nuclease activity // endonuclease activity // mRNA binding // endoribonuclease activity // piRNA binding // polysome binding	GO:0090305 // GO:0007275 // GO:0007283 // GO:0010529 // GO:0030154 // GO:1990511 // GO:0031047 // GO:0048511 // GO:0090502 // GO:0051321 // GO:0043046 // GO:0045727 // GO:0048477 // GO:0006417 // GO:0042754 // GO:0030718 // GO:0034587 // GO:0060903 // GO:0000966 // GO:0071442 // GO:2000617	nucleic acid phosphodiester bond hydrolysis // multicellular organism development // spermatogenesis // negative regulation of transposition // cell differentiation // piRNA biosynthetic process // gene silencing by RNA // rhythmic process // RNA phosphodiester bond hydrolysis, endonucleolytic // meiotic cell cycle // DNA methylation involved in gamete generation // positive regulation of transla…	-
1.812739376	1.45E-11	5.05E-09	110	1	chr7	16308393	16318205	1814	+	Bbc3	protein_coding	ENSMUST00000002152.12;ENSMUST00000136781.1;ENSMUST00000147267.1;ENSMUST00000209688.1	170770	BCL2 binding component 3 [Source:MGI Symbol;Acc:MGI:2181667]	GO:0005739 // GO:0005623 // GO:0005783 // GO:0005764 // GO:0005740	mitochondrion // cell // endoplasmic reticulum // lysosome // mitochondrial envelope	GO:0005515 // GO:0051117	protein binding // ATPase binding	GO:0043065 // GO:0097193 // GO:0090200 // GO:0032471 // GO:0006915 // GO:0006919 // GO:0043280 // GO:0030308 // GO:1901998 // GO:0031334 // GO:0042771 // GO:2001244 // GO:0051209 // GO:0097194 // GO:0034976 // GO:0001836 // GO:0070059 // GO:0097190 // GO:0071479 // GO:0072332 // GO:0045926 // GO:0008340 // GO:0070245 // GO:0043525 // GO:0006974 // GO:2001056 // GO:0032464 // GO:1900740	positive regulation of apoptotic process // intrinsic apoptotic signaling pathway // positive regulation of release of cytochrome c from mitochondria // negative regulation of endoplasmic reticulum calcium ion concentration // activation of cysteine-type endopeptidase activity involved in apoptotic process // positive regulation of cysteine-type endopeptidase activity involved in apoptotic proces…	Platinum drug resistance // p53 signaling pathway // Apoptosis // Apoptosis - multiple species // Hippo signaling pathway // Huntington disease // Measles // Pathways in cancer // Colorectal cancer
1.797386265	6.46E-05	0.00326474	758	1	chr16	65815257	65866368	7009	+	Vgll3	protein_coding	ENSMUST00000168064.2;ENSMUST00000227997.1;ENSMUST00000228708.1	73569	vestigial like family member 3 [Source:MGI Symbol;Acc:MGI:1920819]	GO:0005634	nucleus	-	-	GO:0006355	regulation of transcription, DNA-templated	-
1.795917238	0.000209541	0.008449788	950	1	chr6	54923949	54972612	4315	-	Nod1	protein_coding	ENSMUST00000060655.14;ENSMUST00000168172.3;ENSMUST00000203076.1;ENSMUST00000203837.1;ENSMUST00000203916.1;ENSMUST00000205242.1	107607	nucleotide-binding oligomerization domain containing 1 [Source:MGI Symbol;Acc:MGI:1341839]	GO:0016020 // GO:0005886 // GO:0005737 // GO:0016323 // GO:0016324	membrane // plasma membrane // cytoplasm // basolateral plasma membrane // apical plasma membrane	GO:0005515 // GO:0000166 // GO:0005524 // GO:0042802 // GO:0042803 // GO:0044877 // GO:0050700	protein binding // nucleotide binding // ATP binding // identical protein binding // protein homodimerization activity // protein-containing complex binding // CARD domain binding	GO:0042981 // GO:0035556 // GO:0002376 // GO:0045087 // GO:0051092 // GO:0042742 // GO:0032755 // GO:0050830 // GO:0006915 // GO:0043280 // GO:0032760 // GO:0006952 // GO:0043123 // GO:0070374 // GO:0016045 // GO:0006919 // GO:0032874 // GO:0046330 // GO:0010942 // GO:1901224 // GO:0051000 // GO:0002606 // GO:0032731 // GO:0071225 // GO:1904417 // GO:0042228	regulation of apoptotic process // intracellular signal transduction // immune system process // innate immune response // positive regulation of NF-kappaB transcription factor activity // defense response to bacterium // positive regulation of interleukin-6 production // defense response to Gram-positive bacterium // positive regulation of cysteine-type endopeptidase activity involved in apoptot…	NOD-like receptor signaling pathway // Salmonella infection // Pertussis
1.789112574	0.001147007	0.031794995	1382	1	chr7	101912984	101933895	949	-	Lrrc51	protein_coding	ENSMUST00000078448.10;ENSMUST00000098236.8;ENSMUST00000106963.1;ENSMUST00000106964.7;ENSMUST00000106965.7;ENSMUST00000106966.7;ENSMUST00000106967.7;ENSMUST00000106968.7;ENSMUST00000130155.1;ENSMUST00000163903.7	69358	leucine rich repeat containing 51 [Source:MGI Symbol;Acc:MGI:1916608]	GO:0005575 // GO:0005737	cellular_component // cytoplasm	GO:0005515 // GO:0003674	protein binding // molecular_function	GO:0008150	biological_process	-
1.784292682	1.12E-08	1.88E-06	229	1	chrX	73074345	73082478	1162	-	Xlr4a	protein_coding	ENSMUST00000078775.12;ENSMUST00000114534.1;ENSMUST00000139191.7;ENSMUST00000156148.1	434794	X-linked lymphocyte-regulated 4A [Source:MGI Symbol;Acc:MGI:3574098]	GO:0000795	synaptonemal complex	GO:0003674	molecular_function	GO:0007283 // GO:0007286 // GO:0051321	spermatogenesis // spermatid development // meiotic cell cycle	-
1.770186731	6.93E-14	3.54E-11	75	1	chr1	134075170	134079120	2743	-	Btg2	protein_coding	ENSMUST00000020692.6	12227	BTG anti-proliferation factor 2 [Source:MGI Symbol;Acc:MGI:108384]	GO:0005634 // GO:0005737	nucleus // cytoplasm	GO:0005515 // GO:0001227	protein binding // DNA-binding transcription repressor activity, RNA polymerase II-specific	GO:0008285 // GO:0035914 // GO:0000122 // GO:0006479 // GO:0009952 // GO:0006974 // GO:0043066 // GO:0030182 // GO:2000178 // GO:0031175 // GO:0043524 // GO:0017148 // GO:0021954 // GO:0008306 // GO:0045930 // GO:0060213 // GO:0021542 // GO:0009612 // GO:0010033 // GO:0010243 // GO:0014070 // GO:0043434 // GO:0051602	negative regulation of cell population proliferation // skeletal muscle cell differentiation // negative regulation of transcription by RNA polymerase II // protein methylation // anterior/posterior pattern specification // cellular response to DNA damage stimulus // negative regulation of apoptotic process // neuron differentiation // negative regulation of neural precursor cell proliferation //…	RNA degradation
1.744329265	4.15E-28	1.45E-24	11	1	chr4	127354809	127358181	1721	-	Gjb5	protein_coding	ENSMUST00000046498.2	14622	gap junction protein, beta 5 [Source:MGI Symbol;Acc:MGI:95723]	GO:0005922 // GO:0016020 // GO:0016021 // GO:0005886 // GO:0030054 // GO:0005921	connexin complex // membrane // integral component of membrane // plasma membrane // cell junction // gap junction	-	-	GO:0007154 // GO:0060713 // GO:0060707 // GO:0060708 // GO:1905867	cell communication // labyrinthine layer morphogenesis // trophoblast giant cell differentiation // spongiotrophoblast differentiation // epididymis development	-
1.738857119	8.38E-05	0.004087293	785	1	chr13	22035164	22035568	405	-	H2ac12	protein_coding	ENSMUST00000091742.5	319168	H2A clustered histone 12 [Source:MGI Symbol;Acc:MGI:2448295]	GO:0000786 // GO:0005634 // GO:0000790 // GO:0005694	nucleosome // nucleus // nuclear chromatin // chromosome	GO:0003677 // GO:0046982	DNA binding // protein heterodimerization activity	GO:0006325 // GO:0006342	chromatin organization // chromatin silencing	Necroptosis // Alcoholism // Systemic lupus erythematosus
1.737380334	1.88E-05	0.001171726	615	1	chr8	71690756	71701789	3055	-	B3gnt3	protein_coding	ENSMUST00000034260.8	72297	UDP-GlcNAc:betaGal beta-1,3-N-acetylglucosaminyltransferase 3 [Source:MGI Symbol;Acc:MGI:2152535]	GO:0016020 // GO:0016021 // GO:0000139 // GO:0005794 // GO:0005783	membrane // integral component of membrane // Golgi membrane // Golgi apparatus // endoplasmic reticulum	GO:0008378 // GO:0016740 // GO:0016757 // GO:0008375 // GO:0008376 // GO:0008532 // GO:0016758 // GO:0008457 // GO:0047223	galactosyltransferase activity // transferase activity, transferring glycosyl groups // acetylglucosaminyltransferase activity // acetylgalactosaminyltransferase activity // N-acetyllactosaminide beta-1,3-N-acetylglucosaminyltransferase activity // transferase activity, transferring hexosyl groups // beta-galactosyl-N-acetylglucosaminylgalactosylglucosyl-ceramide beta-1,3-acetylglucosaminyltransf…	GO:0006486 // GO:0006493 // GO:0030311	protein glycosylation // protein O-linked glycosylation // poly-N-acetyllactosamine biosynthetic process	Glycosphingolipid biosynthesis - lacto and neolacto series // Metabolic pathways
1.731204051	0.000129044	0.005836529	847	1	chr11	78962974	78984946	1586	-	Lgals9	protein_coding	ENSMUST00000073001.4;ENSMUST00000108268.9;ENSMUST00000108269.9;ENSMUST00000140073.1	16859	lectin, galactose binding, soluble 9 [Source:MGI Symbol;Acc:MGI:109496]	GO:0005634 // GO:0005829 // GO:0005737 // GO:0005576 // GO:0062023	nucleus // cytosol // cytoplasm // extracellular region // collagen-containing extracellular matrix	GO:0030246 // GO:0005515 // GO:0019899 // GO:0005102 // GO:0016936 // GO:0043539	carbohydrate binding // protein binding // enzyme binding // signaling receptor binding // galactoside binding // protein serine/threonine kinase activator activity	GO:0002376 // GO:0006935 // GO:0071902 // GO:0032760 // GO:0010628 // GO:2000562 // GO:0007565 // GO:0010629 // GO:0050728 // GO:0032823 // GO:0007157 // GO:0034138 // GO:0001819 // GO:0010862 // GO:0032496 // GO:0032689 // GO:0032722 // GO:0032732 // GO:0032815 // GO:0043032 // GO:0043322 // GO:0045089 // GO:0045185 // GO:0045591 // GO:0051353 // GO:0098586 // GO:1900426 // GO:1902714 // GO:2000…	immune system process // chemotaxis // positive regulation of protein serine/threonine kinase activity // positive regulation of tumor necrosis factor production // positive regulation of gene expression // negative regulation of CD4-positive, alpha-beta T cell proliferation // female pregnancy // negative regulation of gene expression // negative regulation of inflammatory response // regulation…	-
1.731163764	0.000195781	0.008021557	935	1	chr18	84934782	84981473	2532	+	Fbxo15	protein_coding	ENSMUST00000037718.9;ENSMUST00000223789.2;ENSMUST00000224427.1;ENSMUST00000224467.2;ENSMUST00000225015.1;ENSMUST00000225445.1	50764	F-box protein 15 [Source:MGI Symbol;Acc:MGI:1354755]	-	-	GO:0005515	protein binding	-	-	-
1.70832725	0.000132543	0.005917925	858	1	chr8	122454208	122460733	1628	-	Snai3	protein_coding	ENSMUST00000006762.6	30927	snail family zinc finger 3 [Source:MGI Symbol;Acc:MGI:1353563]	GO:0005634 // GO:0005667	nucleus // transcription factor complex	GO:0003676 // GO:0046872 // GO:0003677 // GO:0003700 // GO:0000978 // GO:0000981 // GO:0001227 // GO:0000977	nucleic acid binding // metal ion binding // DNA binding // DNA-binding transcription factor activity // RNA polymerase II cis-regulatory region sequence-specific DNA binding // DNA-binding transcription factor activity, RNA polymerase II-specific // DNA-binding transcription repressor activity, RNA polymerase II-specific // RNA polymerase II regulatory region sequence-specific DNA binding	GO:0006355 // GO:0006357 // GO:0000122	regulation of transcription, DNA-templated // regulation of transcription by RNA polymerase II // negative regulation of transcription by RNA polymerase II	-
1.69263814	3.34E-05	0.00189673	674	1	chr10	59949669	59951834	1755	-	Ddit4	protein_coding	ENSMUST00000020308.4	74747	DNA-damage-inducible transcript 4 [Source:MGI Symbol;Acc:MGI:1921997]	GO:0005737 // GO:0005829 // GO:0005739	cytoplasm // cytosol // mitochondrion	GO:0071889	14-3-3 protein binding	GO:0009968 // GO:0001764 // GO:0051607 // GO:0006915 // GO:0007420 // GO:0001666 // GO:0030182 // GO:0072593 // GO:0008283 // GO:0032007 // GO:1901216 // GO:0033137 // GO:0071549 // GO:0010801 // GO:0048011 // GO:0045820 // GO:1902532 // GO:0032984 // GO:0042771 // GO:0032006	negative regulation of signal transduction // neuron migration // defense response to virus // apoptotic process // brain development // response to hypoxia // neuron differentiation // reactive oxygen species metabolic process // cell population proliferation // negative regulation of TOR signaling // positive regulation of neuron death // negative regulation of peptidyl-serine phosphorylation /…	Autophagy - animal // mTOR signaling pathway // PI3K-Akt signaling pathway // MicroRNAs in cancer
1.681406863	7.25E-17	6.17E-14	45	1	chrX	53069995	53240111	1201	-	Plac1	protein_coding	ENSMUST00000074861.8;ENSMUST00000114843.8;ENSMUST00000174390.1	56096	placental specific protein 1 [Source:MGI Symbol;Acc:MGI:1926287]	GO:0005575 // GO:0005576	cellular_component // extracellular region	GO:0003674	molecular_function	GO:0001890 // GO:0007275 // GO:0090214	placenta development // multicellular organism development // spongiotrophoblast layer developmental growth	-
1.674922136	1.81E-12	7.22E-10	96	1	chrX	61709497	61710955	1459	+	Ldoc1	protein_coding	ENSMUST00000075983.5	434784	regulator of NFKB signaling [Source:MGI Symbol;Acc:MGI:2685212]	GO:0005634 // GO:0005654 // GO:0005730	nucleus // nucleoplasm // nucleolus	GO:0003674	molecular_function	GO:0071222 // GO:0060137 // GO:1903547 // GO:0001893 // GO:0071225	cellular response to lipopolysaccharide // maternal process involved in parturition // regulation of growth hormone activity // maternal placenta development // cellular response to muramyl dipeptide	-
1.631699911	0.000848772	0.025311584	1284	1	chr6	88724412	88828360	3991	+	Mgll	protein_coding	ENSMUST00000089449.4;ENSMUST00000113581.7;ENSMUST00000113582.7;ENSMUST00000113585.8;ENSMUST00000150180.3;ENSMUST00000151699.3;ENSMUST00000163271.7;ENSMUST00000203608.2;ENSMUST00000203824.1;ENSMUST00000205045.1	23945	monoglyceride lipase [Source:MGI Symbol;Acc:MGI:1346042]	GO:0016020 // GO:0005654 // GO:0005737 // GO:0005829 // GO:0030424 // GO:0045202 // GO:0019898 // GO:0043196	membrane // nucleoplasm // cytoplasm // cytosol // axon // synapse // extrinsic component of membrane // varicosity	GO:0016787 // GO:0042803 // GO:0016298 // GO:0052689 // GO:0047372	hydrolase activity // protein homodimerization activity // lipase activity // carboxylic ester hydrolase activity // acylglycerol lipase activity	GO:0006629 // GO:0016042 // GO:0006631 // GO:0006633 // GO:0060292 // GO:0051930 // GO:0019369 // GO:0052651 // GO:0030516 // GO:0046464 // GO:0097756 // GO:0009966 // GO:0019433 // GO:0050727 // GO:2000124	lipid metabolic process // lipid catabolic process // fatty acid metabolic process // fatty acid biosynthetic process // long-term synaptic depression // regulation of sensory perception of pain // arachidonic acid metabolic process // monoacylglycerol catabolic process // regulation of axon extension // negative regulation of blood vessel diameter // regulation of signal transduction // triglyce…	Glycerolipid metabolism // Metabolic pathways // Thermogenesis // Retrograde endocannabinoid signaling // Regulation of lipolysis in adipocytes
1.623336949	1.61E-05	0.001032584	599	1	chr4	55527143	55532466	3029	-	Klf4	protein_coding	ENSMUST00000107619.2;ENSMUST00000129250.1;ENSMUST00000132746.1	16600	Kruppel-like factor 4 (gut) [Source:MGI Symbol;Acc:MGI:1342287]	GO:0005634 // GO:0005654 // GO:0005737 // GO:0000790 // GO:0000785 // GO:0005667 // GO:0005719 // GO:0044798	nucleus // nucleoplasm // cytoplasm // nuclear chromatin // transcription factor complex // nuclear euchromatin // nuclear transcription factor complex	GO:0003676 // GO:0046872 // GO:0003677 // GO:0005515 // GO:0000978 // GO:0001228 // GO:0000981 // GO:0043565 // GO:0003690 // GO:0003700 // GO:0000987 // GO:0042826 // GO:0044212 // GO:0001085 // GO:1990841 // GO:0001221 // GO:0008134 // GO:0035014 // GO:0008013 // GO:0001010	nucleic acid binding // metal ion binding // DNA binding // protein binding // RNA polymerase II cis-regulatory region sequence-specific DNA binding // DNA-binding transcription activator activity, RNA polymerase II-specific // DNA-binding transcription factor activity, RNA polymerase II-specific // double-stranded DNA binding // histone deacetylase binding // transcription regulatory region DNA …	GO:0045944 // GO:0010033 // GO:0010628 // GO:0045893 // GO:0010629 // GO:0000122 // GO:2000134 // GO:0045892 // GO:0006357 // GO:0070373 // GO:0032526 // GO:0032088 // GO:0016525 // GO:0008285 // GO:0035166 // GO:0045429 // GO:0043551 // GO:0051898 // GO:0045595 // GO:0048679 // GO:0019827 // GO:0045444 // GO:1990830 // GO:0071363 // GO:0042127 // GO:0014067 // GO:0090051 // GO:0030154 // GO:0043…	positive regulation of transcription by RNA polymerase II // response to organic substance // positive regulation of gene expression // positive regulation of transcription, DNA-templated // negative regulation of gene expression // negative regulation of transcription by RNA polymerase II // negative regulation of G1/S transition of mitotic cell cycle // negative regulation of transcription, DNA…	Signaling pathways regulating pluripotency of stem cells
1.621965998	1.08E-05	0.000744021	556	1	chr11	95120119	95125296	2607	+	Dlx3	protein_coding	ENSMUST00000092768.6	13393	distal-less homeobox 3 [Source:MGI Symbol;Acc:MGI:94903]	GO:0005634	nucleus	GO:0003677 // GO:0043565 // GO:0003700 // GO:0003682 // GO:0001228 // GO:0000978	DNA binding // sequence-specific DNA binding // DNA-binding transcription factor activity // chromatin binding // DNA-binding transcription activator activity, RNA polymerase II-specific // RNA polymerase II cis-regulatory region sequence-specific DNA binding	GO:0006355 // GO:0007275 // GO:0045944 // GO:0030154 // GO:0006357 // GO:0001568 // GO:0001890 // GO:0042475 // GO:0071895 // GO:0030855	regulation of transcription, DNA-templated // multicellular organism development // positive regulation of transcription by RNA polymerase II // cell differentiation // blood vessel development // placenta development // odontogenesis of dentin-containing tooth // odontoblast differentiation // epithelial cell differentiation	-
1.619976889	3.77E-05	0.002102802	687	1	chr19	3972328	3981646	2142	+	Aldh3b2	protein_coding	ENSMUST00000143380.2	621603	aldehyde dehydrogenase 3 family, member B2 [Source:MGI Symbol;Acc:MGI:2147613]	GO:0005811	lipid droplet	GO:0016491 // GO:0016620 // GO:0004028 // GO:0004029 // GO:0043878	oxidoreductase activity // oxidoreductase activity, acting on the aldehyde or oxo group of donors, NAD or NADP as acceptor // 3-chloroallyl aldehyde dehydrogenase activity // aldehyde dehydrogenase (NAD+) activity // glyceraldehyde-3-phosphate dehydrogenase (NAD+) (non-phosphorylating) activity	GO:0055114 // GO:0006081 // GO:0006068	oxidation-reduction process // cellular aldehyde metabolic process // ethanol catabolic process	Glycolysis / Gluconeogenesis // Histidine metabolism // Tyrosine metabolism // Phenylalanine metabolism // beta-Alanine metabolism // Metabolism of xenobiotics by cytochrome P450 // Drug metabolism - cytochrome P450 // Metabolic pathways // Chemical carcinogenesis
1.617686027	7.65E-09	1.34E-06	219	1	chr7	43114229	43192109	3112	+	Zfp936	protein_coding	ENSMUST00000072829.3;ENSMUST00000200973.3;ENSMUST00000202535.3;ENSMUST00000205912.1	668620	zinc finger protein 936 [Source:MGI Symbol;Acc:MGI:3642994]	GO:0005634	nucleus	GO:0003676 // GO:0046872 // GO:0003700 // GO:0043565 // GO:0000977 // GO:0031490	nucleic acid binding // metal ion binding // DNA-binding transcription factor activity // sequence-specific DNA binding // RNA polymerase II regulatory region sequence-specific DNA binding // chromatin DNA binding	GO:0006355 // GO:0045893	regulation of transcription, DNA-templated // positive regulation of transcription, DNA-templated	Herpes simplex virus 1 infection
1.606864016	1.28E-13	6.00E-11	82	1	chr9	50494525	50505482	1689	+	Plet1	protein_coding	ENSMUST00000114474.7;ENSMUST00000188047.1	76509	placenta expressed transcript 1 [Source:MGI Symbol;Acc:MGI:1923759]	GO:0016020 // GO:0009897 // GO:0005886 // GO:0016324 // GO:0031225	membrane // external side of plasma membrane // apical plasma membrane // anchored component of membrane	-	-	GO:0030154 // GO:0030335 // GO:0001953 // GO:0035313	cell differentiation // positive regulation of cell migration // negative regulation of cell-matrix adhesion // wound healing, spreading of epidermal cells	-
1.600490572	2.03E-07	2.45E-05	316	1	chr14	69767472	69784411	3179	+	Tnfrsf10b	protein_coding	ENSMUST00000022663.6;ENSMUST00000224235.1;ENSMUST00000224533.1	21933	tumor necrosis factor receptor superfamily, member 10b [Source:MGI Symbol;Acc:MGI:1341090]	GO:0016020 // GO:0016021 // GO:0005886 // GO:0009986	membrane // integral component of membrane // plasma membrane // cell surface	GO:0005515 // GO:0045569 // GO:0008134 // GO:0002020 // GO:0008656	protein binding // TRAIL binding // transcription factor binding // protease binding // cysteine-type endopeptidase activator activity involved in apoptotic process	GO:0007165 // GO:0006915 // GO:0042981 // GO:0034976 // GO:0070059 // GO:0043065 // GO:0097191 // GO:0008625 // GO:0036462 // GO:0006919	signal transduction // apoptotic process // regulation of apoptotic process // response to endoplasmic reticulum stress // intrinsic apoptotic signaling pathway in response to endoplasmic reticulum stress // positive regulation of apoptotic process // extrinsic apoptotic signaling pathway // extrinsic apoptotic signaling pathway via death domain receptors // TRAIL-activated apoptotic signaling pa…	Cytokine-cytokine receptor interaction // Viral protein interaction with cytokine and cytokine receptor // Apoptosis // Necroptosis // Natural killer cell mediated cytotoxicity // Salmonella infection // Influenza A
1.591365043	9.28E-19	9.87E-16	36	1	chr7	92857525	92874247	3387	-	Ddias	protein_coding	ENSMUST00000032877.10;ENSMUST00000207931.1;ENSMUST00000208356.1;ENSMUST00000209074.1	74041	DNA damage-induced apoptosis suppressor [Source:MGI Symbol;Acc:MGI:1921291]	-	-	-	-	-	-	-
1.580586736	0.000533397	0.017585114	1162	1	chr11	97013394	97024734	3621	+	Sp6	protein_coding	ENSMUST00000047997.7;ENSMUST00000107622.1	83395	trans-acting transcription factor 6 [Source:MGI Symbol;Acc:MGI:1932575]	GO:0005634 // GO:0005829	nucleus // cytosol	GO:0003676 // GO:0046872 // GO:0003677 // GO:0000981	nucleic acid binding // metal ion binding // DNA binding // DNA-binding transcription factor activity, RNA polymerase II-specific	GO:0006357 // GO:0006366 // GO:0042481	regulation of transcription by RNA polymerase II // regulation of odontogenesis	-
1.560507532	5.04E-16	3.79E-13	51	1	chr1	164249046	164265385	3571	+	Slc19a2	protein_coding	ENSMUST00000044021.11;ENSMUST00000159230.7;ENSMUST00000160773.1;ENSMUST00000169394.1	116914	solute carrier family 19 (thiamine transporter), member 2 [Source:MGI Symbol;Acc:MGI:1928761]	GO:0016021 // GO:0016020 // GO:0005886	integral component of membrane // plasma membrane	GO:0090482 // GO:0015234	vitamin transmembrane transporter activity // thiamine transmembrane transporter activity	GO:0051180 // GO:0055085 // GO:0015888 // GO:0071934 // GO:0035461	vitamin transport // transmembrane transport // thiamine transport // thiamine transmembrane transport // vitamin transmembrane transport	Vitamin digestion and absorption
1.545853384	6.61E-07	6.82E-05	371	1	chr10	79777272	79782630	1955	+	Fstl3	protein_coding	ENSMUST00000020575.4;ENSMUST00000168798.1;ENSMUST00000170380.1	83554	follistatin-like 3 [Source:MGI Symbol;Acc:MGI:1890391]	GO:0005615 // GO:0005634 // GO:0005654 // GO:0005794 // GO:0005576 // GO:0030141 // GO:0044306	extracellular space // nucleus // nucleoplasm // Golgi apparatus // extracellular region // secretory granule // neuron projection terminus	GO:0005515 // GO:0048185 // GO:0001968	protein binding // activin binding // fibronectin binding	GO:0045944 // GO:0007275 // GO:0030154 // GO:0006357 // GO:0002244 // GO:0022409 // GO:0030514 // GO:0045671 // GO:0032926 // GO:0001503 // GO:0030510 // GO:0001822 // GO:0007283 // GO:0008584 // GO:0030324 // GO:0030325 // GO:0071248 // GO:0090101	positive regulation of transcription by RNA polymerase II // multicellular organism development // cell differentiation // hematopoietic progenitor cell differentiation // positive regulation of cell-cell adhesion // negative regulation of BMP signaling pathway // negative regulation of osteoclast differentiation // negative regulation of activin receptor signaling pathway // ossification // kidn…	-
1.52873003	0.001228289	0.033514612	1404	1	chr14	70577637	70582688	3926	+	Nudt18	protein_coding	ENSMUST00000089049.3;ENSMUST00000228554.1;ENSMUST00000228768.1	213484	nudix (nucleoside diphosphate linked moiety X)-type motif 18 [Source:MGI Symbol;Acc:MGI:2385853]	GO:0005575	cellular_component	GO:0016787 // GO:0017110 // GO:0046872 // GO:0000287 // GO:0044715 // GO:0044716 // GO:0044717	hydrolase activity // nucleoside-diphosphatase activity // metal ion binding // magnesium ion binding // 8-oxo-dGDP phosphatase activity // 8-oxo-GDP phosphatase activity // 8-hydroxy-dADP phosphatase activity	GO:0009117 // GO:0046057 // GO:0046067 // GO:0046712	nucleotide metabolic process // dADP catabolic process // dGDP catabolic process	-
1.522580689	0.001934836	0.047271438	1568	1	chr13	97434970	97497007	2764	+	Lncenc1	lincRNA	ENSMUST00000109431.9;ENSMUST00000179324.1;ENSMUST00000180371.1	-	long non-coding RNA, embryonic stem cells expressed 1 [Source:MGI Symbol;Acc:MGI:3780541]	-	-	-	-	-	-	-
1.520107821	0.000100972	0.004752003	814	1	chr14	76236691	76237545	855	-	Rps2-ps6	processed_pseudogene	ENSMUST00000095471.5	-	ribosomal protein S2, pseudogene 6 [Source:MGI Symbol;Acc:MGI:3644876]	-	-	-	-	-	-	-
1.495165148	0.000241181	0.009515353	971	1	chr7	24530689	24538600	6083	+	Irgq	protein_coding	ENSMUST00000049020.8	210146	immunity-related GTPase family, Q [Source:MGI Symbol;Acc:MGI:2667176]	GO:0005575	cellular_component	GO:0005525 // GO:0003674	GTP binding // molecular_function	GO:0008150	biological_process	-
1.478059625	5.17E-05	0.002722873	727	1	chr2	32646595	32682669	3422	+	Eng	protein_coding	ENSMUST00000009705.13;ENSMUST00000113272.7;ENSMUST00000139770.1;ENSMUST00000156306.1;ENSMUST00000167841.7;ENSMUST00000192455.1	13805	endoglin [Source:MGI Symbol;Acc:MGI:95392]	GO:0016020 // GO:0016021 // GO:0005615 // GO:0009897 // GO:0005886 // GO:0016604 // GO:0009986 // GO:0043235 // GO:0072563	membrane // integral component of membrane // extracellular space // external side of plasma membrane // nuclear body // cell surface // receptor complex // endothelial microparticle	GO:0005515 // GO:0042802 // GO:0042803 // GO:0005539 // GO:0036122 // GO:0050431 // GO:0034713 // GO:0005114 // GO:0005024 // GO:0005534 // GO:0005072	protein binding // identical protein binding // protein homodimerization activity // glycosaminoglycan binding // BMP binding // transforming growth factor beta binding // type I transforming growth factor beta receptor binding // type II transforming growth factor beta receptor binding // transforming growth factor beta-activated receptor activity // galactose binding // transforming growth fact…	GO:0010629 // GO:0045944 // GO:0007179 // GO:0007155 // GO:0010628 // GO:0001934 // GO:0000122 // GO:0016477 // GO:0001570 // GO:0007507 // GO:0051897 // GO:0001666 // GO:0001525 // GO:0017015 // GO:0006355 // GO:0030336 // GO:0048870 // GO:0022617 // GO:0048745 // GO:0032967 // GO:0003084 // GO:0003273 // GO:0031953 // GO:0030513 // GO:0045766 // GO:0051001 // GO:0010862 // GO:0001937 // GO:0042…	negative regulation of gene expression // positive regulation of transcription by RNA polymerase II // transforming growth factor beta receptor signaling pathway // cell adhesion // positive regulation of gene expression // positive regulation of protein phosphorylation // negative regulation of transcription by RNA polymerase II // cell migration // vasculogenesis // heart development // positiv…	-
1.469716497	0.000506281	0.016968601	1143	1	chr10	77897575	77902536	4296	-	Lrrc3	protein_coding	ENSMUST00000057608.4	237387	leucine rich repeat containing 3 [Source:MGI Symbol;Acc:MGI:2447899]	GO:0016020 // GO:0016021	membrane // integral component of membrane	GO:0005515	protein binding	-	-	-
1.467884969	2.48E-09	4.95E-07	192	1	chr13	72628820	72634198	2625	+	Irx2	protein_coding	ENSMUST00000074372.5;ENSMUST00000163393.1;ENSMUST00000167067.1;ENSMUST00000169028.1;ENSMUST00000172353.2	16372	Iroquois homeobox 2 [Source:MGI Symbol;Acc:MGI:1197526]	GO:0005634	nucleus	GO:0003677 // GO:0043565 // GO:0001227	DNA binding // sequence-specific DNA binding // DNA-binding transcription repressor activity, RNA polymerase II-specific	GO:0006355 // GO:0000122 // GO:0001656 // GO:0072086 // GO:0072272	regulation of transcription, DNA-templated // negative regulation of transcription by RNA polymerase II // metanephros development // specification of loop of Henle identity // proximal/distal pattern formation involved in metanephric nephron development	-
1.462730082	0.001025172	0.029295849	1340	1	chr12	66283379	66284401	1023	-	Rpl10l	protein_coding	ENSMUST00000081908.7	238217	ribosomal protein L10-like [Source:MGI Symbol;Acc:MGI:3647985]	GO:0005840 // GO:0005634 // GO:0005829 // GO:0005783 // GO:0022625 // GO:0005844	ribosome // nucleus // cytosol // endoplasmic reticulum // cytosolic large ribosomal subunit // polysome	GO:0003735	structural constituent of ribosome	GO:0006412 // GO:0000027 // GO:0007283	translation // ribosomal large subunit assembly // spermatogenesis	-
1.442115396	0.001021924	0.029295849	1335	1	chr19	56912361	57008228	3667	-	Afap1l2	protein_coding	ENSMUST00000111584.8;ENSMUST00000118800.7;ENSMUST00000122359.7;ENSMUST00000126964.7;ENSMUST00000132851.1;ENSMUST00000148049.7;ENSMUST00000155467.1;ENSMUST00000225394.1	226250	actin filament associated protein 1-like 2 [Source:MGI Symbol;Acc:MGI:2147658]	GO:0005737 // GO:0005829 // GO:0005886	cytoplasm // cytosol // plasma membrane	GO:0035591 // GO:0005515 // GO:0017124 // GO:0030296 // GO:0042169	signaling adaptor activity // protein binding // SH3 domain binding // protein tyrosine kinase activator activity // SH2 domain binding	GO:0009966 // GO:0045893 // GO:0006954 // GO:0032757 // GO:0061098 // GO:0007346 // GO:0032675 // GO:0045742 // GO:0009967	regulation of signal transduction // positive regulation of transcription, DNA-templated // inflammatory response // positive regulation of interleukin-8 production // positive regulation of protein tyrosine kinase activity // regulation of mitotic cell cycle // regulation of interleukin-6 production // positive regulation of epidermal growth factor receptor signaling pathway // positive regulati…	-
1.437200998	1.51E-08	2.44E-06	237	1	chr4	144391674	144408464	2460	-	Pramef12	protein_coding	ENSMUST00000030326.9;ENSMUST00000123854.1	77632	PRAME family member 12 [Source:MGI Symbol;Acc:MGI:1924882]	GO:0005737	cytoplasm	GO:0003674	molecular_function	GO:0043066 // GO:0045892 // GO:0045596 // GO:0008284 // GO:0008150	negative regulation of apoptotic process // negative regulation of transcription, DNA-templated // negative regulation of cell differentiation // positive regulation of cell population proliferation // biological_process	-
1.433961672	0.001092062	0.030604088	1367	1	chr12	41024090	41955588	1147	+	Immp2l	protein_coding	ENSMUST00000080160.3;ENSMUST00000132121.7;ENSMUST00000134965.7;ENSMUST00000140790.1;ENSMUST00000153184.7	93757	IMP2 inner mitochondrial membrane peptidase-like (S. cerevisiae) [Source:MGI Symbol;Acc:MGI:2135611]	GO:0016021 // GO:0016020 // GO:0042720 // GO:0005739 // GO:0005743	integral component of membrane // mitochondrial inner membrane peptidase complex // mitochondrion	GO:0008236 // GO:0016787 // GO:0008233	serine-type peptidase activity // hydrolase activity	GO:0006508 // GO:0006465 // GO:0006627 // GO:0007283 // GO:0007420 // GO:0006974 // GO:0008104 // GO:0001541 // GO:0006801 // GO:0008015 // GO:0030728 // GO:0022904 // GO:0033108 // GO:0061300	proteolysis // signal peptide processing // protein processing involved in protein targeting to mitochondrion // spermatogenesis // brain development // cellular response to DNA damage stimulus // protein localization // ovarian follicle development // superoxide metabolic process // blood circulation // ovulation // respiratory electron transport chain // mitochondrial respiratory chain complex …	Protein export
1.433025142	0.001752173	0.043900596	1529	1	chr13	12565874	12611396	4239	+	Ero1lb	protein_coding	ENSMUST00000071973.7;ENSMUST00000220811.1;ENSMUST00000221560.1;ENSMUST00000221739.1	67475	ERO1-like beta (S. cerevisiae) [Source:MGI Symbol;Acc:MGI:1914725]	GO:0005783 // GO:0005623 // GO:0016020 // GO:0005789	endoplasmic reticulum // cell // membrane // endoplasmic reticulum membrane	GO:0003756 // GO:0016671 // GO:0016491 // GO:0015035	protein disulfide isomerase activity // oxidoreductase activity, acting on a sulfur group of donors, disulfide as acceptor // protein disulfide oxidoreductase activity	GO:0055114 // GO:0042593 // GO:0030198 // GO:0018401 // GO:0022417 // GO:0045454 // GO:0030070 // GO:0034975	oxidation-reduction process // glucose homeostasis // extracellular matrix organization // peptidyl-proline hydroxylation to 4-hydroxy-L-proline // protein maturation by protein folding // cell redox homeostasis // insulin processing // protein folding in endoplasmic reticulum	Protein processing in endoplasmic reticulum
1.431838021	5.60E-07	5.92E-05	362	1	chr13	96480690	96542579	4225	-	Polk	protein_coding	ENSMUST00000022172.11;ENSMUST00000091387.3;ENSMUST00000220977.1;ENSMUST00000221645.1;ENSMUST00000221899.1;ENSMUST00000222075.1;ENSMUST00000222100.1;ENSMUST00000222143.1;ENSMUST00000222268.1;ENSMUST00000222389.1;ENSMUST00000223475.1	27015	polymerase (DNA directed), kappa [Source:MGI Symbol;Acc:MGI:1349767]	GO:0005634 // GO:0005654 // GO:0016604 // GO:0090734	nucleus // nucleoplasm // nuclear body // site of DNA damage	GO:0003677 // GO:0003684 // GO:0003887 // GO:0016740 // GO:0046872 // GO:0005515 // GO:0016779	DNA binding // damaged DNA binding // DNA-directed DNA polymerase activity // transferase activity // metal ion binding // protein binding // nucleotidyltransferase activity	GO:0006281 // GO:0006974 // GO:0006260 // GO:0042276 // GO:0034644 // GO:0071897 // GO:0019985 // GO:0006297	DNA repair // cellular response to DNA damage stimulus // DNA replication // error-prone translesion synthesis // cellular response to UV // DNA biosynthetic process // nucleotide-excision repair, DNA gap filling	Fanconi anemia pathway // Epstein-Barr virus infection // Pathways in cancer // Transcriptional misregulation in cancer // Colorectal cancer // Pancreatic cancer // Endometrial cancer // Glioma // Thyroid cancer // Basal cell carcinoma // Melanoma // Chronic myeloid leukemia // Small cell lung cancer // Non-small cell lung cancer // Breast cancer // Hepatocellular carcinoma // Gastric cancer
1.418151761	8.46E-06	0.000608197	533	1	chr5	139271876	139325622	2557	-	Adap1	protein_coding	ENSMUST00000110865.1;ENSMUST00000123748.1;ENSMUST00000126762.7;ENSMUST00000151450.7;ENSMUST00000156815.1;ENSMUST00000196271.4	231821	ArfGAP with dual PH domains 1 [Source:MGI Symbol;Acc:MGI:2442201]	GO:0005886 // GO:0005634 // GO:0005829 // GO:0005737 // GO:0043231	plasma membrane // nucleus // cytosol // cytoplasm // intracellular membrane-bounded organelle	GO:0005096 // GO:1902936 // GO:0046872 // GO:0005547	GTPase activator activity // phosphatidylinositol bisphosphate binding // metal ion binding // phosphatidylinositol-3,4,5-trisphosphate binding	GO:0043547 // GO:0043087	positive regulation of GTPase activity	-
1.414906964	0.00153904	0.040011491	1472	1	chr13	66418114	66441118	2587	-	2410141K09Rik	protein_coding	ENSMUST00000091541.10;ENSMUST00000172579.3;ENSMUST00000172688.3;ENSMUST00000173583.7	76803	RIKEN cDNA 2410141K09 gene [Source:MGI Symbol;Acc:MGI:1924053]	GO:0005575	cellular_component	GO:0003676 // GO:0046872	nucleic acid binding // metal ion binding	GO:0006355	regulation of transcription, DNA-templated	-
1.407516867	4.38E-07	4.81E-05	348	1	chr13	23574381	23574952	572	+	H2ac7	protein_coding	ENSMUST00000090776.6	319165	H2A clustered histone 7 [Source:MGI Symbol;Acc:MGI:2448289]	GO:0000786 // GO:0005634 // GO:0000790 // GO:0005694	nucleosome // nucleus // nuclear chromatin // chromosome	GO:0003677 // GO:0046982 // GO:0019899	DNA binding // protein heterodimerization activity // enzyme binding	GO:0006325 // GO:0006342 // GO:0008285	chromatin organization // chromatin silencing // negative regulation of cell population proliferation	Necroptosis // Alcoholism // Systemic lupus erythematosus
1.404403451	1.05E-24	2.89E-21	14	1	chr7	143458339	143461050	1901	-	Cdkn1c	protein_coding	ENSMUST00000037287.7;ENSMUST00000167912.8;ENSMUST00000207910.1;ENSMUST00000208118.1;ENSMUST00000208137.1	12577	cyclin-dependent kinase inhibitor 1C (P57) [Source:MGI Symbol;Acc:MGI:104564]	GO:0005634	nucleus	GO:0004861 // GO:0005515 // GO:0004860 // GO:0016301	cyclin-dependent protein serine/threonine kinase inhibitor activity // protein binding // protein kinase inhibitor activity // kinase activity	GO:0007050 // GO:0007346 // GO:0000122 // GO:0007049 // GO:0001822 // GO:0035264 // GO:0030099 // GO:0001501 // GO:0043010 // GO:0001890 // GO:0060065 // GO:0060669 // GO:0007568 // GO:0030325 // GO:0007096 // GO:0045930 // GO:0042551 // GO:0042326 // GO:0071514 // GO:0055123 // GO:1902746 // GO:0045736 // GO:0016310	cell cycle arrest // regulation of mitotic cell cycle // negative regulation of transcription by RNA polymerase II // kidney development // multicellular organism growth // myeloid cell differentiation // skeletal system development // camera-type eye development // placenta development // uterus development // embryonic placenta morphogenesis // aging // adrenal gland development // regulation o…	Cell cycle
1.387803716	7.62E-13	3.24E-10	90	1	chr3	90612882	90624181	783	+	S100a6	protein_coding	ENSMUST00000001051.8;ENSMUST00000197189.1;ENSMUST00000198128.1;ENSMUST00000200289.1	20200	S100 calcium binding protein A6 (calcyclin) [Source:MGI Symbol;Acc:MGI:1339467]	GO:0016020 // GO:0005886 // GO:0005634 // GO:0048471 // GO:0005829 // GO:0005737 // GO:0001726 // GO:0005635 // GO:0062023 // GO:0031234	membrane // plasma membrane // nucleus // perinuclear region of cytoplasm // cytosol // ruffle // nuclear envelope // collagen-containing extracellular matrix // extrinsic component of cytoplasmic side of plasma membrane	GO:0005509 // GO:0046872 // GO:0005515 // GO:0042803 // GO:0008270 // GO:0044548 // GO:0005523 // GO:0048306 // GO:0015075	calcium ion binding // metal ion binding // protein binding // protein homodimerization activity // zinc ion binding // S100 protein binding // tropomyosin binding // calcium-dependent protein binding // ion transmembrane transporter activity	GO:0034220	ion transmembrane transport	-
1.378029311	5.55E-14	2.87E-11	74	1	chr8	121949750	122029258	5444	+	Banp	protein_coding	ENSMUST00000026354.14;ENSMUST00000093078.12;ENSMUST00000167711.8;ENSMUST00000170857.7;ENSMUST00000172511.7;ENSMUST00000172513.1;ENSMUST00000172628.7;ENSMUST00000172681.7;ENSMUST00000173201.1;ENSMUST00000173254.7;ENSMUST00000173396.1;ENSMUST00000173753.1;ENSMUST00000173925.7;ENSMUST00000174327.1;ENSMUST00000174445.7;ENSMUST00000174753.7	53325	BTG3 associated nuclear protein [Source:MGI Symbol;Acc:MGI:1889023]	GO:0016020 // GO:0016021 // GO:0005634 // GO:0005654 // GO:0016604	membrane // integral component of membrane // nucleus // nucleoplasm // nuclear body	GO:0003677 // GO:0005515 // GO:0042802 // GO:0002039	DNA binding // protein binding // identical protein binding // p53 binding	GO:0007275 // GO:0006325 // GO:0007049 // GO:0042177 // GO:0045893 // GO:0034504	multicellular organism development // chromatin organization // cell cycle // negative regulation of protein catabolic process // positive regulation of transcription, DNA-templated // protein localization to nucleus	-
1.375525143	1.60E-11	5.52E-09	111	1	chr9	107254927	107289877	3729	-	Mapkapk3	protein_coding	ENSMUST00000035194.7;ENSMUST00000128175.1;ENSMUST00000134682.2;ENSMUST00000141596.1;ENSMUST00000141674.1;ENSMUST00000143487.7;ENSMUST00000155860.7;ENSMUST00000192054.1	102626	mitogen-activated protein kinase-activated protein kinase 3 [Source:MGI Symbol;Acc:MGI:2143163]	GO:0005634 // GO:0005654 // GO:0005737	nucleus // nucleoplasm // cytoplasm	GO:0005524 // GO:0004672 // GO:0016740 // GO:0000166 // GO:0004674 // GO:0016301 // GO:0051019 // GO:0005516 // GO:0009931	ATP binding // protein kinase activity // transferase activity // nucleotide binding // protein serine/threonine kinase activity // mitogen-activated protein kinase binding // calmodulin binding // calcium-dependent protein serine/threonine kinase activity	GO:0006468 // GO:0035556 // GO:0016310 // GO:0034097 // GO:0018105 // GO:0032496 // GO:0046777 // GO:0002224 // GO:0044351	protein phosphorylation // intracellular signal transduction // response to cytokine // peptidyl-serine phosphorylation // response to lipopolysaccharide // protein autophosphorylation // toll-like receptor signaling pathway // macropinocytosis	MAPK signaling pathway // VEGF signaling pathway
1.369532575	3.42E-08	5.03E-06	261	1	chr19	5988545	6015897	3060	-	Capn1	protein_coding	ENSMUST00000025891.9;ENSMUST00000164843.7;ENSMUST00000235138.1;ENSMUST00000236537.1;ENSMUST00000236798.1;ENSMUST00000237519.1	12333	calpain 1 [Source:MGI Symbol;Acc:MGI:88263]	GO:0016020 // GO:0005886 // GO:0005829 // GO:0005737 // GO:0005739 // GO:0005764	membrane // plasma membrane // cytosol // cytoplasm // mitochondrion // lysosome	GO:0005509 // GO:0004198 // GO:0046872 // GO:0016787 // GO:0005515 // GO:0008233 // GO:0008234 // GO:0019899 // GO:0008092	calcium ion binding // calcium-dependent cysteine-type endopeptidase activity // metal ion binding // hydrolase activity // protein binding // cysteine-type peptidase activity // enzyme binding // cytoskeletal protein binding	GO:0006508 // GO:0030837 // GO:0070301 // GO:0050790 // GO:0032801 // GO:0010666 // GO:1901223 // GO:0016540 // GO:0043117 // GO:0060056 // GO:0097264 // GO:1903238 // GO:1990776	proteolysis // negative regulation of actin filament polymerization // cellular response to hydrogen peroxide // regulation of catalytic activity // receptor catabolic process // positive regulation of cardiac muscle cell apoptotic process // negative regulation of NIK/NF-kappaB signaling // protein autoprocessing // positive regulation of vascular permeability // mammary gland involution // self…	Protein processing in endoplasmic reticulum // Apoptosis // Necroptosis // Cellular senescence // Alzheimer disease
1.36794063	3.52E-18	3.55E-15	38	1	chr3	67457998	67463926	1112	-	Lxn	protein_coding	ENSMUST00000058981.2;ENSMUST00000160202.1;ENSMUST00000160827.1	17035	latexin [Source:MGI Symbol;Acc:MGI:107633]	GO:0005615 // GO:0005737	extracellular space // cytoplasm	GO:0008201 // GO:0030414 // GO:0008191 // GO:0004857	heparin binding // peptidase inhibitor activity // metalloendopeptidase inhibitor activity // enzyme inhibitor activity	GO:0010951 // GO:0006954 // GO:0010466 // GO:0050965	negative regulation of endopeptidase activity // inflammatory response // negative regulation of peptidase activity // detection of temperature stimulus involved in sensory perception of pain	-
1.365459391	0.000464705	0.015852512	1123	1	chr17	21423227	21435640	2832	+	Zfp54	protein_coding	ENSMUST00000007884.14;ENSMUST00000165230.7;ENSMUST00000167749.1	22712	zinc finger protein 54 [Source:MGI Symbol;Acc:MGI:99201]	GO:0005634	nucleus	GO:0003676 // GO:0046872 // GO:0003677	nucleic acid binding // metal ion binding // DNA binding	GO:0006355	regulation of transcription, DNA-templated	Herpes simplex virus 1 infection
1.363258178	1.37E-09	3.02E-07	174	1	chr5	134945119	134946934	1816	-	Cldn4	protein_coding	ENSMUST00000051401.3	12740	claudin 4 [Source:MGI Symbol;Acc:MGI:1313314]	GO:0016021 // GO:0005923 // GO:0016020 // GO:0005886 // GO:0030054 // GO:0005911 // GO:0016324 // GO:0005887 // GO:0016328 // GO:0034707 // GO:0009925 // GO:0070160 // GO:0016327	integral component of membrane // bicellular tight junction // plasma membrane // cell junction // cell-cell junction // apical plasma membrane // integral component of plasma membrane // lateral plasma membrane // chloride channel complex // basal plasma membrane // apicolateral plasma membrane	GO:0005198 // GO:0005515 // GO:0005254 // GO:0042802	structural molecule activity // protein binding // chloride channel activity // identical protein binding	GO:0006811 // GO:1902476 // GO:0006821 // GO:0090303 // GO:0022604 // GO:0030335 // GO:0061436 // GO:1905050 // GO:0007565 // GO:0007623 // GO:0016338 // GO:0032570 // GO:0070293	ion transport // chloride transmembrane transport // chloride transport // positive regulation of wound healing // regulation of cell morphogenesis // positive regulation of cell migration // establishment of skin barrier // positive regulation of metallopeptidase activity // female pregnancy // circadian rhythm // calcium-independent cell-cell adhesion via plasma membrane cell-adhesion molecules…	Cell adhesion molecules (CAMs) // Tight junction // Leukocyte transendothelial migration // Hepatitis C
1.353963649	1.06E-07	1.37E-05	298	1	chr2	69135800	69189330	1808	+	Nostrin	protein_coding	ENSMUST00000041865.7;ENSMUST00000141276.1	329416	nitric oxide synthase trafficker [Source:MGI Symbol;Acc:MGI:3606242]	GO:0016020 // GO:0005886 // GO:0005634 // GO:0005737 // GO:0031410 // GO:0005856	membrane // plasma membrane // nucleus // cytoplasm // cytoplasmic vesicle // cytoskeleton	GO:0005515 // GO:0003677	protein binding // DNA binding	GO:0045892 // GO:0006897	negative regulation of transcription, DNA-templated // endocytosis	-
1.353450499	0.001586362	0.040844102	1487	1	chr3	61362250	61365951	3702	-	B430305J03Rik	protein_coding	ENSMUST00000066298.2	-	RIKEN cDNA B430305J03 gene [Source:MGI Symbol;Acc:MGI:3697707]	GO:0005575	cellular_component	GO:0003674	molecular_function	GO:0008150	biological_process	-
1.352037769	8.94E-23	1.63E-19	21	1	chr4	132492032	132510501	3475	-	Sesn2	protein_coding	ENSMUST00000030724.8	230784	sestrin 2 [Source:MGI Symbol;Acc:MGI:2651874]	GO:0005634 // GO:0005737 // GO:0005739 // GO:0061700 // GO:0031932 // GO:0031588 // GO:1990316	nucleus // cytoplasm // mitochondrion // GATOR2 complex // TORC2 complex // nucleotide-activated protein kinase complex // Atg1/ULK1 kinase complex	GO:0016491 // GO:0005515 // GO:0051920 // GO:0005092 // GO:0070728 // GO:0016684 // GO:0032542	oxidoreductase activity // protein binding // peroxiredoxin activity // GDP-dissociation inhibitor activity // leucine binding // oxidoreductase activity, acting on peroxide as acceptor // sulfiredoxin activity	GO:1901031 // GO:0055114 // GO:0001932 // GO:0042593 // GO:0071230 // GO:1904262 // GO:0034198 // GO:0042149 // GO:0030308 // GO:0043491 // GO:0034599 // GO:0072593 // GO:0036091 // GO:0007005 // GO:0009749 // GO:0032868 // GO:1990253 // GO:0006635 // GO:0030330 // GO:1904504 // GO:0016239 // GO:0032042 // GO:0071233 // GO:1900182 // GO:0070328 // GO:0046323 // GO:2000479 // GO:0006111 // GO:1902…	regulation of response to reactive oxygen species // oxidation-reduction process // regulation of protein phosphorylation // glucose homeostasis // cellular response to amino acid stimulus // negative regulation of TORC1 signaling // cellular response to amino acid starvation // cellular response to glucose starvation // negative regulation of cell growth // protein kinase B signaling // cellular…	p53 signaling pathway // mTOR signaling pathway // Longevity regulating pathway
1.350769586	0.000532662	0.01758287	1160	1	chr5	64970071	65041886	2938	+	Fam114a1	protein_coding	ENSMUST00000031080.14;ENSMUST00000139366.1	68303	family with sequence similarity 114, member A1 [Source:MGI Symbol;Acc:MGI:1915553]	GO:0005654 // GO:0005794 // GO:0005829 // GO:0005737	nucleoplasm // Golgi apparatus // cytosol // cytoplasm	GO:0003674	molecular_function	GO:0008150	biological_process	-
1.350247261	0.000782419	0.023769771	1261	1	chr1	191170296	191218039	1984	-	Atf3	protein_coding	ENSMUST00000027941.13;ENSMUST00000131854.1;ENSMUST00000195117.1	11910	activating transcription factor 3 [Source:MGI Symbol;Acc:MGI:109384]	GO:0005634 // GO:0005654 // GO:0005730 // GO:1990622	nucleus // nucleoplasm // nucleolus // CHOP-ATF3 complex	GO:0003677 // GO:0003700 // GO:0042802 // GO:0042803 // GO:0046982 // GO:0001228 // GO:0000977 // GO:0000981 // GO:0000978 // GO:0044212 // GO:0001227 // GO:0000976	DNA binding // DNA-binding transcription factor activity // identical protein binding // protein homodimerization activity // protein heterodimerization activity // DNA-binding transcription activator activity, RNA polymerase II-specific // RNA polymerase II regulatory region sequence-specific DNA binding // DNA-binding transcription factor activity, RNA polymerase II-specific // RNA polymerase I…	GO:0006355 // GO:0006357 // GO:0045944 // GO:0035914 // GO:0000122 // GO:0045892 // GO:0008284 // GO:0010628 // GO:1990440 // GO:1903984 // GO:0006094 // GO:0034198 // GO:0030968 // GO:0070373	regulation of transcription, DNA-templated // regulation of transcription by RNA polymerase II // positive regulation of transcription by RNA polymerase II // skeletal muscle cell differentiation // negative regulation of transcription by RNA polymerase II // negative regulation of transcription, DNA-templated // positive regulation of cell population proliferation // positive regulation of gene …	-
1.345822293	0.000474895	0.016142648	1127	1	chr5	137105644	137116209	9279	-	Trim56	protein_coding	ENSMUST00000054384.5;ENSMUST00000152207.1	384309	tripartite motif-containing 56 [Source:MGI Symbol;Acc:MGI:2685298]	-	-	GO:0008270 // GO:0046872	zinc ion binding // metal ion binding	-	-	-
1.337583181	3.31E-07	3.75E-05	338	1	chr6	88193891	88207032	3571	+	Gata2	protein_coding	ENSMUST00000015197.8;ENSMUST00000170089.7;ENSMUST00000203480.1;ENSMUST00000203579.1;ENSMUST00000205151.1	14461	GATA binding protein 2 [Source:MGI Symbol;Acc:MGI:95662]	GO:0005634 // GO:0005623 // GO:0005654 // GO:0032991 // GO:0005737	nucleus // cell // nucleoplasm // protein-containing complex // cytoplasm	GO:0008270 // GO:0003700 // GO:0043565 // GO:0046872 // GO:0003677 // GO:0005515 // GO:0003682 // GO:0000978 // GO:0001228 // GO:0000981 // GO:0008134 // GO:0000987 // GO:0070742	zinc ion binding // DNA-binding transcription factor activity // sequence-specific DNA binding // metal ion binding // protein binding // chromatin binding // RNA polymerase II cis-regulatory region sequence-specific DNA binding // DNA-binding transcription activator activity, RNA polymerase II-specific // DNA-binding transcription factor activity, RNA polymerase II-specific // transcription fact…	GO:0006355 // GO:0030097 // GO:0048873 // GO:0045944 // GO:0006351 // GO:0010628 // GO:0050766 // GO:0010629 // GO:0000122 // GO:0007204 // GO:0042472 // GO:0048663 // GO:0001892 // GO:0030182 // GO:2000178 // GO:0035019 // GO:0006909 // GO:0001764 // GO:0048469 // GO:0030154 // GO:0045638 // GO:2000352 // GO:0045599 // GO:0045746 // GO:0045766 // GO:0045666 // GO:0043306 // GO:0001709 // GO:0001…	regulation of transcription, DNA-templated // hemopoiesis // homeostasis of number of cells within a tissue // positive regulation of transcription by RNA polymerase II // positive regulation of gene expression // positive regulation of phagocytosis // negative regulation of gene expression // negative regulation of transcription by RNA polymerase II // positive regulation of cytosolic calcium io…	-
1.33641365	0.00021362	0.008596175	952	1	chrX	37899097	37901770	2422	-	Rhox9	protein_coding	ENSMUST00000089062.7;ENSMUST00000170643.3	104384	reproductive homeobox 9 [Source:MGI Symbol;Acc:MGI:1890128]	GO:0005575 // GO:0005634	cellular_component // nucleus	GO:0003677	DNA binding	GO:0008150	biological_process	-
1.334598295	0.000143834	0.006282955	877	1	chr3	121459528	121532404	2646	-	Slc44a3	protein_coding	ENSMUST00000039197.8;ENSMUST00000198335.1;ENSMUST00000199422.1	213603	solute carrier family 44, member 3 [Source:MGI Symbol;Acc:MGI:2384860]	GO:0016020 // GO:0016021	membrane // integral component of membrane	GO:0022857	transmembrane transporter activity	GO:0055085	transmembrane transport	Choline metabolism in cancer
1.296387522	1.44E-22	2.52E-19	22	1	chr2	153008890	153015427	1299	-	Pdrg1	protein_coding	ENSMUST00000028972.8;ENSMUST00000123083.1;ENSMUST00000124220.1;ENSMUST00000140325.1;ENSMUST00000140853.1;ENSMUST00000150545.7;ENSMUST00000151392.1;ENSMUST00000152072.1	68559	p53 and DNA damage regulated 1 [Source:MGI Symbol;Acc:MGI:1915809]	GO:0016272 // GO:0005575 // GO:0005737	prefoldin complex // cellular_component // cytoplasm	GO:0051082 // GO:0003674	unfolded protein binding // molecular_function	GO:0006457 // GO:0008150	protein folding // biological_process	-
1.291913466	2.14E-09	4.41E-07	186	1	chr15	76001093	76014336	4994	-	Fam83h	protein_coding	ENSMUST00000060807.11;ENSMUST00000170153.1;ENSMUST00000238313.1	105732	family with sequence similarity 83, member H [Source:MGI Symbol;Acc:MGI:2145900]	GO:0005737 // GO:0005856 // GO:0045095	cytoplasm // cytoskeleton // keratin filament	GO:0019901 // GO:1990254	protein kinase binding // keratin filament binding	GO:0031214 // GO:0030335 // GO:0045104 // GO:0044380	biomineral tissue development // positive regulation of cell migration // intermediate filament cytoskeleton organization // protein localization to cytoskeleton	-
1.286560806	0.001058489	0.030011248	1350	1	chr1	84839841	84900487	1713	+	Fbxo36	protein_coding	ENSMUST00000097672.3;ENSMUST00000139562.7;ENSMUST00000143656.7;ENSMUST00000151737.1	66153	F-box protein 36 [Source:MGI Symbol;Acc:MGI:1289192]	GO:0005575	cellular_component	GO:0005515 // GO:0003674	protein binding // molecular_function	-	-	-
1.279201307	7.70E-07	7.80E-05	378	1	chr3	96557957	96561883	2827	+	Txnip	protein_coding	ENSMUST00000049093.7;ENSMUST00000074519.12;ENSMUST00000128221.1;ENSMUST00000144639.1;ENSMUST00000151832.1;ENSMUST00000196871.1	56338	thioredoxin interacting protein [Source:MGI Symbol;Acc:MGI:1889549]	GO:0005634 // GO:0005737 // GO:0005829 // GO:0005758	nucleus // cytoplasm // cytosol // mitochondrial intermembrane space	GO:0005515 // GO:0031625 // GO:0004857	protein binding // ubiquitin protein ligase binding // enzyme inhibitor activity	GO:0000122 // GO:0043086 // GO:0007049 // GO:0048008 // GO:0006979 // GO:0043065 // GO:0042127 // GO:0006606 // GO:0030216 // GO:0051782 // GO:0071228 // GO:0009612 // GO:0009749 // GO:0032355 // GO:0032570 // GO:0042493 // GO:0042542 // GO:0051592	negative regulation of transcription by RNA polymerase II // negative regulation of catalytic activity // cell cycle // platelet-derived growth factor receptor signaling pathway // response to oxidative stress // positive regulation of apoptotic process // regulation of cell population proliferation // protein import into nucleus // keratinocyte differentiation // negative regulation of cell divi…	NOD-like receptor signaling pathway
1.276280835	3.72E-23	7.13E-20	20	1	chr7	123462291	123468004	1487	+	Aqp8	protein_coding	ENSMUST00000033023.9;ENSMUST00000098056.5;ENSMUST00000206106.1	11833	aquaporin 8 [Source:MGI Symbol;Acc:MGI:1195271]	GO:0016020 // GO:0016021 // GO:0005886 // GO:0043231 // GO:0045177 // GO:0005887 // GO:0046691	membrane // integral component of membrane // plasma membrane // intracellular membrane-bounded organelle // apical part of cell // integral component of plasma membrane // intracellular canaliculus	GO:0015267 // GO:0015250	channel activity // water channel activity	GO:0055085 // GO:0006833 // GO:0015722 // GO:0071320	transmembrane transport // water transport // canalicular bile acid transport // cellular response to cAMP	Bile secretion
1.257786438	7.15E-09	1.26E-06	217	1	chr2	91982328	92024502	2603	-	Creb3l1	protein_coding	ENSMUST00000028663.4	26427	cAMP responsive element binding protein 3-like 1 [Source:MGI Symbol;Acc:MGI:1347062]	GO:0005634 // GO:0000790 // GO:0005783 // GO:0016020	nucleus // nuclear chromatin // endoplasmic reticulum // membrane	GO:0003677 // GO:0003700 // GO:0035497 // GO:0001227 // GO:0044212 // GO:0046332	DNA binding // DNA-binding transcription factor activity // cAMP response element binding // DNA-binding transcription repressor activity, RNA polymerase II-specific // transcription regulatory region DNA binding // SMAD binding	GO:0006355 // GO:0045944 // GO:0030968 // GO:0000122 // GO:0010629 // GO:0032967 // GO:0040037 // GO:0045892 // GO:1902236 // GO:1903671 // GO:1990440	regulation of transcription, DNA-templated // positive regulation of transcription by RNA polymerase II // endoplasmic reticulum unfolded protein response // negative regulation of transcription by RNA polymerase II // negative regulation of gene expression // positive regulation of collagen biosynthetic process // negative regulation of fibroblast growth factor receptor signaling pathway // nega…	cGMP-PKG signaling pathway // cAMP signaling pathway // PI3K-Akt signaling pathway // AMPK signaling pathway // Longevity regulating pathway // Adrenergic signaling in cardiomyocytes // TNF signaling pathway // Thermogenesis // Cholinergic synapse // Dopaminergic synapse // Insulin secretion // Estrogen signaling pathway // Melanogenesis // Thyroid hormone synthesis // Glucagon signaling pathway …
1.257665211	0.001219946	0.033334472	1402	1	chr11	117966079	117970047	2552	-	Socs3	protein_coding	ENSMUST00000054002.3;ENSMUST00000123255.1;ENSMUST00000132295.1	12702	suppressor of cytokine signaling 3 [Source:MGI Symbol;Acc:MGI:1201791]	GO:0005737 // GO:0005942 // GO:0005829	cytoplasm // phosphatidylinositol 3-kinase complex // cytosol	GO:0005515 // GO:0046935 // GO:0001784	protein binding // 1-phosphatidylinositol-3-kinase regulator activity // phosphotyrosine residue binding	GO:0035556 // GO:0043066 // GO:0007259 // GO:0001932 // GO:0016567 // GO:0045595 // GO:0046854 // GO:0007165 // GO:0043551 // GO:0046627 // GO:1990830 // GO:0009968 // GO:0060674 // GO:0040008 // GO:0050728 // GO:0042532 // GO:0046426 // GO:0045597 // GO:0060670 // GO:0060707 // GO:0060708	intracellular signal transduction // negative regulation of apoptotic process // receptor signaling pathway via JAK-STAT // regulation of protein phosphorylation // protein ubiquitination // regulation of cell differentiation // phosphatidylinositol phosphorylation // regulation of phosphatidylinositol 3-kinase activity // negative regulation of insulin receptor signaling pathway // cellular resp…	Ubiquitin mediated proteolysis // Osteoclast differentiation // JAK-STAT signaling pathway // TNF signaling pathway // Insulin signaling pathway // Prolactin signaling pathway // Adipocytokine signaling pathway // Type II diabetes mellitus // Insulin resistance // Non-alcoholic fatty liver disease (NAFLD) // Growth hormone synthesis, secretion and action // Hepatitis C // Influenza A // Herpes si…
1.249858184	0.001564546	0.040442781	1482	1	chr11	72961169	72993044	4606	+	Atp2a3	protein_coding	ENSMUST00000021142.7;ENSMUST00000108484.7;ENSMUST00000108485.8;ENSMUST00000108486.7;ENSMUST00000135234.1;ENSMUST00000149493.1;ENSMUST00000163326.7	53313	ATPase, Ca++ transporting, ubiquitous [Source:MGI Symbol;Acc:MGI:1194503]	GO:0016021 // GO:0005783 // GO:0033017 // GO:0016020 // GO:0005623 // GO:0005789 // GO:0016529 // GO:0031090	integral component of membrane // endoplasmic reticulum // sarcoplasmic reticulum membrane // cell // endoplasmic reticulum membrane // organelle membrane	GO:0005524 // GO:0000166 // GO:0005388 // GO:0046872 // GO:0005515 // GO:0044325 // GO:0015085 // GO:0008553 // GO:0008656 // GO:0030899	ATP binding // nucleotide binding // calcium transmembrane transporter activity, phosphorylative mechanism // metal ion binding // protein binding // ion channel binding // calcium ion transmembrane transporter activity // proton-exporting ATPase activity, phosphorylative mechanism // cysteine-type endopeptidase activator activity involved in apoptotic process // calcium-dependent ATPase activity	GO:0006816 // GO:0070588 // GO:0006811 // GO:1902600 // GO:0006874 // GO:0032469 // GO:0006919 // GO:1900121 // GO:0070059 // GO:1903515	calcium ion transport // calcium ion transmembrane transport // proton transmembrane transport // cellular calcium ion homeostasis // endoplasmic reticulum calcium ion homeostasis // activation of cysteine-type endopeptidase activity involved in apoptotic process // negative regulation of receptor binding // intrinsic apoptotic signaling pathway in response to endoplasmic reticulum stress // calc…	Calcium signaling pathway // cGMP-PKG signaling pathway // cAMP signaling pathway // Cardiac muscle contraction // Adrenergic signaling in cardiomyocytes // Thyroid hormone signaling pathway // Pancreatic secretion // Alzheimer disease // Spinocerebellar ataxia // Hypertrophic cardiomyopathy (HCM) // Arrhythmogenic right ventricular cardiomyopathy (ARVC) // Dilated cardiomyopathy (DCM)
1.242559912	0.000249926	0.009779786	979	1	chr17	44078813	44086567	4545	+	Enpp5	protein_coding	ENSMUST00000024756.4;ENSMUST00000126032.1;ENSMUST00000154166.7	83965	ectonucleotide pyrophosphatase/phosphodiesterase 5 [Source:MGI Symbol;Acc:MGI:1933830]	GO:0016020 // GO:0016021 // GO:0005886 // GO:0005576 // GO:0005887	membrane // integral component of membrane // plasma membrane // extracellular region // integral component of plasma membrane	GO:0003824 // GO:0046872 // GO:0016787 // GO:0004551	catalytic activity // metal ion binding // hydrolase activity // nucleotide diphosphatase activity	GO:0007154 // GO:0009166	cell communication // nucleotide catabolic process	-
1.231560259	8.81E-17	7.34E-14	46	1	chr3	93520488	93526287	511	+	S100a11	protein_coding	ENSMUST00000029515.4	20195	S100 calcium binding protein A11 [Source:MGI Symbol;Acc:MGI:1338798]	GO:0005634 // GO:0005737 // GO:0062023 // GO:0001726	nucleus // cytoplasm // collagen-containing extracellular matrix // ruffle	GO:0005509 // GO:0048306 // GO:0046872 // GO:0042803 // GO:0044548	calcium ion binding // calcium-dependent protein binding // metal ion binding // protein homodimerization activity // S100 protein binding	GO:0042127 // GO:0014911	regulation of cell population proliferation // positive regulation of smooth muscle cell migration	-
1.217683594	1.99E-06	0.000176033	434	1	chrX	73137232	73149450	2862	-	DXBay18	protein_coding	ENSMUST00000080324.3	574405	DNA segment, Chr X, Baylor 18 [Source:MGI Symbol;Acc:MGI:99870]	GO:0005575	cellular_component	GO:0003674	molecular_function	GO:0008150	biological_process	-
1.214578949	4.15E-20	5.13E-17	31	1	chr1	135253575	135258568	2095	-	Elf3	protein_coding	ENSMUST00000003135.13;ENSMUST00000185752.1;ENSMUST00000188895.1	13710	E74-like factor 3 [Source:MGI Symbol;Acc:MGI:1101781]	GO:0005634 // GO:0005654 // GO:0005794 // GO:0005829 // GO:0005737	nucleus // nucleoplasm // Golgi apparatus // cytosol // cytoplasm	GO:0003700 // GO:0043565 // GO:0003677 // GO:0000981 // GO:0003713 // GO:0000978 // GO:0001228	DNA-binding transcription factor activity // sequence-specific DNA binding // DNA-binding transcription factor activity, RNA polymerase II-specific // transcription coactivator activity // RNA polymerase II cis-regulatory region sequence-specific DNA binding // DNA-binding transcription activator activity, RNA polymerase II-specific	GO:0006355 // GO:0006954 // GO:0006366 // GO:0030855 // GO:0007275 // GO:0045944 // GO:0045893 // GO:0030154 // GO:0045892 // GO:0006357 // GO:0030198 // GO:0001824 // GO:0009653 // GO:0060056	regulation of transcription, DNA-templated // inflammatory response // transcription by RNA polymerase II // epithelial cell differentiation // multicellular organism development // positive regulation of transcription by RNA polymerase II // positive regulation of transcription, DNA-templated // negative regulation of transcription, DNA-templated // extracellular matrix organization // blastocys…	-
1.208871396	1.96E-13	8.84E-11	85	1	chr11	100140810	100148665	1576	-	Krt19	protein_coding	ENSMUST00000007317.7;ENSMUST00000125888.1;ENSMUST00000126460.7	16669	keratin 19 [Source:MGI Symbol;Acc:MGI:96693]	GO:0071944 // GO:0005886 // GO:0042383 // GO:0005882 // GO:0030018 // GO:0016010 // GO:0043034 // GO:0016327 // GO:1990357	cell periphery // plasma membrane // sarcolemma // intermediate filament // Z disc // dystrophin-associated glycoprotein complex // costamere // apicolateral plasma membrane // terminal web	GO:0005198 // GO:0005515 // GO:0044877 // GO:0008307	structural molecule activity // protein binding // protein-containing complex binding // structural constituent of muscle	GO:0045214 // GO:0043627 // GO:0007219 // GO:0060706	sarcomere organization // response to estrogen // Notch signaling pathway // cell differentiation involved in embryonic placenta development	Estrogen signaling pathway // Staphylococcus aureus infection
1.208344912	1.33E-09	2.97E-07	172	1	chr11	57828705	57832818	1904	-	Hand1	protein_coding	ENSMUST00000036917.2;ENSMUST00000108845.2;ENSMUST00000160392.8	15110	heart and neural crest derivatives expressed 1 [Source:MGI Symbol;Acc:MGI:103577]	GO:0005634 // GO:0005737 // GO:0005730 // GO:0005654 // GO:0090575	nucleus // cytoplasm // nucleolus // nucleoplasm // RNA polymerase II transcription factor complex	GO:0046983 // GO:0003677 // GO:0005515 // GO:0042802 // GO:0000977 // GO:0000978 // GO:0000981 // GO:0008134 // GO:0043565 // GO:0044212 // GO:0001227 // GO:0019899 // GO:0043425 // GO:0042803 // GO:0003713	protein dimerization activity // DNA binding // protein binding // identical protein binding // RNA polymerase II regulatory region sequence-specific DNA binding // RNA polymerase II cis-regulatory region sequence-specific DNA binding // DNA-binding transcription factor activity, RNA polymerase II-specific // transcription factor binding // transcription regulatory region DNA binding // DNA-bindi…	GO:0007275 // GO:0045944 // GO:0000122 // GO:0045892 // GO:0001701 // GO:0006357 // GO:0007507 // GO:0006366 // GO:0060411 // GO:0030154 // GO:0042475 // GO:0001525 // GO:0043433 // GO:0001947 // GO:0001709 // GO:0001707 // GO:0060707 // GO:0061371 // GO:0045893 // GO:0060536 // GO:0055010 // GO:0060485 // GO:0035050 // GO:0003007 // GO:1903026 // GO:0003219 // GO:0001824 // GO:0001829 // GO:0003…	multicellular organism development // positive regulation of transcription by RNA polymerase II // negative regulation of transcription by RNA polymerase II // negative regulation of transcription, DNA-templated // in utero embryonic development // heart development // cardiac septum morphogenesis // cell differentiation // odontogenesis of dentin-containing tooth // angiogenesis // negative regu…	Signaling pathways regulating pluripotency of stem cells
1.204022638	9.55E-11	2.82E-08	130	1	chr16	55811375	55838899	4115	-	Nfkbiz	protein_coding	ENSMUST00000036273.12;ENSMUST00000096026.8;ENSMUST00000114457.7;ENSMUST00000114458.7;ENSMUST00000139373.1;ENSMUST00000231463.1	80859	nuclear factor of kappa light polypeptide gene enhancer in B cells inhibitor, zeta [Source:MGI Symbol;Acc:MGI:1931595]	GO:0005634 // GO:0016607 // GO:0036464	nucleus // nuclear speck // cytoplasmic ribonucleoprotein granule	GO:0005515	protein binding	GO:0006954 // GO:0006357 // GO:0050852 // GO:0050729 // GO:2000321	inflammatory response // regulation of transcription by RNA polymerase II // T cell receptor signaling pathway // positive regulation of inflammatory response // positive regulation of T-helper 17 cell differentiation	Transcriptional misregulation in cancer
1.197908686	3.11E-06	0.00026221	454	1	chr16	11803721	11909445	2663	-	Cpped1	protein_coding	ENSMUST00000073371.6;ENSMUST00000096272.10;ENSMUST00000121750.1;ENSMUST00000127972.7;ENSMUST00000145169.1	223978	calcineurin-like phosphoesterase domain containing 1 [Source:MGI Symbol;Acc:MGI:2443300]	GO:0005829 // GO:0005737 // GO:0005886	cytosol // cytoplasm // plasma membrane	GO:0016787 // GO:0046872 // GO:0003674 // GO:0004721	hydrolase activity // metal ion binding // molecular_function // phosphoprotein phosphatase activity	GO:0008150 // GO:0006470	biological_process // protein dephosphorylation	-
1.197629061	0.001275394	0.034605848	1411	1	chr15	75979872	75982455	2584	-	Ccdc166	protein_coding	ENSMUST00000182172.1;ENSMUST00000183130.2	223648	coiled-coil domain containing 166 [Source:MGI Symbol;Acc:MGI:1925902]	GO:0005575	cellular_component	GO:0003674	molecular_function	GO:0008150	biological_process	-
1.197041391	4.87E-06	0.000377098	495	1	chr1	151571186	151721939	6531	+	Fam129a	protein_coding	ENSMUST00000086267.5;ENSMUST00000097541.9;ENSMUST00000111875.1;ENSMUST00000134499.7;ENSMUST00000148810.7	63913	family with sequence similarity 129, member A [Source:MGI Symbol;Acc:MGI:2137237]	GO:0016020 // GO:0005829 // GO:0005737 // GO:0005886	membrane // cytosol // cytoplasm // plasma membrane	GO:0003674	molecular_function	GO:0001934 // GO:0001933 // GO:0045727 // GO:0006417 // GO:0034976	positive regulation of protein phosphorylation // negative regulation of protein phosphorylation // positive regulation of translation // response to endoplasmic reticulum stress	-
1.196706437	0.000193148	0.007930647	933	1	chr15	74702301	74709535	5853	-	Jrk	protein_coding	ENSMUST00000050234.3	16469	jerky [Source:MGI Symbol;Acc:MGI:106214]	GO:0005634 // GO:0005737 // GO:1990904	nucleus // cytoplasm // ribonucleoprotein complex	GO:0003677 // GO:0003676 // GO:0003729	DNA binding // nucleic acid binding // mRNA binding	GO:0090263	positive regulation of canonical Wnt signaling pathway	-
1.190507156	0.001295946	0.035011564	1418	1	chr3	36573142	36613477	2687	-	Bbs7	protein_coding	ENSMUST00000040148.10;ENSMUST00000108155.7;ENSMUST00000108156.8;ENSMUST00000129671.1;ENSMUST00000142333.1;ENSMUST00000199136.1	71492	Bardet-Biedl syndrome 7 (human) [Source:MGI Symbol;Acc:MGI:1918742]	GO:0034464 // GO:0016020 // GO:0005886 // GO:0005634 // GO:0005737 // GO:0005856 // GO:0042995 // GO:0043005 // GO:0060170 // GO:0005930 // GO:0001750 // GO:0005813 // GO:0005815 // GO:0036064 // GO:0005929	BBSome // membrane // plasma membrane // nucleus // cytoplasm // cytoskeleton // cell projection // neuron projection // ciliary membrane // axoneme // photoreceptor outer segment // centrosome // microtubule organizing center // ciliary basal body // cilium	GO:0005515 // GO:0001103	protein binding // RNA polymerase II repressing transcription factor binding	GO:1905515 // GO:0015031 // GO:0007507 // GO:0006357 // GO:0007420 // GO:0008104 // GO:0030030 // GO:0060271 // GO:0045444 // GO:0001654 // GO:0060173 // GO:0007224 // GO:0032436 // GO:1903929 // GO:0046907	non-motile cilium assembly // protein transport // heart development // regulation of transcription by RNA polymerase II // brain development // protein localization // cell projection organization // fat cell differentiation // eye development // limb development // smoothened signaling pathway // positive regulation of proteasomal ubiquitin-dependent protein catabolic process // primary palate …	-
1.183223572	0.000154466	0.006671315	887	1	chr3	107877229	107892900	2271	+	Eps8l3	protein_coding	ENSMUST00000037375.9;ENSMUST00000199990.1;ENSMUST00000200198.1	99662	EPS8-like 3 [Source:MGI Symbol;Acc:MGI:2139743]	GO:0005886 // GO:0005737 // GO:0032587	plasma membrane // cytoplasm // ruffle membrane	GO:0005515 // GO:0003779 // GO:0030676	protein binding // actin binding // Rac guanyl-nucleotide exchange factor activity	GO:0042634 // GO:0007266 // GO:0035023 // GO:1900029	regulation of hair cycle // Rho protein signal transduction // regulation of Rho protein signal transduction // positive regulation of ruffle assembly	-
1.175035599	0.000543618	0.017784332	1171	1	chr10	79820989	79830490	2569	+	Misp	protein_coding	ENSMUST00000046833.4;ENSMUST00000169041.8;ENSMUST00000218531.1;ENSMUST00000218687.1;ENSMUST00000219305.1;ENSMUST00000219734.1	78906	mitotic spindle positioning [Source:MGI Symbol;Acc:MGI:1926156]	GO:0005623 // GO:0005737 // GO:0005886 // GO:0043231 // GO:0030054 // GO:0005925 // GO:0005856 // GO:0005938 // GO:0030864 // GO:0031616 // GO:0005884 // GO:1905721	cell // cytoplasm // plasma membrane // intracellular membrane-bounded organelle // cell junction // focal adhesion // cytoskeleton // cell cortex // cortical actin cytoskeleton // spindle pole centrosome // actin filament // mitotic spindle astral microtubule end	GO:0003779 // GO:0051015	actin binding // actin filament binding	GO:0016477 // GO:0007049 // GO:0051301 // GO:0090307 // GO:0000132 // GO:0051640 // GO:0051660 // GO:1904776	cell migration // cell cycle // cell division // mitotic spindle assembly // establishment of mitotic spindle orientation // organelle localization // establishment of centrosome localization // regulation of protein localization to cell cortex	-
1.174666603	9.21E-05	0.004412424	799	1	chr13	33027416	33041884	3253	+	Serpinb9b	protein_coding	ENSMUST00000006392.2;ENSMUST00000220566.1	20706	serine (or cysteine) peptidase inhibitor, clade B, member 9b [Source:MGI Symbol;Acc:MGI:894668]	GO:0005615 // GO:0005737	extracellular space // cytoplasm	GO:0004867 // GO:0005515	serine-type endopeptidase inhibitor activity // protein binding	GO:0010951 // GO:0001913	negative regulation of endopeptidase activity // T cell mediated cytotoxicity	Amoebiasis
1.173438192	3.57E-15	2.24E-12	61	1	chr2	172549593	172558622	2985	+	Tfap2c	protein_coding	ENSMUST00000030391.8;ENSMUST00000099058.9;ENSMUST00000122982.1;ENSMUST00000128406.7;ENSMUST00000142633.1;ENSMUST00000170744.1	21420	transcription factor AP-2, gamma [Source:MGI Symbol;Acc:MGI:106032]	GO:0005634 // GO:0005654 // GO:0005739	nucleus // nucleoplasm // mitochondrion	GO:0003700 // GO:0003677 // GO:0005515 // GO:0000977 // GO:0000978 // GO:0001228 // GO:0000981 // GO:0001227	DNA-binding transcription factor activity // DNA binding // protein binding // RNA polymerase II regulatory region sequence-specific DNA binding // RNA polymerase II cis-regulatory region sequence-specific DNA binding // DNA-binding transcription activator activity, RNA polymerase II-specific // DNA-binding transcription factor activity, RNA polymerase II-specific // DNA-binding transcription rep…	GO:0006355 // GO:0045944 // GO:0006357 // GO:0000122 // GO:0042127 // GO:0040029 // GO:0019827 // GO:0035019 // GO:0003334 // GO:0001942 // GO:0021987 // GO:0030154 // GO:0030718 // GO:0043588 // GO:0001829 // GO:0060750 // GO:0048733 // GO:0060598 // GO:0021877 // GO:0045682 // GO:0008584	regulation of transcription, DNA-templated // positive regulation of transcription by RNA polymerase II // negative regulation of transcription by RNA polymerase II // regulation of cell population proliferation // regulation of gene expression, epigenetic // stem cell population maintenance // somatic stem cell population maintenance // keratinocyte development // hair follicle development // ce…	-
1.172708801	0.000504386	0.016919903	1142	1	chr5	31624439	31697627	1042	-	Rbks	protein_coding	ENSMUST00000031018.9;ENSMUST00000201744.1;ENSMUST00000202036.1	71336	ribokinase [Source:MGI Symbol;Acc:MGI:1918586]	GO:0005634 // GO:0005737	nucleus // cytoplasm	GO:0016773 // GO:0016301 // GO:0004747 // GO:0016740 // GO:0046872 // GO:0000166 // GO:0005524 // GO:0042802	phosphotransferase activity, alcohol group as acceptor // kinase activity // ribokinase activity // metal ion binding // nucleotide binding // ATP binding // identical protein binding	GO:0006014 // GO:0016310 // GO:0005975 // GO:0046835 // GO:0019303	D-ribose metabolic process // phosphorylation // carbohydrate metabolic process // carbohydrate phosphorylation // D-ribose catabolic process	Pentose phosphate pathway // Metabolic pathways
1.171109835	0.001161067	0.032091861	1386	1	chr2	84765387	84775444	1768	-	Serping1	protein_coding	ENSMUST00000023994.9;ENSMUST00000111641.1;ENSMUST00000131456.1	12258	serine (or cysteine) peptidase inhibitor, clade G, member 1 [Source:MGI Symbol;Acc:MGI:894696]	GO:0005615 // GO:0005576 // GO:0062023	extracellular space // extracellular region // collagen-containing extracellular matrix	GO:0004867 // GO:0030414	serine-type endopeptidase inhibitor activity	GO:0030193 // GO:0045916 // GO:0002376 // GO:0045087 // GO:0007596 // GO:0010951 // GO:0010466 // GO:0007599 // GO:0006958 // GO:0042730 // GO:0001869	regulation of blood coagulation // negative regulation of complement activation // immune system process // innate immune response // negative regulation of endopeptidase activity // negative regulation of peptidase activity // hemostasis // complement activation, classical pathway // fibrinolysis // negative regulation of complement activation, lectin pathway	Complement and coagulation cascades // Pertussis
1.170385866	0.001267224	0.034454294	1409	1	chr10	60346851	60372684	4846	+	Vsir	protein_coding	ENSMUST00000020301.13;ENSMUST00000105459.1;ENSMUST00000105460.7;ENSMUST00000164027.1;ENSMUST00000169139.1;ENSMUST00000169621.1;ENSMUST00000170507.7	74048	V-set immunoregulatory receptor [Source:MGI Symbol;Acc:MGI:1921298]	GO:0016021 // GO:0005886 // GO:0016020 // GO:0009897	integral component of membrane // plasma membrane // external side of plasma membrane	GO:0019899 // GO:0042802 // GO:0061133 // GO:0005515	enzyme binding // identical protein binding // endopeptidase activator activity	GO:0050776 // GO:0010628 // GO:0010950 // GO:0030335 // GO:0031638 // GO:0032689 // GO:0032693 // GO:0032700 // GO:0032720 // GO:0045591 // GO:0120158 // GO:2000562 // GO:2000565 // GO:2000738 // GO:0030513 // GO:0030509 // GO:0048863 // GO:0002725	regulation of immune response // positive regulation of gene expression // positive regulation of endopeptidase activity // positive regulation of cell migration // zymogen activation // negative regulation of interferon-gamma production // negative regulation of interleukin-10 production // negative regulation of interleukin-17 production // negative regulation of tumor necrosis factor productio…	Cell adhesion molecules (CAMs)
1.164077977	0.000289872	0.010951387	1014	1	chr2	164839518	164857711	2226	-	Pltp	protein_coding	ENSMUST00000059954.13;ENSMUST00000109316.7;ENSMUST00000109317.9;ENSMUST00000128110.1;ENSMUST00000142603.7;ENSMUST00000148912.1;ENSMUST00000156255.7	18830	phospholipid transfer protein [Source:MGI Symbol;Acc:MGI:103151]	GO:0005615 // GO:0005576 // GO:0034364	extracellular space // extracellular region // high-density lipoprotein particle	GO:0008289 // GO:0070300 // GO:0008525 // GO:0031210 // GO:0008429 // GO:0120019 // GO:1904121 // GO:0019992 // GO:0097001 // GO:0120017 // GO:0140337 // GO:0140338 // GO:0140339 // GO:0140340 // GO:1901611 // GO:1990050	lipid binding // phosphatidic acid binding // phosphatidylcholine transporter activity // phosphatidylcholine binding // phosphatidylethanolamine binding // phosphatidylcholine transfer activity // phosphatidylethanolamine transfer activity // diacylglycerol binding // ceramide binding // ceramide transfer activity // diacylglyceride transfer activity // sphingomyelin transfer activity // phospha…	GO:0006629 // GO:0030317 // GO:0006869 // GO:0015914 // GO:0010875 // GO:0035627 // GO:0034375 // GO:0010189 // GO:0046836	lipid metabolic process // flagellated sperm motility // lipid transport // phospholipid transport // positive regulation of cholesterol efflux // ceramide transport // high-density lipoprotein particle remodeling // vitamin E biosynthetic process // glycolipid transport	PPAR signaling pathway // Cholesterol metabolism
1.158451737	0.001517903	0.039584311	1469	1	chr4	147868979	147870358	1380	+	Fv1	protein_coding	ENSMUST00000094481.1	14349	Friend virus susceptibility 1 [Source:MGI Symbol;Acc:MGI:95595]	GO:0005794	Golgi apparatus	-	-	GO:0051607 // GO:0009615 // GO:0016032	defense response to virus // viral process	-
1.156577078	1.90E-08	3.01E-06	242	1	chr11	78465697	78472059	1978	+	Slc46a1	protein_coding	ENSMUST00000001126.3;ENSMUST00000146431.2;ENSMUST00000180786.1	52466	solute carrier family 46, member 1 [Source:MGI Symbol;Acc:MGI:1098733]	GO:0016021 // GO:0016020 // GO:0005886 // GO:0005737 // GO:0016324 // GO:0031526	integral component of membrane // plasma membrane // cytoplasm // apical plasma membrane // brush border membrane	GO:0022857 // GO:0015078 // GO:0005542 // GO:0008517 // GO:0015350 // GO:0015232	transmembrane transporter activity // proton transmembrane transporter activity // folic acid binding // folic acid transmembrane transporter activity // methotrexate transmembrane transporter activity // heme transporter activity	GO:0055085 // GO:1902600 // GO:0015884 // GO:0051958 // GO:1904447 // GO:0015886	transmembrane transport // proton transmembrane transport // folic acid transport // methotrexate transport // folate import across plasma membrane // heme transport	Antifolate resistance // Vitamin digestion and absorption // Mineral absorption
1.143709724	2.47E-06	0.000212715	445	1	chr2	72285637	72442610	6663	+	Map3k20	protein_coding	ENSMUST00000090824.11;ENSMUST00000112073.8;ENSMUST00000135204.1;ENSMUST00000135469.7;ENSMUST00000144111.1;ENSMUST00000150126.7	65964	mitogen-activated protein kinase kinase kinase 20 [Source:MGI Symbol;Acc:MGI:2443258]	GO:0005634 // GO:0005829 // GO:0005737	nucleus // cytosol // cytoplasm	GO:0005524 // GO:0005515 // GO:0004672 // GO:0004709 // GO:0016740 // GO:0046872 // GO:0000166 // GO:0004674 // GO:0016301 // GO:0000287	ATP binding // protein binding // protein kinase activity // MAP kinase kinase kinase activity // transferase activity // metal ion binding // nucleotide binding // protein serine/threonine kinase activity // magnesium ion binding	GO:0006468 // GO:0000186 // GO:0016310 // GO:0007049 // GO:0043065 // GO:0007010 // GO:0060173 // GO:0042733 // GO:0000077 // GO:0007257 // GO:0035556 // GO:0007050 // GO:0071480 // GO:0051403 // GO:0007093 // GO:0000165	protein phosphorylation // activation of MAPKK activity // cell cycle // positive regulation of apoptotic process // cytoskeleton organization // limb development // embryonic digit morphogenesis // DNA damage checkpoint // activation of JUN kinase activity // intracellular signal transduction // cell cycle arrest // cellular response to gamma radiation // stress-activated MAPK cascade // mitotic…	MAPK signaling pathway
1.143368751	3.22E-07	3.68E-05	335	1	chr7	44467980	44471662	1557	+	Josd2	protein_coding	ENSMUST00000035844.10;ENSMUST00000117324.7;ENSMUST00000118493.7;ENSMUST00000118628.7;ENSMUST00000120852.7;ENSMUST00000121922.2;ENSMUST00000130220.7;ENSMUST00000131817.1;ENSMUST00000132952.2;ENSMUST00000133656.7;ENSMUST00000134398.2;ENSMUST00000136609.7;ENSMUST00000136679.7;ENSMUST00000139097.1;ENSMUST00000149341.7;ENSMUST00000155659.1;ENSMUST00000206210.1;ENSMUST00000206887.1;ENSMUST00000208117.1	66124	Josephin domain containing 2 [Source:MGI Symbol;Acc:MGI:1913374]	GO:0005575 // GO:0005737 // GO:0005829 // GO:0016020 // GO:0016021	cellular_component // cytoplasm // cytosol // membrane // integral component of membrane	GO:0004843 // GO:0016787 // GO:0008233 // GO:0036459	thiol-dependent ubiquitin-specific protease activity // hydrolase activity // peptidase activity // thiol-dependent ubiquitinyl hydrolase activity	GO:0016579 // GO:0006508	protein deubiquitination // proteolysis	-
1.142579328	8.52E-05	0.004141573	788	1	chr5	8798147	8866315	4306	+	Abcb1b	protein_coding	ENSMUST00000009058.9;ENSMUST00000196048.1;ENSMUST00000196580.4;ENSMUST00000196819.1;ENSMUST00000197961.1;ENSMUST00000198650.1;ENSMUST00000199546.1;ENSMUST00000199955.4;ENSMUST00000199994.1	18669	ATP-binding cassette, sub-family B (MDR/TAP), member 1B [Source:MGI Symbol;Acc:MGI:97568]	GO:0016020 // GO:0016021 // GO:0005886 // GO:0016324 // GO:0005739 // GO:0000139 // GO:0098591 // GO:0046581	membrane // integral component of membrane // plasma membrane // apical plasma membrane // mitochondrion // Golgi membrane // external side of apical plasma membrane // intercellular canaliculus	GO:0005524 // GO:0042626 // GO:0016887 // GO:0000166 // GO:0140326 // GO:0008559 // GO:0090554 // GO:0090555 // GO:0099038 // GO:0140328	ATP binding // ATPase-coupled transmembrane transporter activity // ATPase activity // nucleotide binding // ATPase-coupled intramembrane lipid transporter activity // ATPase-coupled xenobiotic transmembrane transporter activity // phosphatidylcholine floppase activity // phosphatidylethanolamine flippase activity // ceramide floppase activity	GO:0055085 // GO:0045332 // GO:0042493 // GO:0014045 // GO:0061843 // GO:0099040	transmembrane transport // phospholipid translocation // response to drug // establishment of endothelial blood-brain barrier // Sertoli cell barrier remodeling // ceramide translocation	ABC transporters // Bile secretion // MicroRNAs in cancer // Gastric cancer
1.142423308	1.79E-09	3.74E-07	183	1	chr7	126986860	127014621	4822	-	Mvp	protein_coding	ENSMUST00000133172.1;ENSMUST00000165096.8;ENSMUST00000206511.1	78388	major vault protein [Source:MGI Symbol;Acc:MGI:1925638]	GO:0005634 // GO:0005737 // GO:0005829 // GO:0005856 // GO:0048471	nucleus // cytoplasm // cytosol // cytoskeleton // perinuclear region of cytoplasm	GO:0019901 // GO:0019903 // GO:0042802	protein kinase binding // protein phosphatase binding // identical protein binding	GO:0023057 // GO:0031953 // GO:0038127 // GO:0061099	negative regulation of signaling // negative regulation of protein autophosphorylation // ERBB signaling pathway // negative regulation of protein tyrosine kinase activity	-
1.127863411	1.63E-05	0.001040891	601	1	chr15	101411043	101430313	4094	+	Krt7	protein_coding	ENSMUST00000068904.8;ENSMUST00000131069.1;ENSMUST00000141190.1;ENSMUST00000147662.7;ENSMUST00000153021.7	110310	keratin 7 [Source:MGI Symbol;Acc:MGI:96704]	GO:0045095 // GO:0005882 // GO:0005737	keratin filament // intermediate filament // cytoplasm	GO:0005515	protein binding	-	-	-
1.121903159	0.000639474	0.0201959	1213	1	chr8	122625141	122699109	7645	-	Cbfa2t3	protein_coding	ENSMUST00000006525.13;ENSMUST00000064674.12;ENSMUST00000127984.8;ENSMUST00000134045.1;ENSMUST00000142535.7;ENSMUST00000147374.1;ENSMUST00000148630.1	12398	CBFA2/RUNX1 translocation partner 3 [Source:MGI Symbol;Acc:MGI:1338013]	GO:0005654 // GO:0016020 // GO:0000139 // GO:0005794 // GO:0005634 // GO:0005730	nucleoplasm // membrane // Golgi membrane // Golgi apparatus // nucleus // nucleolus	GO:0003700 // GO:0003714 // GO:0046872 // GO:0005515 // GO:0003682	DNA-binding transcription factor activity // transcription corepressor activity // metal ion binding // protein binding // chromatin binding	GO:0006355 // GO:0045892 // GO:0001666 // GO:0008285 // GO:0030851 // GO:0032436 // GO:0045820 // GO:1903715 // GO:0030154 // GO:0000122	regulation of transcription, DNA-templated // negative regulation of transcription, DNA-templated // response to hypoxia // negative regulation of cell population proliferation // granulocyte differentiation // positive regulation of proteasomal ubiquitin-dependent protein catabolic process // negative regulation of glycolytic process // regulation of aerobic respiration // cell differentiation /…	-
1.119175762	3.12E-12	1.22E-09	98	1	chr14	75131101	75230842	3841	+	Lcp1	protein_coding	ENSMUST00000122840.7;ENSMUST00000124499.7;ENSMUST00000124608.1;ENSMUST00000125833.7;ENSMUST00000130510.1;ENSMUST00000131802.1;ENSMUST00000134114.7;ENSMUST00000143539.7;ENSMUST00000145303.7;ENSMUST00000148609.1;ENSMUST00000149883.1	18826	lymphocyte cytosolic protein 1 [Source:MGI Symbol;Acc:MGI:104808]	GO:0016020 // GO:0005886 // GO:0048471 // GO:0005829 // GO:0005737 // GO:0030054 // GO:0005925 // GO:0005856 // GO:0042995 // GO:0030175 // GO:0005884 // GO:0001726 // GO:0015629 // GO:0001725 // GO:0001891 // GO:0032587 // GO:0002102 // GO:0032432	membrane // plasma membrane // perinuclear region of cytoplasm // cytosol // cell junction // focal adhesion // cytoskeleton // cell projection // filopodium // actin filament // ruffle // actin cytoskeleton // stress fiber // phagocytic cup // ruffle membrane // podosome // actin filament bundle	GO:0005509 // GO:0051015 // GO:0005515 // GO:0046872 // GO:0042802 // GO:0003779 // GO:0005178 // GO:0051020	calcium ion binding // actin filament binding // protein binding // metal ion binding // identical protein binding // actin binding // integrin binding // GTPase binding	GO:0051017 // GO:0016477 // GO:0009611 // GO:0022617 // GO:0010737 // GO:0071803 // GO:0002286 // GO:0033157 // GO:0051639 // GO:0031100	actin filament bundle assembly // cell migration // response to wounding // extracellular matrix disassembly // protein kinase A signaling // positive regulation of podosome assembly // T cell activation involved in immune response // regulation of intracellular protein transport // actin filament network formation // animal organ regeneration	-
1.11895528	0.000124361	0.005685159	838	1	chr3	55182028	55209957	2364	+	Sohlh2	protein_coding	ENSMUST00000029369.4	74434	spermatogenesis and oogenesis specific basic helix-loop-helix 2 [Source:MGI Symbol;Acc:MGI:1921684]	GO:0005634 // GO:0005737	nucleus // cytoplasm	GO:0046983 // GO:0003677 // GO:0005515 // GO:0042802 // GO:0001228 // GO:0042803 // GO:0000977 // GO:0046982	protein dimerization activity // DNA binding // protein binding // identical protein binding // DNA-binding transcription activator activity, RNA polymerase II-specific // protein homodimerization activity // RNA polymerase II regulatory region sequence-specific DNA binding // protein heterodimerization activity	GO:0006355 // GO:0007283 // GO:0048477 // GO:0010468 // GO:0007275 // GO:0030154 // GO:0045944 // GO:0009994 // GO:0001545	regulation of transcription, DNA-templated // spermatogenesis // oogenesis // regulation of gene expression // multicellular organism development // cell differentiation // positive regulation of transcription by RNA polymerase II // oocyte differentiation // primary ovarian follicle growth	-
1.118906186	2.54E-09	5.04E-07	193	1	chr10	88322804	88379080	2807	-	Dram1	protein_coding	ENSMUST00000020249.1;ENSMUST00000138159.1;ENSMUST00000156097.1	71712	DNA-damage regulated autophagy modulator 1 [Source:MGI Symbol;Acc:MGI:1918962]	GO:0016020 // GO:0016021 // GO:0005737 // GO:0005764 // GO:0005765	membrane // integral component of membrane // cytoplasm // lysosome // lysosomal membrane	GO:0003674	molecular_function	GO:0006914 // GO:0006915 // GO:0010506	autophagy // apoptotic process // regulation of autophagy	-
1.117958257	0.000580251	0.018749815	1185	1	chr16	45139573	45158706	4233	-	Slc35a5	protein_coding	ENSMUST00000023344.9;ENSMUST00000114600.1;ENSMUST00000152364.1;ENSMUST00000180636.7;ENSMUST00000181177.1;ENSMUST00000181377.1;ENSMUST00000181437.1;ENSMUST00000181750.1	74102	solute carrier family 35, member A5 [Source:MGI Symbol;Acc:MGI:1921352]	GO:0016021 // GO:0000139 // GO:0016020 // GO:0005794 // GO:0030173	integral component of membrane // Golgi membrane // Golgi apparatus // integral component of Golgi membrane	GO:0015165	pyrimidine nucleotide-sugar transmembrane transporter activity	GO:0090481 // GO:0008643	pyrimidine nucleotide-sugar transmembrane transport // carbohydrate transport	-
1.115976225	1.17E-13	5.66E-11	79	1	chr4	127325235	127330844	1880	-	Gjb3	protein_coding	ENSMUST00000046532.3;ENSMUST00000106091.8	14620	gap junction protein, beta 3 [Source:MGI Symbol;Acc:MGI:95721]	GO:0005922 // GO:0016020 // GO:0016021 // GO:0005886 // GO:0005737 // GO:0043231 // GO:0030054 // GO:0005911 // GO:0005921	connexin complex // membrane // integral component of membrane // plasma membrane // cytoplasm // intracellular membrane-bounded organelle // cell junction // cell-cell junction // gap junction	GO:0005515	protein binding	GO:0007154 // GO:0001890 // GO:0001701 // GO:0007283 // GO:0043588 // GO:0071300	cell communication // placenta development // in utero embryonic development // spermatogenesis // skin development // cellular response to retinoic acid	-
1.111483237	3.31E-05	0.00188514	673	1	chr7	142966829	142969264	1605	-	Ascl2	protein_coding	ENSMUST00000009392.5;ENSMUST00000121862.2	17173	achaete-scute family bHLH transcription factor 2 [Source:MGI Symbol;Acc:MGI:96920]	GO:0005634 // GO:0005737 // GO:0090575	nucleus // cytoplasm // RNA polymerase II transcription factor complex	GO:0003677 // GO:0046983 // GO:0003700 // GO:0000977 // GO:0000978 // GO:0008134 // GO:0043565 // GO:0070888 // GO:0001227	DNA binding // protein dimerization activity // DNA-binding transcription factor activity // RNA polymerase II regulatory region sequence-specific DNA binding // RNA polymerase II cis-regulatory region sequence-specific DNA binding // transcription factor binding // E-box binding // DNA-binding transcription repressor activity, RNA polymerase II-specific	GO:0006357 // GO:0007275 // GO:0045944 // GO:0006351 // GO:0030154 // GO:0000122 // GO:0001701 // GO:0030182 // GO:0007399 // GO:0035019 // GO:0001890 // GO:0050767 // GO:0060708 // GO:0010626 // GO:0001666 // GO:0007423 // GO:0060712	regulation of transcription by RNA polymerase II // multicellular organism development // positive regulation of transcription by RNA polymerase II // transcription, DNA-templated // cell differentiation // negative regulation of transcription by RNA polymerase II // in utero embryonic development // neuron differentiation // nervous system development // somatic stem cell population maintenance …	-
1.110761995	0.000521547	0.01731477	1153	1	chr9	45055186	45077436	3679	+	Mpzl3	protein_coding	ENSMUST00000093856.3;ENSMUST00000114663.3;ENSMUST00000114664.7;ENSMUST00000186268.1;ENSMUST00000187113.1	319742	myelin protein zero-like 3 [Source:MGI Symbol;Acc:MGI:2442647]	GO:0016020 // GO:0016021	membrane // integral component of membrane	-	-	GO:0007155 // GO:0030198 // GO:0042633	cell adhesion // extracellular matrix organization // hair cycle	-
1.110052316	0.001970968	0.048001156	1573	1	chr16	91406164	91425834	2791	+	Il10rb	protein_coding	ENSMUST00000023691.11;ENSMUST00000137612.1;ENSMUST00000144215.2;ENSMUST00000152729.7;ENSMUST00000156133.7	16155	interleukin 10 receptor, beta [Source:MGI Symbol;Acc:MGI:109380]	GO:0016020 // GO:0016021	membrane // integral component of membrane	GO:0005515	protein binding	-	-	Cytokine-cytokine receptor interaction // Viral protein interaction with cytokine and cytokine receptor // JAK-STAT signaling pathway // Toxoplasmosis // Tuberculosis // Human cytomegalovirus infection
1.108662338	0.000101796	0.004779042	816	1	chr4	3678115	3813122	3463	+	Lyn	protein_coding	ENSMUST00000041377.12;ENSMUST00000103010.3;ENSMUST00000137943.1;ENSMUST00000145083.1	17096	LYN proto-oncogene, Src family tyrosine kinase [Source:MGI Symbol;Acc:MGI:96892]	GO:0016020 // GO:0005794 // GO:0005886 // GO:0005634 // GO:0048471 // GO:0005737 // GO:0043231 // GO:0014069 // GO:0042629 // GO:0031966 // GO:0045121 // GO:0005912 // GO:0005829 // GO:0098978 // GO:0032991 // GO:0005758 // GO:0030061 // GO:0031234 // GO:0099091 // GO:0034666	membrane // Golgi apparatus // plasma membrane // nucleus // perinuclear region of cytoplasm // intracellular membrane-bounded organelle // postsynaptic density // mast cell granule // mitochondrial membrane // membrane raft // adherens junction // cytosol // glutamatergic synapse // protein-containing complex // mitochondrial intermembrane space // mitochondrial crista // extrinsic component of …	GO:0005524 // GO:0005515 // GO:0004672 // GO:0004713 // GO:0016740 // GO:0000166 // GO:0016301 // GO:0004715 // GO:0044877 // GO:0005102 // GO:0044325 // GO:0005178 // GO:0005161 // GO:0019899 // GO:0017124 // GO:0031625 // GO:0043015 // GO:0140031 // GO:0046875 // GO:0051219 // GO:0043208 // GO:0005128	ATP binding // protein binding // protein kinase activity // protein tyrosine kinase activity // transferase activity // nucleotide binding // non-membrane spanning protein tyrosine kinase activity // protein-containing complex binding // signaling receptor binding // ion channel binding // integrin binding // platelet-derived growth factor receptor binding // enzyme binding // SH3 domain binding…	GO:0006468 // GO:0007165 // GO:0016310 // GO:0002376 // GO:0045087 // GO:0035556 // GO:0001934 // GO:0030154 // GO:0031175 // GO:0046777 // GO:0006974 // GO:0008285 // GO:0010976 // GO:0042127 // GO:0006954 // GO:0030097 // GO:0002250 // GO:0001782 // GO:0071300 // GO:0001933 // GO:0030218 // GO:0008284 // GO:0007169 // GO:1902961 // GO:0050663 // GO:0051279 // GO:0042327 // GO:0030335 // GO:0002…	protein phosphorylation // signal transduction // immune system process // innate immune response // intracellular signal transduction // positive regulation of protein phosphorylation // cell differentiation // neuron projection development // protein autophosphorylation // cellular response to DNA damage stimulus // negative regulation of cell population proliferation // positive regulation of …	Chemokine signaling pathway // NF-kappa B signaling pathway // Platelet activation // B cell receptor signaling pathway // Fc epsilon RI signaling pathway // Fc gamma R-mediated phagocytosis // Long-term depression // Kaposi sarcoma-associated herpesvirus infection // Epstein-Barr virus infection // Viral carcinogenesis
1.103841336	4.44E-07	4.86E-05	350	1	chr6	38305286	38354603	4944	-	Zc3hav1	protein_coding	ENSMUST00000031850.9;ENSMUST00000114898.2;ENSMUST00000114900.7;ENSMUST00000143702.4	78781	zinc finger CCCH type, antiviral 1 [Source:MGI Symbol;Acc:MGI:1926031]	GO:0005829 // GO:0005634 // GO:0005737	cytosol // nucleus // cytoplasm	GO:0046872 // GO:0003950 // GO:0003723 // GO:0042802 // GO:0017151	metal ion binding // NAD+ ADP-ribosyltransferase activity // RNA binding // identical protein binding // DEAD/H-box RNA helicase binding	GO:0009615 // GO:0045071 // GO:0061014 // GO:0051607 // GO:0002376 // GO:0045087 // GO:0098586 // GO:0043123 // GO:0032728 // GO:1900246 // GO:0032727 // GO:0032481 // GO:0071360 // GO:0032781 // GO:0050691 // GO:0006471	response to virus // negative regulation of viral genome replication // positive regulation of mRNA catabolic process // defense response to virus // immune system process // innate immune response // cellular response to virus // positive regulation of I-kappaB kinase/NF-kappaB signaling // positive regulation of interferon-beta production // positive regulation of RIG-I signaling pathway // pos…	-
1.101245258	1.15E-05	0.000784052	563	1	chr15	76851609	76871435	4036	-	Zfp251	protein_coding	ENSMUST00000080406.6;ENSMUST00000229494.1;ENSMUST00000230315.1;ENSMUST00000230524.1	71591	zinc finger protein 251 [Source:MGI Symbol;Acc:MGI:1918841]	-	-	GO:0003676 // GO:0046872	nucleic acid binding // metal ion binding	GO:0006355	regulation of transcription, DNA-templated	Herpes simplex virus 1 infection
1.093187749	7.17E-06	0.000525143	523	1	chr19	8989284	9076914	18100	+	Ahnak	protein_coding	ENSMUST00000092955.10;ENSMUST00000092956.3;ENSMUST00000236390.1;ENSMUST00000237033.1;ENSMUST00000237912.1	66395	AHNAK nucleoprotein (desmoyokin) [Source:MGI Symbol;Acc:MGI:1316648]	GO:0005886 // GO:0005634 // GO:0005829 // GO:0005737 // GO:0015629 // GO:0005911 // GO:0042383 // GO:0044291 // GO:0045121 // GO:0031982 // GO:0043034 // GO:0070062	plasma membrane // nucleus // cytosol // cytoplasm // actin cytoskeleton // cell-cell junction // sarcolemma // cell-cell contact zone // membrane raft // vesicle // costamere // extracellular exosome	GO:0005515 // GO:0042802 // GO:0044548 // GO:0097493	protein binding // identical protein binding // S100 protein binding // structural molecule activity conferring elasticity	GO:1901385 // GO:0043484	regulation of voltage-gated calcium channel activity // regulation of RNA splicing	Salmonella infection
1.087692176	3.48E-15	2.22E-12	60	1	chr4	130308595	130315463	823	+	Fabp3	protein_coding	ENSMUST00000070532.7	14077	fatty acid binding protein 3, muscle and heart [Source:MGI Symbol;Acc:MGI:95476]	GO:0005615 // GO:0005829 // GO:0005737 // GO:0016528	extracellular space // cytosol // cytoplasm // sarcoplasm	GO:0008289 // GO:0008092 // GO:0005504 // GO:0005324 // GO:0036041 // GO:0050543 // GO:0070538	lipid binding // cytoskeletal protein binding // fatty acid binding // long-chain fatty acid transporter activity // long-chain fatty acid binding // icosatetraenoic acid binding // oleic acid binding	GO:0042632 // GO:0050873 // GO:0015909 // GO:2001245 // GO:0006631 // GO:0032365 // GO:0032868 // GO:0042493 // GO:0046320 // GO:0055091 // GO:0070542 // GO:0071073 // GO:0140214	cholesterol homeostasis // brown fat cell differentiation // long-chain fatty acid transport // regulation of phosphatidylcholine biosynthetic process // fatty acid metabolic process // intracellular lipid transport // response to insulin // response to drug // regulation of fatty acid oxidation // phospholipid homeostasis // response to fatty acid // positive regulation of phospholipid biosynthe…	PPAR signaling pathway
1.085403797	0.00013431	0.005975938	861	1	chr7	6286579	6307883	3685	+	Zfp667	protein_coding	ENSMUST00000086327.11;ENSMUST00000108562.1;ENSMUST00000147784.1;ENSMUST00000153840.1;ENSMUST00000170776.7	384763	zinc finger protein 667 [Source:MGI Symbol;Acc:MGI:2442757]	GO:0005634	nucleus	GO:0003676 // GO:0046872 // GO:0003677	nucleic acid binding // metal ion binding // DNA binding	GO:0006355	regulation of transcription, DNA-templated	Herpes simplex virus 1 infection
1.081476687	6.64E-06	0.000490318	519	1	chr1	162829561	162866610	3106	-	Fmo1	protein_coding	ENSMUST00000046049.13;ENSMUST00000111518.2;ENSMUST00000131058.7;ENSMUST00000134098.7;ENSMUST00000136120.1;ENSMUST00000143902.1;ENSMUST00000193078.5;ENSMUST00000193766.1	14261	flavin containing monooxygenase 1 [Source:MGI Symbol;Acc:MGI:1310002]	GO:0016020 // GO:0016021 // GO:0043231 // GO:0005783 // GO:0005789 // GO:0031090	membrane // integral component of membrane // intracellular membrane-bounded organelle // endoplasmic reticulum // endoplasmic reticulum membrane // organelle membrane	GO:0050660 // GO:0004499 // GO:0050661 // GO:0004497 // GO:0016491	flavin adenine dinucleotide binding // N,N-dimethylaniline monooxygenase activity // NADP binding // oxidoreductase activity	GO:0055114 // GO:0017144 // GO:0009404 // GO:0006082 // GO:0070995 // GO:0006970 // GO:0032496	oxidation-reduction process // drug metabolic process // toxin metabolic process // organic acid metabolic process // NADPH oxidation // response to osmotic stress // response to lipopolysaccharide	Drug metabolism - cytochrome P450
1.079273787	3.15E-08	4.72E-06	255	1	chr6	71128166	71144439	2077	-	Thnsl2	protein_coding	ENSMUST00000074241.8;ENSMUST00000160918.7;ENSMUST00000170455.1;ENSMUST00000170753.1	232078	threonine synthase-like 2 (bacterial) [Source:MGI Symbol;Acc:MGI:3041254]	-	-	GO:0016829 // GO:0030170 // GO:0070905	lyase activity // pyridoxal phosphate binding // serine binding	GO:0016311 // GO:0009071 // GO:0046360	dephosphorylation // serine family amino acid catabolic process // 2-oxobutyrate biosynthetic process	-
1.079039398	8.19E-07	8.21E-05	382	1	chr6	67534062	67535796	1735	-	Tacstd2	protein_coding	ENSMUST00000058178.5	56753	tumor-associated calcium signal transducer 2 [Source:MGI Symbol;Acc:MGI:1861606]	GO:0016020 // GO:0016021 // GO:0005615 // GO:0005634 // GO:0005886 // GO:0009925 // GO:0016328	membrane // integral component of membrane // extracellular space // nucleus // plasma membrane // basal plasma membrane // lateral plasma membrane	-	-	GO:2000738 // GO:1900025 // GO:0051497 // GO:0090191 // GO:2000146 // GO:0060675 // GO:0010633 // GO:0050678 // GO:1900028	positive regulation of stem cell differentiation // negative regulation of substrate adhesion-dependent cell spreading // negative regulation of stress fiber assembly // negative regulation of branching involved in ureteric bud morphogenesis // negative regulation of cell motility // negative regulation of epithelial cell migration // regulation of epithelial cell proliferation // negative regula…	-
1.078276125	6.56E-11	1.96E-08	128	1	chr4	133600556	133602168	1613	-	Sfn	protein_coding	ENSMUST00000057311.3	55948	stratifin [Source:MGI Symbol;Acc:MGI:1891831]	GO:0005634 // GO:0005829 // GO:0005737 // GO:0005576	nucleus // cytosol // cytoplasm // extracellular region	GO:0019904 // GO:0042802 // GO:0005515 // GO:0019901 // GO:0051219	protein domain specific binding // identical protein binding // protein kinase binding // phosphoprotein binding	GO:0003334 // GO:0010839 // GO:0010482 // GO:0045606 // GO:0061436 // GO:0051726 // GO:0043154 // GO:0030216 // GO:0043588 // GO:0031424 // GO:0046827 // GO:0008630 // GO:0001836 // GO:0030307 // GO:0000079	keratinocyte development // negative regulation of keratinocyte proliferation // regulation of epidermal cell division // positive regulation of epidermal cell differentiation // establishment of skin barrier // regulation of cell cycle // negative regulation of cysteine-type endopeptidase activity involved in apoptotic process // keratinocyte differentiation // skin development // keratinization…	Cell cycle // p53 signaling pathway // Aldosterone-regulated sodium reabsorption
1.074463006	0.000957854	0.027883298	1316	1	chr17	33810519	33822918	2652	+	Kank3	protein_coding	ENSMUST00000048560.10;ENSMUST00000172649.7;ENSMUST00000173649.1;ENSMUST00000173789.1;ENSMUST00000173958.1;ENSMUST00000174608.1;ENSMUST00000234152.1;ENSMUST00000234357.1;ENSMUST00000234426.1;ENSMUST00000234655.1	80880	KN motif and ankyrin repeat domains 3 [Source:MGI Symbol;Acc:MGI:1098615]	GO:0005737 // GO:0005856	cytoplasm // cytoskeleton	GO:0005515 // GO:0003674	protein binding // molecular_function	GO:0051497 // GO:0030837	negative regulation of stress fiber assembly // negative regulation of actin filament polymerization	-
1.067789053	2.90E-06	0.000246258	451	1	chr14	63943673	63950732	3299	+	Sox7	protein_coding	ENSMUST00000079652.6	20680	SRY (sex determining region Y)-box 7 [Source:MGI Symbol;Acc:MGI:98369]	GO:0005634 // GO:0005737 // GO:0044798	nucleus // cytoplasm // nuclear transcription factor complex	GO:0003677 // GO:0000981 // GO:0043565 // GO:0003700 // GO:0044212	DNA binding // DNA-binding transcription factor activity, RNA polymerase II-specific // sequence-specific DNA binding // transcription regulatory region DNA binding	GO:0006355 // GO:0045893 // GO:0030154 // GO:0045892 // GO:0043280 // GO:0006357 // GO:0008285 // GO:0009653 // GO:0060828 // GO:0001706	regulation of transcription, DNA-templated // positive regulation of transcription, DNA-templated // cell differentiation // negative regulation of transcription, DNA-templated // positive regulation of cysteine-type endopeptidase activity involved in apoptotic process // regulation of transcription by RNA polymerase II // negative regulation of cell population proliferation // anatomical structu…	-
1.062050352	1.12E-14	6.52E-12	66	1	chr8	11312805	11449287	6450	+	Col4a2	protein_coding	ENSMUST00000033899.13;ENSMUST00000145295.1;ENSMUST00000146219.1	12827	collagen, type IV, alpha 2 [Source:MGI Symbol;Acc:MGI:88455]	GO:0005581 // GO:0005615 // GO:0005576 // GO:0031012 // GO:0005604 // GO:0062023 // GO:0005587	collagen trimer // extracellular space // extracellular region // extracellular matrix // basement membrane // collagen-containing extracellular matrix // collagen type IV trimer	GO:0005201 // GO:0030020	extracellular matrix structural constituent // extracellular matrix structural constituent conferring tensile strength	GO:0016525 // GO:0030198 // GO:0001525 // GO:0038063 // GO:0007568 // GO:0014823 // GO:0035987 // GO:0006351 // GO:0071560	negative regulation of angiogenesis // extracellular matrix organization // collagen-activated tyrosine kinase receptor signaling pathway // aging // response to activity // endodermal cell differentiation // transcription, DNA-templated // cellular response to transforming growth factor beta stimulus	PI3K-Akt signaling pathway // Focal adhesion // ECM-receptor interaction // Relaxin signaling pathway // AGE-RAGE signaling pathway in diabetic complications // Protein digestion and absorption // Amoebiasis // Human papillomavirus infection // Pathways in cancer // Small cell lung cancer
1.054469144	2.31E-09	4.69E-07	189	1	chr17	67697259	67822647	9526	+	Lama1	protein_coding	ENSMUST00000035471.8;ENSMUST00000233224.1;ENSMUST00000233821.1	16772	laminin, alpha 1 [Source:MGI Symbol;Acc:MGI:99892]	GO:0005615 // GO:0005576 // GO:0016020 // GO:0005911 // GO:0031012 // GO:0005604 // GO:0062023 // GO:0005606 // GO:0043256 // GO:0005608	extracellular space // extracellular region // membrane // cell-cell junction // extracellular matrix // basement membrane // collagen-containing extracellular matrix // laminin-1 complex // laminin complex // laminin-3 complex	GO:0005102 // GO:0005515 // GO:0005201 // GO:0008022 // GO:0043208	signaling receptor binding // protein binding // extracellular matrix structural constituent // protein C-terminus binding // glycosphingolipid binding	GO:0007155 // GO:0030155 // GO:0030334 // GO:0045995 // GO:0060041 // GO:0031175 // GO:0007411 // GO:0009887 // GO:0009888 // GO:0007166 // GO:0060441 // GO:0002011 // GO:0060445 // GO:0061304 // GO:0048514 // GO:0045198 // GO:0006468 // GO:0043010	cell adhesion // regulation of cell adhesion // regulation of cell migration // regulation of embryonic development // retina development in camera-type eye // neuron projection development // axon guidance // animal organ morphogenesis // tissue development // cell surface receptor signaling pathway // epithelial tube branching involved in lung morphogenesis // morphogenesis of an epithelial she…	PI3K-Akt signaling pathway // Focal adhesion // ECM-receptor interaction // Toxoplasmosis // Amoebiasis // Human papillomavirus infection // Pathways in cancer // Small cell lung cancer // Hypertrophic cardiomyopathy (HCM) // Arrhythmogenic right ventricular cardiomyopathy (ARVC) // Dilated cardiomyopathy (DCM) // Viral myocarditis
1.053020684	0.001128721	0.031356167	1379	1	chr7	4751792	4753094	585	-	Cox6b2	protein_coding	ENSMUST00000063324.13;ENSMUST00000182048.1;ENSMUST00000182111.7;ENSMUST00000182173.1;ENSMUST00000182272.1;ENSMUST00000182738.7;ENSMUST00000183334.7;ENSMUST00000183971.7;ENSMUST00000184143.7	333182	cytochrome c oxidase subunit 6B2 [Source:MGI Symbol;Acc:MGI:3044182]	GO:0005739 // GO:0016020 // GO:0005743 // GO:0030061	mitochondrion // membrane // mitochondrial inner membrane // mitochondrial crista	-	-	GO:0008150 // GO:0006119	biological_process // oxidative phosphorylation	Oxidative phosphorylation // Metabolic pathways // Cardiac muscle contraction // Thermogenesis // Non-alcoholic fatty liver disease (NAFLD) // Alzheimer disease // Parkinson disease // Huntington disease
1.049143633	2.05E-06	0.00018097	435	1	chr16	62854307	62929346	3303	+	Pros1	protein_coding	ENSMUST00000023629.8;ENSMUST00000127502.1;ENSMUST00000155940.1	19128	protein S (alpha) [Source:MGI Symbol;Acc:MGI:1095733]	GO:0005576 // GO:0005615 // GO:0032991	extracellular region // extracellular space // protein-containing complex	GO:0005509 // GO:0044877	calcium ion binding // protein-containing complex binding	GO:0030195 // GO:0050766 // GO:0007596 // GO:0007599 // GO:0050819 // GO:0042730	negative regulation of blood coagulation // positive regulation of phagocytosis // hemostasis // negative regulation of coagulation // fibrinolysis	Complement and coagulation cascades
1.047697773	0.001979234	0.048112333	1575	1	chr12	75714249	75735729	3323	-	Sgpp1	protein_coding	ENSMUST00000021450.5;ENSMUST00000220285.1	81535	sphingosine-1-phosphate phosphatase 1 [Source:MGI Symbol;Acc:MGI:2135760]	GO:0016020 // GO:0016021 // GO:0005886 // GO:0005654 // GO:0005783 // GO:0005789	membrane // integral component of membrane // plasma membrane // nucleoplasm // endoplasmic reticulum // endoplasmic reticulum membrane	GO:0016787 // GO:0042392	hydrolase activity // sphingosine-1-phosphate phosphatase activity	GO:0016311 // GO:0045616 // GO:0097193 // GO:0097191 // GO:0006665 // GO:0035621 // GO:0006670 // GO:0006668 // GO:0045682	dephosphorylation // regulation of keratinocyte differentiation // intrinsic apoptotic signaling pathway // extrinsic apoptotic signaling pathway // sphingolipid metabolic process // ER to Golgi ceramide transport // sphingosine metabolic process // sphinganine-1-phosphate metabolic process // regulation of epidermis development	Sphingolipid metabolism // Metabolic pathways // Sphingolipid signaling pathway
1.043543562	6.72E-06	0.00049512	520	1	chr4	135541888	135573630	2789	-	Grhl3	protein_coding	ENSMUST00000105855.1	230824	grainyhead like transcription factor 3 [Source:MGI Symbol;Acc:MGI:2655333]	GO:0005634 // GO:0005654	nucleus // nucleoplasm	GO:0003700 // GO:0003677 // GO:0043565 // GO:0005515 // GO:0000978 // GO:0001228 // GO:0000981 // GO:0031490	DNA-binding transcription factor activity // DNA binding // sequence-specific DNA binding // protein binding // RNA polymerase II cis-regulatory region sequence-specific DNA binding // DNA-binding transcription activator activity, RNA polymerase II-specific // DNA-binding transcription factor activity, RNA polymerase II-specific // chromatin DNA binding	GO:0006357 // GO:0045944 // GO:0010628 // GO:0045893 // GO:0043547 // GO:0008544 // GO:0032956 // GO:0007417 // GO:0061436 // GO:0001843 // GO:0001736 // GO:0007389 // GO:0042060 // GO:0090179 // GO:0061029 // GO:0090103 // GO:0007398	regulation of transcription by RNA polymerase II // positive regulation of transcription by RNA polymerase II // positive regulation of gene expression // positive regulation of transcription, DNA-templated // positive regulation of GTPase activity // epidermis development // regulation of actin cytoskeleton organization // central nervous system development // establishment of skin barrier // ne…	-
1.041253167	3.99E-11	1.25E-08	122	1	chr10	117688875	117710758	3145	-	Mdm2	protein_coding	ENSMUST00000020408.15;ENSMUST00000105263.8;ENSMUST00000126022.7;ENSMUST00000131627.1;ENSMUST00000132277.7;ENSMUST00000137102.7;ENSMUST00000147823.1;ENSMUST00000151725.1;ENSMUST00000155285.7	17246	transformed mouse 3T3 cell double minute 2 [Source:MGI Symbol;Acc:MGI:96952]	GO:0005634 // GO:0005654 // GO:0016604 // GO:0032991 // GO:0005829 // GO:0005737 // GO:0005886 // GO:0005730 // GO:0045202	nucleus // nucleoplasm // nuclear body // protein-containing complex // cytosol // cytoplasm // plasma membrane // nucleolus // synapse	GO:0005515 // GO:0016740 // GO:0046872 // GO:0042802 // GO:0008270 // GO:0002039 // GO:0019904 // GO:0019899 // GO:0047485 // GO:0004842 // GO:0043130 // GO:0061630 // GO:0031625 // GO:0042975 // GO:0097110 // GO:0097718 // GO:0019789 // GO:0043021 // GO:0008097 // GO:0016874 // GO:0033612 // GO:0061663	protein binding // transferase activity // metal ion binding // identical protein binding // zinc ion binding // p53 binding // protein domain specific binding // enzyme binding // protein N-terminus binding // ubiquitin-protein transferase activity // ubiquitin binding // ubiquitin protein ligase activity // ubiquitin protein ligase binding // peroxisome proliferator activated receptor binding /…	GO:0016567 // GO:0000122 // GO:0043066 // GO:0071157 // GO:0010468 // GO:0010628 // GO:0010629 // GO:0045892 // GO:0007507 // GO:0031648 // GO:0016925 // GO:0065003 // GO:0001568 // GO:0006511 // GO:0051865 // GO:0001974 // GO:0060411 // GO:0003281 // GO:0010977 // GO:1902254 // GO:0043154 // GO:1904754 // GO:0010955 // GO:0045184 // GO:0002027 // GO:0046827 // GO:0051603 // GO:0071480 // GO:1904…	protein ubiquitination // negative regulation of transcription by RNA polymerase II // negative regulation of apoptotic process // negative regulation of cell cycle arrest // regulation of gene expression // positive regulation of gene expression // negative regulation of gene expression // negative regulation of transcription, DNA-templated // heart development // protein destabilization // prot…	Endocrine resistance // Platinum drug resistance // FoxO signaling pathway // Cell cycle // p53 signaling pathway // Ubiquitin mediated proteolysis // Endocytosis // PI3K-Akt signaling pathway // Cellular senescence // C-type lectin receptor signaling pathway // Thyroid hormone signaling pathway // Human cytomegalovirus infection // Human papillomavirus infection // Epstein-Barr virus infection /…
1.041075191	8.85E-08	1.17E-05	289	1	chr7	3154658	3169203	3449	-	AU018091	protein_coding	ENSMUST00000171749.2;ENSMUST00000203937.1;ENSMUST00000205185.1	245128	expressed sequence AU018091 [Source:MGI Symbol;Acc:MGI:2142124]	GO:0016021 // GO:0016020	integral component of membrane	GO:0022857 // GO:0000064 // GO:0015181 // GO:0015189	transmembrane transporter activity // L-ornithine transmembrane transporter activity // arginine transmembrane transporter activity // L-lysine transmembrane transporter activity	GO:0055085 // GO:0006865 // GO:0097638 // GO:1903352 // GO:1903401	transmembrane transport // amino acid transport // L-arginine import across plasma membrane // L-ornithine transmembrane transport // L-lysine transmembrane transport	-
1.039203553	1.91E-08	3.01E-06	243	1	chr6	72544391	72562983	1400	+	Capg	protein_coding	ENSMUST00000071044.12;ENSMUST00000114071.7;ENSMUST00000114072.7;ENSMUST00000126101.2;ENSMUST00000126124.7;ENSMUST00000127770.1;ENSMUST00000134809.7;ENSMUST00000137435.1;ENSMUST00000155188.7;ENSMUST00000155705.7;ENSMUST00000156168.1	12332	capping protein (actin filament), gelsolin-like [Source:MGI Symbol;Acc:MGI:1098259]	GO:0005634 // GO:0005654 // GO:0005730 // GO:0005737 // GO:0005814 // GO:0072686 // GO:0090543	nucleus // nucleoplasm // nucleolus // cytoplasm // centriole // mitotic spindle // Flemming body	GO:0051015 // GO:0019904 // GO:0044877	actin filament binding // protein domain specific binding // protein-containing complex binding	GO:0051016	barbed-end actin filament capping	-
1.039090952	4.51E-05	0.00244522	706	1	chr5	100553725	100572245	1224	-	Plac8	protein_coding	ENSMUST00000031264.11;ENSMUST00000097437.8;ENSMUST00000112910.1;ENSMUST00000144595.1	231507	placenta-specific 8 [Source:MGI Symbol;Acc:MGI:2445289]	GO:0005634	nucleus	GO:0005515 // GO:0003682	protein binding // chromatin binding	GO:0045944 // GO:0042742 // GO:0043066 // GO:0008284 // GO:0120162 // GO:0050873 // GO:0040015 // GO:0009409	positive regulation of transcription by RNA polymerase II // defense response to bacterium // negative regulation of apoptotic process // positive regulation of cell population proliferation // positive regulation of cold-induced thermogenesis // brown fat cell differentiation // negative regulation of multicellular organism growth // response to cold	-
1.037781058	1.17E-12	4.89E-10	92	1	chr15	66929318	66969640	4049	-	Ndrg1	protein_coding	ENSMUST00000005256.13;ENSMUST00000163496.7;ENSMUST00000164070.1;ENSMUST00000164675.7;ENSMUST00000165966.1;ENSMUST00000166420.7;ENSMUST00000167817.7;ENSMUST00000168542.7;ENSMUST00000168979.7;ENSMUST00000170903.7;ENSMUST00000171266.7;ENSMUST00000171569.7;ENSMUST00000172447.7	17988	N-myc downstream regulated gene 1 [Source:MGI Symbol;Acc:MGI:1341799]	GO:0016020 // GO:0005886 // GO:0005634 // GO:0048471 // GO:0005829 // GO:0015630 // GO:0005737 // GO:0005856 // GO:0005874 // GO:0055038 // GO:0005813 // GO:0005815 // GO:0005912 // GO:0098978 // GO:0043209	membrane // plasma membrane // nucleus // perinuclear region of cytoplasm // cytosol // microtubule cytoskeleton // recycling endosome membrane // centrosome // microtubule organizing center // adherens junction // glutamatergic synapse // myelin sheath	GO:0017137 // GO:0008017 // GO:0045296 // GO:0043015	Rab GTPase binding // microtubule binding // cadherin binding // gamma-tubulin binding	GO:0042127 // GO:0032287 // GO:0045576 // GO:0007165 // GO:0099173 // GO:0008285 // GO:0030330 // GO:0071456	regulation of cell population proliferation // peripheral nervous system myelin maintenance // mast cell activation // signal transduction // postsynapse organization // negative regulation of cell population proliferation // DNA damage response, signal transduction by p53 class mediator // cellular response to hypoxia	-
1.037522085	0.001022994	0.029295849	1337	1	chr10	62107655	62143920	1769	-	Fam241b	protein_coding	ENSMUST00000027719.11;ENSMUST00000064050.4;ENSMUST00000124615.7;ENSMUST00000125704.7;ENSMUST00000138450.1;ENSMUST00000141144.1;ENSMUST00000141724.7;ENSMUST00000142796.7;ENSMUST00000142821.7;ENSMUST00000150057.1;ENSMUST00000156798.1	69894	family with sequence similarity 241, member B [Source:MGI Symbol;Acc:MGI:1917144]	GO:0016020 // GO:0016021 // GO:0043231	membrane // integral component of membrane // intracellular membrane-bounded organelle	GO:0005515	protein binding	GO:0008150	biological_process	-
1.034334797	9.64E-06	0.000677762	545	1	chr2	156420909	156543214	8344	+	Epb41l1	protein_coding	ENSMUST00000029155.15;ENSMUST00000103136.7;ENSMUST00000103137.9;ENSMUST00000109574.7;ENSMUST00000109577.8;ENSMUST00000125153.9;ENSMUST00000137067.1;ENSMUST00000142048.7;ENSMUST00000144013.1	13821	erythrocyte membrane protein band 4.1 like 1 [Source:MGI Symbol;Acc:MGI:103010]	GO:0005856 // GO:0005886	cytoskeleton // plasma membrane	GO:0005198 // GO:0008092 // GO:0003779	structural molecule activity // cytoskeletal protein binding // actin binding	GO:0030866	cortical actin cytoskeleton organization	-
1.019454781	0.000997665	0.028844944	1325	1	chr15	100469023	100479164	2917	+	Letmd1	protein_coding	ENSMUST00000037001.9;ENSMUST00000229012.1;ENSMUST00000229372.1;ENSMUST00000229457.1;ENSMUST00000229596.1;ENSMUST00000229648.1;ENSMUST00000230294.1;ENSMUST00000230339.1;ENSMUST00000230579.1;ENSMUST00000231001.1	68614	LETM1 domain containing 1 [Source:MGI Symbol;Acc:MGI:1915864]	GO:0016020 // GO:0016021 // GO:0005654 // GO:0005739 // GO:0005730 // GO:0005741	membrane // integral component of membrane // nucleoplasm // mitochondrion // nucleolus // mitochondrial outer membrane	GO:0043022 // GO:0003674	ribosome binding // molecular_function	-	-	-
1.018352995	1.01E-05	0.000704254	549	1	chrX	37209348	37211041	817	-	Gm9	protein_coding	ENSMUST00000101636.2	194854	predicted gene 9 [Source:MGI Symbol;Acc:MGI:2684855]	GO:0005575	cellular_component	GO:0003674	molecular_function	GO:0008150	biological_process	-
1.017684327	5.13E-05	0.002712609	725	1	chr6	37327255	37442146	7082	-	Creb3l2	protein_coding	ENSMUST00000041093.5;ENSMUST00000128534.1	208647	cAMP responsive element binding protein 3-like 2 [Source:MGI Symbol;Acc:MGI:2442695]	GO:0016020 // GO:0016021 // GO:0005634 // GO:0005654 // GO:0005783 // GO:0005789 // GO:0000785 // GO:0005829 // GO:0097038 // GO:0000139	membrane // integral component of membrane // nucleus // nucleoplasm // endoplasmic reticulum // endoplasmic reticulum membrane // chromatin // cytosol // perinuclear endoplasmic reticulum // Golgi membrane	GO:0003700 // GO:0035497 // GO:0003677 // GO:0001228 // GO:0044212 // GO:0000978	DNA-binding transcription factor activity // cAMP response element binding // DNA binding // DNA-binding transcription activator activity, RNA polymerase II-specific // transcription regulatory region DNA binding // RNA polymerase II cis-regulatory region sequence-specific DNA binding	GO:0006355 // GO:0045944 // GO:0030968 // GO:0007275 // GO:0010628 // GO:0045893 // GO:0010976 // GO:0006888 // GO:0051216 // GO:0034976 // GO:0006986 // GO:0002062 // GO:0009611	regulation of transcription, DNA-templated // positive regulation of transcription by RNA polymerase II // endoplasmic reticulum unfolded protein response // multicellular organism development // positive regulation of gene expression // positive regulation of transcription, DNA-templated // positive regulation of neuron projection development // endoplasmic reticulum to Golgi vesicle-mediated tr…	cGMP-PKG signaling pathway // cAMP signaling pathway // PI3K-Akt signaling pathway // AMPK signaling pathway // Longevity regulating pathway // Adrenergic signaling in cardiomyocytes // TNF signaling pathway // Thermogenesis // Cholinergic synapse // Dopaminergic synapse // Insulin secretion // Estrogen signaling pathway // Melanogenesis // Thyroid hormone synthesis // Glucagon signaling pathway …
1.016235962	7.38E-16	5.14E-13	55	1	chr9	110722085	110747145	2307	-	Pth1r	protein_coding	ENSMUST00000006005.11;ENSMUST00000166716.7;ENSMUST00000196057.1;ENSMUST00000198865.4;ENSMUST00000199791.1;ENSMUST00000199862.4	19228	parathyroid hormone 1 receptor [Source:MGI Symbol;Acc:MGI:97801]	GO:0016021 // GO:0016020 // GO:0005623 // GO:0005886 // GO:0005634 // GO:0005737 // GO:0016324 // GO:0005887 // GO:0016323 // GO:0043235 // GO:0031526	integral component of membrane // cell // plasma membrane // nucleus // cytoplasm // apical plasma membrane // integral component of plasma membrane // basolateral plasma membrane // receptor complex // brush border membrane	GO:0004930 // GO:0004991 // GO:0004888 // GO:0042803 // GO:0017046 // GO:0043621 // GO:0008528	G protein-coupled receptor activity // parathyroid hormone receptor activity // transmembrane signaling receptor activity // protein homodimerization activity // peptide hormone binding // protein self-association // G protein-coupled peptide receptor activity	GO:0007186 // GO:0007166 // GO:0007165 // GO:0001701 // GO:0007204 // GO:0001503 // GO:0008285 // GO:0006874 // GO:0008284 // GO:0045453 // GO:0030282 // GO:0002062 // GO:0001501 // GO:0048469 // GO:0007200 // GO:0007189 // GO:0060732 // GO:0007188 // GO:0002076 // GO:0007187 // GO:0007568	G protein-coupled receptor signaling pathway // cell surface receptor signaling pathway // signal transduction // in utero embryonic development // positive regulation of cytosolic calcium ion concentration // ossification // negative regulation of cell population proliferation // cellular calcium ion homeostasis // positive regulation of cell population proliferation // bone resorption // bone m…	Neuroactive ligand-receptor interaction // Parathyroid hormone synthesis, secretion and action // Endocrine and other factor-regulated calcium reabsorption
1.009493405	0.00020938	0.008449788	949	1	chr16	48303908	48319723	2447	+	Dppa2	protein_coding	ENSMUST00000097175.4;ENSMUST00000232448.1	73703	developmental pluripotency associated 2 [Source:MGI Symbol;Acc:MGI:2157523]	GO:0005634 // GO:0005654	nucleus // nucleoplasm	GO:0003682	chromatin binding	GO:0019827 // GO:2000648 // GO:0060484 // GO:0031060	stem cell population maintenance // positive regulation of stem cell proliferation // lung-associated mesenchyme development // regulation of histone methylation	-
1.007195323	0.000150115	0.006520118	882	1	chr13	21362820	21372289	4405	+	Zscan12	protein_coding	ENSMUST00000053293.13;ENSMUST00000099720.2;ENSMUST00000225545.1	22758	zinc finger and SCAN domain containing 12 [Source:MGI Symbol;Acc:MGI:1099444]	GO:0005634	nucleus	GO:0003700 // GO:0003676 // GO:0046872 // GO:0003677	DNA-binding transcription factor activity // nucleic acid binding // metal ion binding // DNA binding	GO:0006355	regulation of transcription, DNA-templated	-
1.004072047	0.001283355	0.034794094	1413	1	chr16	38892671	39027159	3443	+	Igsf11	protein_coding	ENSMUST00000023478.7;ENSMUST00000114706.7;ENSMUST00000209958.1;ENSMUST00000210186.1;ENSMUST00000210471.1	207683	immunoglobulin superfamily, member 11 [Source:MGI Symbol;Acc:MGI:2388477]	GO:0016020 // GO:0016021 // GO:0005886 // GO:0005911 // GO:0014069 // GO:0060076	membrane // integral component of membrane // plasma membrane // cell-cell junction // postsynaptic density // excitatory synapse	GO:0035255	ionotropic glutamate receptor binding	GO:0007155 // GO:0007156 // GO:0040008 // GO:0048167 // GO:1900273 // GO:0045185 // GO:0061885	cell adhesion // homophilic cell adhesion via plasma membrane adhesion molecules // regulation of growth // regulation of synaptic plasticity // positive regulation of long-term synaptic potentiation // maintenance of protein location // positive regulation of mini excitatory postsynaptic potential	Cell adhesion molecules (CAMs)
1.003662736	8.57E-07	8.50E-05	386	1	chr1	34535648	34544313	1040	+	Cfc1	protein_coding	ENSMUST00000027298.4	12627	cripto, FRL-1, cryptic family 1 [Source:MGI Symbol;Acc:MGI:109448]	GO:0016020 // GO:0005886 // GO:0005576 // GO:0031225 // GO:0009986	membrane // plasma membrane // extracellular region // anchored component of membrane // cell surface	GO:0005102 // GO:0038100 // GO:0070697	signaling receptor binding // nodal binding // activin receptor binding	GO:0007275 // GO:0009952 // GO:0009791 // GO:0007492 // GO:0060976 // GO:0007368 // GO:0003007 // GO:0001889 // GO:0007507 // GO:0048536 // GO:0048856 // GO:0001947 // GO:0060541 // GO:0060413 // GO:0001568 // GO:0007369 // GO:0048546 // GO:0060460 // GO:0038092	multicellular organism development // anterior/posterior pattern specification // post-embryonic development // endoderm development // coronary vasculature development // determination of left/right symmetry // heart morphogenesis // liver development // heart development // spleen development // anatomical structure development // heart looping // respiratory system development // atrial septum…	-
1.000853432	1.39E-05	0.00091317	582	1	chr1	88406961	88426438	928	+	Spp2	protein_coding	ENSMUST00000027518.11;ENSMUST00000176708.7;ENSMUST00000189225.1	75396	secreted phosphoprotein 2 [Source:MGI Symbol;Acc:MGI:1922646]	GO:0005576 // GO:0032991	extracellular region // protein-containing complex	GO:0003674	molecular_function	GO:0046849 // GO:0065003	bone remodeling // protein-containing complex assembly	-
1.000594863	0.000260838	0.010113814	988	1	chr1	75236406	75245692	3066	+	Dnajb2	protein_coding	ENSMUST00000055223.13;ENSMUST00000082158.12;ENSMUST00000185403.6;ENSMUST00000185654.2;ENSMUST00000186600.1;ENSMUST00000187058.6;ENSMUST00000188290.6;ENSMUST00000188346.6;ENSMUST00000188628.1;ENSMUST00000188931.6;ENSMUST00000190379.1;ENSMUST00000190445.1	56812	DnaJ heat shock protein family (Hsp40) member B2 [Source:MGI Symbol;Acc:MGI:1928739]	GO:0016020 // GO:0005634 // GO:0048471 // GO:0005829 // GO:0005737 // GO:0031965 // GO:0005783 // GO:0005789 // GO:0016234 // GO:0031227 // GO:0000502	membrane // nucleus // perinuclear region of cytoplasm // cytosol // nuclear membrane // endoplasmic reticulum // endoplasmic reticulum membrane // inclusion body // intrinsic component of endoplasmic reticulum membrane // proteasome complex	GO:0031593 // GO:0043130 // GO:0031625 // GO:0051082 // GO:0051087 // GO:0030544 // GO:0070628 // GO:0001671 // GO:0140036	polyubiquitin modification-dependent protein binding // ubiquitin binding // ubiquitin protein ligase binding // unfolded protein binding // chaperone binding // Hsp70 protein binding // proteasome binding // ATPase activator activity // ubiquitin-dependent protein binding	GO:0032091 // GO:0008285 // GO:0043161 // GO:0032436 // GO:0030308 // GO:0030433 // GO:0042026 // GO:0032880 // GO:0031398 // GO:0032781 // GO:0061077 // GO:0090084 // GO:0031396 // GO:0090086 // GO:1903644	negative regulation of protein binding // negative regulation of cell population proliferation // proteasome-mediated ubiquitin-dependent protein catabolic process // positive regulation of proteasomal ubiquitin-dependent protein catabolic process // negative regulation of cell growth // ubiquitin-dependent ERAD pathway // protein refolding // regulation of protein localization // positive regula…	Protein processing in endoplasmic reticulum
