# Supplementary material for: USP39 is essential for mammalian epithelial morphogenesis through upregulation of planar cell polarity components
Source: Commun Biol. 2022 Apr 19;5:378. doi: 10.1038/s42003-022-03254-7 (PMC9018712; doi:10.1038/s42003-022-03254-7)
Supplement: Supplementary file 6 — Supplementary Data 3 [file 42003_2022_3254_MOESM6_ESM.xlsx]

## Sheet: Fig.5c
Description;	Quantification of epiblast nuclei in wild-type and Usp39-/- embryos at E5.5.(related to Fig.S6)
Statistical Test			Two-tailed Student's t-test
P-value			0.000151869
P- value summary			**
Significantly different (P < 0.05)			Yes				average value obtained by dividing the vertical value by the horizontal value
One- or two-tailed P value?			Two-tailed				wild type		Usp39-/-
							#7	2.53768	#6	1.551
							#8	2.57991	#9	1.395
							#11	2.21733	#10	1.327
							#12	2.3466	#17	1.7985
							Av.	2.42038	#13	1.57996
									#14	1.83991
									Av.	1.5819

## Sheet: Fig.6d
Description;	Measured longitudial lengths from ventral forelimb to caudal tip of the tail bud in wild-type, Vangl2Lp/Lp and Vangl2Lp/Lp;Usp39+/- embryos at E9.25.
Wild type vs. Vangl2 Lp/Lp
	Statistical Test			Two-tailed Student's t-test
	P-value			7.44055e-07
	P- value summary			**
	Significantly different (P < 0.05)			Yes
	One- or two-tailed P value?			Two-tailed
Wild type vs. Vangl2Lp/Lp ;Usp39+/-
	Statistical Test			Two-tailed Student's t-test
	P-value			1.88268e-09			(mm)
	P- value summary			**			wild type	Vangl2Lp/Lp	Vangl2Lp/Lp; Usp39+/-
	Significantly different (P < 0.05)			Yes
	One- or two-tailed P value?			Two-tailed			5924	4462	2754
							6350	3033.5	2658
Vangl2 Lp/Lp vs. Vangl2Lp/Lp ;Usp39+/-							3717	3224	2769
	Statistical Test			Two-tailed Student's t-test			5155	2770	2221
	P-value			0.00197503			3900	2832	2752
	P- value summary			**			3613	3403	2280
	Significantly different (P < 0.05)			Yes			4186	3926	3114
	One- or two-tailed P value?			Two-tailed			4451	3664	3446
							5492	3777.5	3830
							5443	3004	3110.5
							6179	3294	1968
							5232	4038	2549
							6053	2408	1653.5
							4579	3070	2136
							5232	3046	2024
							6019	n=15	n=15
							n=16

## Sheet: Fig.7d
Description;	Penetrance of the open-eye phenotype in Grhl3-/- and Grhl3; Usp39+/- embryos at E17.5
Statistical Test			Fisher's exact test
P-value			0.000728945
P- value summary			**
Significantly different (P < 0.05)			Yes
One- or two-tailed P value?			Two-tailed
							normal	open-eye	total
					Grhl3-/-		50	10	60
					Grhl3-/-; Usp39+/-		39	31	70

## Sheet: Fig.S3e
Description;	RFP fluorescence intensties in the aquired images were masured by a Fluoview FV3000 confocal laser scanning microscope using cellSens software.
Statistical Test			Two-tailed Student's t-test
P-value			1.72341e-06
P- value summary			**
Significantly different (P < 0.05)			Yes			USP39-RFP
One- or two-tailed P value?			Two-tailed			(-)	GRHL3-EGFP
						1388	1939
						1399	2554
						1387	3362
						1389	1537
						1390	3430
						1389	2274
						1382	1966
						1395	2259
						1383	2381
						1385	1716
						1402	1775
						1407	1501
						1385	1722
						1391	1511
						1379	1638
						1392	1614
						1382	3330
						1387	3009
						1383	3083
						1405	3860
							3088
							3333
							2393
						n=20	n=23

## Sheet: Fig.S12i
Description;	Classification of eyelid closure phenotypes after culture from wild-type, Vangl2Lp+/-, Usp39+/- and Vangl2Lp/+;Usp39+/- embryos with or without chemical inhibitors of the PCP signal.
Effects by chmical inhibitors in wild type
	Statistical Test			Fisher's exact test
	P-value			0.993254
	Significantly different (P < 0.05)			No
	c2, df			c2=0.241814, df=4						phehotypes
	(exact) P-value			1 (Sw/S = 2.43149e+29 / 2.43149e+29)					chemical inhibitor	closed	middle-opened	opened completely	total
							wild type		(none)	25	7	2	34
Effects by chmical inhibitors in Vangl2Lp/+									Y27632	25	8	3	36
	Statistical Test			Fisher's exact test					NSC23766	17	5	2	8
	P-value			0.0377748			Vangl2Lp/+		(none)	14	11	9	34
	Significantly different (P < 0.05)			Yes					Y27632	5	7	20	32
	c2, df			c2=10.1627, df=4					NSC23766	7	3	8	18
	(exact) P-value			0.0338676 (Sw/S = 2.25679e+35 / 6.66356e+36)			Usp39+/-		(none)	18	8	2	28
									Y27632	5	4	9	18
									NSC23766	3	3	6	12
							Vangl2Lp/+;Usp39+/-		(none)	13	5	8	26
Effects by chmical inhibitors in Usp39+/-									Y27632	0	3	27	30
	Statistical Test			Fisher's exact test					NSC23766	2	1	17	20
	P-value			0.00783964
	Significantly different (P < 0.05)			Yes
	c2, df			c2=13.8353, df=4
	(exact) P-value			0.00441272 (Sw/S = 1.10933e+22 / 2.51393e+24)
Effects by chmical inhibitors in Vangl2Lp/+;Usp39+/-
	Statistical Test			Fisher's exact test
	P-value			6.94103e-06
	Significantly different (P < 0.05)			Yes
	c2, df			c2=29.2541, df=4
	(exact) P-value			8.07871e-07 (Sw/S = 3.97976e+19 / 4.92623e+25)

## Sheet: Fig.S13h
Description;	Quantification of angle in Grhl3NLS/NLS and Grhl3NLS/NLS;Usp39+/- embryos at E15.5.
Statistical Test			Two-tailed Student's t-test
P-value			0.00559584
P- value summary			**
Significantly different (P < 0.05)			Yes
One- or two-tailed P value?			One-tailed				(degree)
						Grhl3NLS/NLS	Grhl3NLS/NLS;Usp39+/-
						34	60.6
						24.9	36.2
						45.6	56.4
						13.5	39.6
						16.2	50.1
						Av.26.84	63.6
						(n=6)	24
							47
							31.4
							58.6
							53.3
							Av.47.34
							(n=11)
